# Supplementary material for: Alzheimer’s Patient Microglia Exhibit Enhanced Aging and Unique Transcriptional Activation
Source: Cell Rep. Author manuscript; Available in PMC 2020 Aug 12. (PMC7422733; doi:10.1016/j.celrep.2020.107843)
Supplement: 2 [file NIHMS1608497-supplement-2.xlsx]

## Sheet: x
SAMPLE_ID	Case ID	celltype	diagnosis	sex	expired_age	PMI (h)	total reads	%rRNA	processed reads	%unmappable	%multiply mapping	%analyzed	analyzed reads	%intergenic	%intronic	%exonic	%mitochondrial	exonic reads	genes with >=1 read	genes with >=10 reads	genes with >=100 reads	QC call
SAM24338668	11-38	astrocyte	AD	NA	64	2.33	49796141	7.87316	43992158	27.2197	15.5696	57.1975	25162406	48.3633	45.134	7.22198	1.49665	1817223	23753	12077	1491	fail
SAM24338671	13-66	astrocyte	AD	NA	75	3.83	88963449	0.842719	82583955	24.6959	14.3335	60.9607	50343737	54.7128	43.1261	2.69737	0.541007	1357956	24084	14264	2186	fail
SAM24338662	05-58	astrocyte	AD	Male	72	4.16	40922301	4.96859	37342964	29.6759	17.176	53.1395	19843853	56.2071	40.2758	4.01308	2.16203	796349	17504	6111	385	fail
SAM24338667	13-74	astrocyte	AD	Male	87	3.03	62141899	5.1186	57033575	26.2055	20.6011	53.1803	30330610	38.081	51.0602	11.8364	0.889893	3590066	22205	12882	3198	fail
SAM24338660	04-44	astrocyte	AD	Male	81	3	44531075	0.433526	42677149	25.5785	20.9367	53.4748	22821519	52.2711	43.666	4.62846	0.374112	1056284	21703	10209	1004	fail
SAM24338672	14-29	astrocyte	AD	NA	59	3.73	76311427	5.07358	68107335	33.9516	14.507	51.5307	35096168	50.3526	44.1098	6.19048	1.37593	2172623	19581	10781	2278	fail
SAM24338666	11-105	astrocyte	AD	NA	81	2.83	64499770	2.8722	61063342	35.5185	27.8621	36.6118	22356394	60.8023	36.2827	3.3135	0.999316	740778	17080	6333	504	fail
SAM24338663	06-26	astrocyte	AD	Female	84	3	79034057	2.76685	72406945	26.1124	15.3632	58.5131	42367550	47.366	45.3419	8.01013	0.658801	3393694	23410	13613	3162	fail
SAM24338659	03-59	astrocyte	AD	Male	88	3	45053936	4.3218	41372466	39.2962	17.1934	43.5015	17997636	45.6366	48.8658	6.15209	1.57242	1107230	21173	9235	898	fail
SAM24338664	07-20	astrocyte	AD	Female	57	2.16	27149812	9.70054	21915433	29.9346	11.8	58.2567	12767211	46.3014	45.0104	9.51259	2.32474	1214492	17555	7995	1170	fail
SAM24338673	99-34	astrocyte	AD	Female	61	2.5	82539733	1.29729	75499516	28.6281	11.3002	60.0629	45347181	53.9177	43.8131	2.7436	0.722274	1244147	22914	12188	1645	fail
SAM24308788	08-41	astrocyte	AD	Female	74	3	30542871	3.74208	26333819	29.4484	12.5611	57.9845	15269521	37.814	53.2545	9.73743	2.35269	1486859	18587	7897	1318	fail
SAM24338684	10-22	astrocyte	Control	Female	59	3.15	83474661	3.18798	72516887	26.7679	11.2845	61.9378	44915338	49.8337	46.0552	4.73859	0.788904	2128354	23321	13487	2914	fail
SAM24338682	09-20	astrocyte	Control	Female	99	3.5	79952199	10.5922	67041527	27.4722	12.7743	59.7428	40052481	55.4233	40.5349	4.56277	1.33734	1827503	22812	12065	1780	fail
SAM24338681	08-55	astrocyte	Control	Female	71	3	69349993	7.41106	62550848	29.184	18.7599	52.0456	32554952	43.6097	44.4022	12.8445	1.1901	4181534	24476	14207	3336	fail
SAM24338680	07-28	astrocyte	Control	Male	86	4.75	74816128	5.89617	64919432	28.7458	15.0383	56.2065	36488965	49.1734	42.2639	9.27177	0.688241	3383174	20698	11230	2814	fail
SAM24338683	09-35	astrocyte	Control	Male	38	3	102729816	1.43257	90471950	23.9007	10.7373	65.3556	59128488	55.1229	42.4747	2.8469	0.480535	1683326	21567	11958	2665	fail
SAM24338689	13-49	astrocyte	Control	NA	75	2.5	76879269	1.00923	70853466	27.7784	14.083	58.1301	41187225	53.9248	44.5693	1.96905	0.496399	810996	22799	11495	1061	fail
SAM24338677	03-63	astrocyte	Control	Female	83	3.25	83037502	2.49533	75762342	32.8937	13.4409	53.6573	40651997	53.7773	43.8983	2.79567	0.934271	1136494	22694	11901	1414	fail
SAM24338658	00-54	astrocyte	AD	Male	79	2	95909528	7.58306	83444147	26.546	8.9854	64.4585	53786812	15.1877	64.2006	22.4819	0.539471	12092299	22970	15915	8115	pass
SAM24338665	10-80	astrocyte	AD	Female	78	2.16	47411226	3.69761	44191403	24.0004	8.86011	67.1235	29662835	13.1584	62.2004	26.8817	0.193663	7973882	23094	15271	6938	pass
SAM24338661	04-54	astrocyte	AD	Male	75	3	62785044	4.56292	58717402	16.0187	10.8327	73.1355	42943292	13.5163	67.498	21.23	0.256482	9116863	22987	16715	8683	pass
SAM24338670	13-47	astrocyte	AD	NA	82	3.08	104040982	27.4141	74253745	29.0704	13.7012	57.2109	42481214	30.2334	52.0752	19.5579	3.62491	8308415	24985	18527	8135	pass
SAM24338669	11-49	astrocyte	AD	NA	71	2.17	67974629	2.97071	64471554	28.2956	15.7391	55.9448	36068484	30.6466	52.2541	18.7783	0.30306	6773047	25965	16810	6562	pass
SAM24335097	04-33	astrocyte	AD	Male	70	2.33	63147169	11.2839	55309561	16.1758	11.6142	72.1944	39930423	16.2211	64.3935	21.712	0.771855	8669701	21389	16479	8476	pass
SAM24335087	03-21	astrocyte	AD	Female	84	1.83	105056762	4.26908	99362005	15.8488	11.4279	72.7061	72242271	21.6789	63.8918	16.1939	0.422166	11698825	26824	19503	10115	pass
SAM24338674	02-01	astrocyte	Control	Female	88	3	81925047	12.3902	70574139	15.7223	9.54034	74.7199	52732953	13.4615	59.731	30.1059	0.643962	15875753	24423	18597	11213	pass
SAM24338687	10-70	astrocyte	Control	Male	74	3.25	209814540	6.54064	193529580	16.3877	8.65552	74.9396	145030385	12.1459	65.657	25.1504	0.327789	36475679	24634	20275	14303	pass
SAM24338676	03-15	astrocyte	Control	Male	80	3.25	83880472	10.8527	73419335	30.8766	23.7745	45.3351	33284710	32.1405	40.8734	29.1663	0.908225	9707934	25404	17020	7422	pass
SAM24338688	11-98	astrocyte	Control	NA	58	3.13	114837689	19.6497	91115338	19.7951	7.78472	72.4032	65970412	11.371	63.2845	28.4158	0.714487	18746037	24631	19006	11868	pass
SAM24338675	02-27	astrocyte	Control	Male	86	3	82874713	4.29698	77594141	20.3911	18.2515	61.339	47595438	21.87	57.8103	22.3637	0.269419	10644086	26520	18032	8530	pass
SAM24338679	07-04	astrocyte	Control	Male	97	1.5	50346105	7.63298	45281491	28.8669	19.6346	51.4877	23314394	30.094	47.2091	24.5923	0.792086	5733549	24219	14648	5392	pass
SAM24338678	05-10	astrocyte	Control	Male	91	1.5	58854374	8.05477	51921641	24.9818	8.9987	66.0059	34271354	12.6847	69.0323	20.327	0.758336	6966339	22307	15803	7615	pass
SAM24338685	10-26	astrocyte	Control	Female	95	2.5	114369114	10.0576	100788129	15.3946	9.45783	75.1324	75724553	10.4971	58.2644	34.5263	0.527994	26144909	23856	19155	12416	pass
SAM24338686	10-63	astrocyte	Control	Male	79	3	128870877	3.85227	122451666	63.5426	11.3204	25.1331	30775923	28.1173	56.9824	16.0992	1.32237	4954688	22096	14276	4529	pass
SAM24335092	10-20	astrocyte	Control	Male	61	2.33	66893025	12.501	57382780	17.8975	10.2013	71.8886	41251673	14.4791	63.8544	24.2822	0.839365	10016825	22283	17423	9828	pass
SAM24335082	10-39	astrocyte	Control	Male	93	3	78651687	16.6506	64546892	21.2785	13.0786	65.628	42360847	24.1815	59.3046	18.4462	2.062	7813978	25544	18277	8390	pass
SAM24308792	08-90	astrocyte	Control	Male	81	2.25	33912183	6.159	29939583	26.3821	11.0596	62.546	18726022	20.5287	53.2525	27.4231	1.34458	5135261	19900	10932	3010	pass
SAM24343201	99-34	endothelial	AD	Female	61	2.5	49299286	1.59105	47774615	25.8205	17.8301	56.3364	26914516	56.0613	41.6708	3.04964	0.943272	820796	24255	13910	784	fail
SAM24343210	13-54	endothelial	AD	Female	85	3.42	43547993	35.731	26955828	31.0268	15.0388	53.9211	14534887	49.7916	40.5446	10.4422	6.46098	1517756	18732	8791	832	fail
SAM24343206	11-38	endothelial	AD	NA	64	2.33	42490145	0.201571	41890678	41.9212	11.0614	47.0073	19691676	54.2723	43.6572	2.87996	0.663895	567113	23569	12220	457	fail
SAM24343204	13-47	endothelial	AD	NA	82	3.08	40168881	16.0597	32939990	34.6158	16.4171	48.9521	16124826	55.0994	39.4826	6.10714	3.26111	984766	14785	6669	757	fail
SAM24343205	11-49	endothelial	AD	NA	71	2.17	45932862	1.00339	44623226	27.0762	16.8001	56.1097	25037939	58.4961	39.5364	2.57711	0.501323	645255	17897	9042	856	fail
SAM24343203	13-66	endothelial	AD	NA	75	3.83	54373758	0.993312	52797232	38.3531	25.5006	36.135	19078276	62.176	35.705	2.77125	0.895364	528707	16680	7221	520	fail
SAM24343212	07-15	endothelial	AD	Male	80	3.16	41612104	1.2614	40602636	21.7531	19.2149	59.019	23963256	57.1718	40.7032	2.80282	0.279144	671646	24500	13257	726	fail
SAM24343207	13-74	endothelial	AD	Male	87	3.03	54367091	2.83219	51645050	31.4068	25.8901	42.6933	22048962	61.7079	35.8805	2.9499	1.41096	650422	19177	8381	393	fail
SAM24343211	07-20	endothelial	AD	Female	57	2.16	49354422	30.8735	33255261	36.6876	18.0086	45.2883	15060742	43.5512	33.6161	23.6977	18.9547	3569043	15831	7751	1162	fail
SAM24343214	05-58	endothelial	AD	Male	72	4.16	76673326	38.8066	45725884	48.1991	14.6393	37.1521	16988111	38.8351	33.885	28.2336	24.0223	4796353	21310	10474	980	fail
SAM24335099	04-33	endothelial	AD	Male	70	2.33	168404675	7.76383	152820868	23.6104	14.8428	61.5341	94037015	36.6141	51.1695	13.7078	1.03507	12890436	19474	15077	8905	fail
SAM24343192	09-20	endothelial	Control	Female	99	3.5	39560800	2.09652	37762835	27.3551	17.9631	54.6693	20644674	57.5293	40.4443	2.66338	0.82042	549846	22825	10432	330	fail
SAM24343185	13-40	endothelial	Control	NA	73	4.12	44287441	45.4616	23324781	34.6622	20.2234	45.1018	10519888	44.7191	36.5335	19.8612	6.77351	2089375	15278	7613	1655	fail
SAM24335094	10-20	endothelial	Control	Male	61	2.33	126139380	22.0875	97165424	29.6649	9.01455	61.3074	59569635	16.8459	64.2522	21.113	3.40241	12576940	12335	7799	5188	fail
SAM24343215	04-54	endothelial	AD	Male	75	3	58273433	18.1644	46721698	14.8847	10.3168	74.7849	34940792	9.83677	66.1121	27.1604	0.732156	9490069	23249	17620	9776	pass
SAM24343209	10-80	endothelial	AD	Female	78	2.16	43829090	25.0459	32168676	32.3309	8.74146	58.9156	18952380	12.4274	54.7992	36.3412	2.36225	6887527	20476	14699	6912	pass
SAM24343217	03-59	endothelial	AD	Male	88	3	50204805	46.7641	25812419	30.2943	11.0232	58.6662	15143161	14.8112	57.4302	30.5039	7.0894	4619248	20326	15312	7187	pass
SAM24343213	06-26	endothelial	AD	Female	84	3	59279287	26.4831	42523776	18.0707	9.50227	72.4126	30792588	11.7083	62.115	29.0654	2.24977	8950004	23186	16953	8959	pass
SAM24343202	14-29	endothelial	AD	NA	59	3.73	64663528	46.9715	33211924	39.4829	12.9013	47.6033	15809958	23.3815	46.0047	32.4972	14.5384	5137790	13448	8590	3449	pass
SAM24343208	11-105	endothelial	AD	NA	81	2.83	33692384	25.4118	24276865	40.3709	21.8687	37.7497	9164439	46.7428	33.5503	20.5048	14.4606	1879147	6339	2845	764	pass
SAM24343216	04-44	endothelial	AD	Male	81	3	52797415	16.1139	43471749	20.0938	15.74	64.1494	27886859	32.8176	52.7256	16.5706	1.00381	4621021	25739	18381	7094	pass
SAM24335089	03-21	endothelial	AD	Female	84	1.83	189268048	18.2923	152442561	23.1417	13.2361	63.6079	96965460	31.0662	54.1191	16.4545	2.1146	15955146	21715	17497	10744	pass
SAM24308786	10-79	endothelial	AD	Female	88	2.5	30961804	19.886	23452350	21.2282	10.9989	67.7578	15890803	11.8794	68.5476	21.8784	2.46908	3476650	19311	13808	5303	pass
SAM24308790	08-41	endothelial	AD	Female	74	3	33781921	3.44871	30865596	64.1943	5.28583	30.5164	9419066	49.6317	42.9776	7.96176	3.61625	749923	12142	4524	581	pass
SAM24343200	02-01	endothelial	Control	Female	88	3	43831556	26.6655	31264918	21.6959	10.7292	67.5552	21121074	11.737	64.0585	27.444	1.20968	5796457	20299	15401	7719	pass
SAM24343195	07-04	endothelial	Control	Male	97	1.5	59843655	12.6736	50979899	21.8193	15.6083	62.5538	31889848	43.0064	45.5832	12.9587	1.3142	4132511	26319	19170	6460	pass
SAM24343184	13-49	endothelial	Control	NA	75	2.5	44803245	50.5119	21203796	34.1371	16.1078	49.7417	10547121	29.2095	35.8602	35.9989	29.4261	3796845	9529	4367	951	pass
SAM24343186	11-98	endothelial	Control	NA	58	3.13	41678764	36.3621	25265463	30.0972	11.8513	58.0377	14663487	18.6133	54.4373	29.1252	5.06903	4270764	21767	13716	4431	pass
SAM24343188	10-63	endothelial	Control	Male	79	3	44275977	13.4388	37408706	34.2069	28.5104	37.2718	13942915	47.0198	37.3884	16.4747	7.62435	2297049	13715	7630	1869	pass
SAM24343197	03-63	endothelial	Control	Female	83	3.25	122330534	36.9928	73464044	35.2711	12.7317	51.9803	38186831	32.6804	50.202	18.8687	6.67452	7205359	21972	16273	7087	pass
SAM24343199	02-27	endothelial	Control	Male	86	3	55931332	14.3135	46696756	19.672	15.3448	64.9668	30337410	35.2886	49.3378	17.3832	0.699031	5273620	26303	18952	7481	pass
SAM24343193	08-55	endothelial	Control	Female	71	3	51325896	49.3913	24900078	32.4343	15.9646	51.584	12844455	38.367	43.4999	19.5592	8.94513	2512278	22239	12923	2668	pass
SAM24343189	10-26	endothelial	Control	Female	95	2.5	50072342	15.174	41542177	31.3554	18.0321	50.5985	21019728	32.2232	45.4591	23.8076	3.40506	5004290	11089	7088	3274	pass
SAM24343196	05-10	endothelial	Control	Male	91	1.5	63504305	25.1663	45633430	35.3339	8.35078	56.3012	25692168	13.5697	64.9283	24.3284	2.46837	6250505	23300	17020	8281	pass
SAM24343198	03-15	endothelial	Control	Male	80	3.25	47224118	25.5253	34193730	24.7307	15.6852	59.5658	20367754	45.7049	43.3769	12.3072	1.96519	2506699	23523	15638	4148	pass
SAM24343191	09-35	endothelial	Control	Male	38	3	44059044	10.07	38690878	24.0391	19.6847	56.2597	21767369	44.4321	46.5691	10.1789	1.37317	2215677	22124	13723	2967	pass
SAM24343190	10-22	endothelial	Control	Female	59	3.15	46019730	24.9582	33452068	38.3225	19.4996	42.1638	14104647	53.6468	34.7156	12.3358	7.60653	1739917	11415	5409	1118	pass
SAM24343194	07-28	endothelial	Control	Male	86	4.75	67986462	40.3454	39518803	27.0714	13.5343	59.3776	23465323	19.7505	47.5739	36.1324	2.38987	8478596	21500	16477	8781	pass
SAM24308794	08-90	endothelial	Control	Male	81	2.25	61114496	31.3862	40478534	22.9589	10.6762	66.3509	26857856	11.6877	60.1773	31.3188	3.7823	8411556	16179	12514	6914	pass
SAM24308783	09-50	endothelial	Control	Male	53	3.66	21002739	23.3426	14663047	40.6251	18.2774	41.0908	6025165	41.4329	37.425	21.8363	15.9366	1315674	11984	3606	414	pass
SAM24335084	10-39	endothelial	Control	Male	93	3	132061143	25.7376	96583580	26.8386	15.435	57.7111	55739413	24.0438	55.5448	22.3996	3.71766	12485414	21367	16631	9348	pass
SAM24336721	07-20	myeloid	AD	Female	57	2.16	41596755	32.0115	27607985	28.7881	18.1333	53.0605	14648933	51.4577	38.3672	10.8676	8.06019	1591986	15682	7237	780	fail
SAM24336725	13-74	myeloid	AD	Male	87	3.03	41539247	25.3695	30363275	24.0291	20.3578	55.601	16882283	55.4276	40.1739	5.20424	2.1497	878595	23889	12068	691	fail
SAM24338581	11-38	myeloid	AD	NA	64	2.33	70780447	1.76552	61983826	24.7302	9.77722	65.4862	40590836	56.3826	41.7912	2.25348	0.400869	914705	20055	9808	1470	fail
SAM24336728	13-47	myeloid	AD	NA	82	3.08	41323915	25.16	30087650	40.8322	20.8378	38.3142	11527829	57.9364	33.3803	9.40807	5.10768	1084546	16430	7204	907	fail
SAM24336729	13-66	myeloid	AD	NA	75	3.83	43141239	19.4962	33919961	28.4625	18.0236	53.4987	18146753	53.082	42.077	5.90889	1.36901	1072271	25078	14317	1613	fail
SAM24338576	04-44	myeloid	AD	Male	81	3	45484883	4.63156	41811373	28.3163	16.0316	55.6419	23264650	37.3384	52.5725	11.0366	0.943315	2567623	21532	11413	2752	fail
SAM24338578	06-26	myeloid	AD	Female	84	3	60658868	3.69358	54125438	27.5752	9.82433	62.5925	33878452	51.2613	43.9986	5.39119	0.420748	1826452	21959	11922	2354	fail
SAM24338579	11-105	myeloid	AD	NA	81	2.83	72602362	19.6655	55370920	32.9988	18.0588	48.9328	27094521	52.4227	41.2721	6.92528	1.60508	1876371	21966	11099	1693	fail
SAM24336720	07-15	myeloid	AD	Male	80	3.16	40867668	6.3914	36894019	19.5977	20.313	60.0756	22164309	52.6555	43.1278	5.11023	0.357985	1132648	26048	15245	1998	fail
SAM24336727	11-49	myeloid	AD	NA	71	2.17	50791556	8.37012	44695212	37.9565	17.031	44.9979	20111908	51.6008	39.6837	9.91514	0.531426	1994124	24927	14433	3094	fail
SAM24336731	99-34	myeloid	AD	Female	61	2.5	41719273	7.77568	37936069	20.4766	14.645	64.8627	24606340	53.3259	44.1102	3.52922	0.61144	868412	25580	15429	1268	fail
SAM24338583	14-29	myeloid	AD	NA	59	3.73	43009987	13.4628	35560610	32.3606	14.9266	52.702	18741135	42.5132	45.7246	12.6187	3.03094	2364883	19603	9662	1937	fail
SAM24336716	04-44	myeloid	AD	Male	81	3	41591858	5.70969	38259162	20.1341	20.8782	58.9746	22563169	50.5611	44.9383	5.57794	0.434044	1258559	26690	16904	2461	fail
SAM24338580	13-74	myeloid	AD	Male	87	3.03	82489603	7.97324	68490765	28.8658	11.9973	59.129	40497885	46.7235	47.0065	7.03719	0.858307	2849914	22118	13849	3769	fail
SAM24338582	13-66	myeloid	AD	NA	75	3.83	73328065	14.9225	58989918	31.3452	14.6059	54.04	31878147	51.7603	39.6333	9.39211	0.793487	2994031	22101	12471	2606	fail
SAM24336722	13-54	myeloid	AD	Female	85	3.42	41833880	66.6012	13394145	39.9453	14.9784	45.0627	6035766	43.6863	38.1679	19.0845	13.0469	1151893	17833	6867	609	fail
SAM24338575	03-59	myeloid	AD	Male	88	3	66648841	1.63741	61574772	29.7689	12.0874	58.1359	35797043	55.1592	43.0025	2.34333	0.414325	838842	20202	10191	1418	fail
SAM24338584	99-34	myeloid	AD	Female	61	2.5	74183346	4.87912	65630527	33.1453	8.90029	57.9475	38031260	54.6895	41.9234	3.8709	0.805858	1472152	21676	10923	1759	fail
SAM24338577	05-58	myeloid	AD	Male	72	4.16	46572456	1.51656	43659065	37.7648	9.39712	52.8334	23066548	57.0332	41.311	2.10342	0.563162	485187	17950	6933	449	fail
SAM24336726	11-38	myeloid	AD	NA	64	2.33	45915566	2.98716	43696039	32.0295	21.4443	46.5137	20324656	60.2745	37.9236	2.50607	0.479123	509351	22228	10275	481	fail
SAM24308787	08-41	myeloid	AD	Female	74	3	30057925	16.165	24241231	28.4929	15.5256	55.9695	13567686	48.4029	42.8201	9.43563	5.46785	1280196	16867	7258	776	fail
SAM24308784	10-79	myeloid	AD	Female	88	2.5	30992734	21.01	23269666	28.5101	14.8063	56.6712	13187203	29.2465	55.9532	16.2974	3.96719	2149172	18870	10780	2693	fail
SAM24338588	09-35	myeloid	Control	Male	38	3	73912462	2.05072	67861350	26.5196	13.463	60.0099	40723534	57.2392	40.2126	2.94814	0.38186	1200588	20281	10016	1460	fail
SAM24338587	09-20	myeloid	Control	Female	99	3.5	27667485	16.5697	19804098	36.2727	8.99283	54.7277	10838324	54.5123	40.8007	5.2302	0.528569	566866	15388	5478	635	fail
SAM24338589	10-22	myeloid	Control	Female	59	3.15	54285222	5.48335	46989395	26.0871	8.59779	65.3071	30687431	57.2473	40.7449	2.43446	0.454359	747074	20509	9036	920	fail
SAM24338590	13-49	myeloid	Control	NA	75	2.5	63654604	4.31279	56477304	31.4933	9.66873	58.8301	33225666	55.555	42.0837	2.82455	1.42473	938477	21054	10111	779	fail
SAM24338585	03-63	myeloid	Control	Female	83	3.25	63714375	1.1668	58088934	30.1936	8.08714	61.7122	35847964	55.8366	42.574	2.05996	0.431182	738454	20178	9593	1247	fail
SAM24336712	13-49	myeloid	Control	NA	75	2.5	42375382	29.2959	29192608	38.7466	17.6756	43.5651	12717792	54.1065	36.6887	9.85631	7.34587	1253505	12096	5348	723	fail
SAM24336705	09-20	myeloid	Control	Female	99	3.5	41006501	6.20574	37729917	15.7336	16.0981	68.1547	25714717	53.054	44.3586	3.39924	0.657013	874104	26545	16328	1059	fail
SAM24336703	08-55	myeloid	Control	Female	71	3	41612710	11.7588	35523651	20.72	22.3863	56.8827	20206814	56.395	40.3948	3.87605	0.904616	783227	24935	12696	837	fail
SAM24338586	07-28	myeloid	Control	Male	86	4.75	74544771	2.03877	68276160	27.3945	13.4016	59.1966	40417183	60.231	37.6944	2.36848	0.220275	957274	18106	7686	989	fail
SAM24336698	03-15	myeloid	Control	Male	80	3.25	49144948	10.4632	41914624	23.8319	23.2731	52.8822	22165390	54.8929	40.4794	5.53005	0.527439	1225757	26039	15644	2000	fail
SAM24308781	09-50	myeloid	Control	Male	53	3.66	23711101	10.88	19559929	36.1503	17.2243	46.6195	9118735	52.3562	40.9531	7.20452	4.57081	656961	17762	4172	249	fail
SAM24308791	08-90	myeloid	Control	Male	81	2.25	21528194	19.9703	15515438	35.3513	10.4639	54.1776	8405898	21.7498	62.4777	17.5579	2.8601	1475903	18150	8256	1962	fail
SAM24336719	06-26	myeloid	AD	Female	84	3	43203233	40.2254	24829229	19.3323	10.2423	70.4103	17482345	9.12585	63.2774	30.9412	3.14325	5409242	21508	15176	7127	pass
SAM24336718	05-58	myeloid	AD	Male	72	4.16	43587161	34.6604	27785223	62.1078	10.6935	27.1908	7555028	45.802	38.7864	16.2994	10.928	1231427	16608	6726	695	pass
SAM24336715	03-59	myeloid	AD	Male	88	3	41250587	55.0572	17712597	31.9372	14.4228	53.6248	9498342	19.0158	54.5046	28.9427	8.79184	2749081	20448	12367	3990	pass
SAM24336730	14-29	myeloid	AD	NA	59	3.73	45722602	59.8546	17676009	34.5859	10.8268	54.5691	9645639	16.2048	53.5172	33.5519	7.04161	3236295	20729	12894	4648	pass
SAM24336717	04-54	myeloid	AD	Male	75	3	42061434	17.5298	33643553	18.4935	15.1696	66.3229	22313388	17.5603	61.8933	23.4271	1.23904	5227378	22028	15593	7036	pass
SAM24336724	11-105	myeloid	AD	NA	81	2.83	43768986	60.4314	16589801	36.4797	16.75	46.7566	7756826	35.2326	42.1633	24.371	8.82049	1890419	18079	10203	2457	pass
SAM24336714	00-54	myeloid	AD	Male	79	2	42650957	50.6668	20130693	33.0788	13.0667	53.841	10838557	15.8162	47.953	40.0837	3.97498	4344491	20696	14135	5889	pass
SAM24336723	10-80	myeloid	AD	Female	78	2.16	44927825	27.396	31832060	18.952	10.4754	70.5543	22458894	11.7864	55.7849	36.703	1.02845	8243099	22033	15485	7971	pass
SAM24335088	03-21	myeloid	AD	Female	84	1.83	103835429	15.0634	86761562	23.4004	14.0953	62.4865	54214246	35.5362	53.7662	12.2006	1.4211	6614437	26634	19833	8251	pass
SAM24335098	04-33	myeloid	AD	Male	70	2.33	92799765	20.2527	72788581	22.2916	14.497	63.1961	45999528	27.1393	56.8852	18.0071	1.37125	8283199	24851	17951	8586	pass
SAM24336707	10-26	myeloid	Control	Female	95	2.5	45442254	27.0134	31581403	17.5952	12.2434	70.1458	22153024	11.71	59.2841	32.6202	1.73973	7226358	20861	15637	7957	pass
SAM24336711	13-40	myeloid	Control	NA	73	4.12	42817012	69.3301	12585943	45.031	13.5599	41.3968	5210182	30.1986	29.8125	42.4942	11.5966	2214023	15446	9179	2643	pass
SAM24336709	10-70	myeloid	Control	Male	74	3.25	43144678	32.4946	28450694	24.1038	13.9162	61.9659	17629720	15.2557	57.7537	30.2243	2.23924	5328453	19203	14179	6747	pass
SAM24336701	07-04	myeloid	Control	Male	97	1.5	37686429	26.4199	27090453	17.2018	14.1246	68.661	18600566	38.5786	43.9886	19.501	1.35301	3627304	25703	16278	5008	pass
SAM24336713	10-22	myeloid	Control	Female	59	3.15	41206728	58.1707	16613058	41.1916	15.1193	43.6752	7255783	39.0725	40.2028	22.1242	9.27482	1605284	19845	9531	1700	pass
SAM24336700	05-10	myeloid	Control	Male	91	1.5	40907149	30.8693	26063307	22.9167	12.4629	64.604	16837939	14.2422	61.8608	26.6366	2.35958	4485060	21646	14155	6119	pass
SAM24336710	11-98	myeloid	Control	NA	58	3.13	38588392	30.5362	26047411	27.6506	15.3658	56.9686	14838853	31.6712	45.29	25.524	2.04012	3787466	22665	13912	4881	pass
SAM24336697	02-01	myeloid	Control	Female	88	3	44011046	39.9014	25469445	22.5859	12.482	64.9169	16533968	17.391	50.9051	35.5535	2.0271	5878409	23469	15534	7122	pass
SAM24336702	07-28	myeloid	Control	Male	86	4.75	39402461	29.4165	26856884	26.805	21.1622	52.0209	13971195	42.8126	39.5689	19.4072	1.34014	2711420	24044	13333	3778	pass
SAM24336704	02-27	myeloid	Control	Male	86	3	42484030	17.6584	33918571	22.1262	17.4441	60.4176	20492777	39.3789	44.432	18.1874	0.921305	3727105	25441	16076	5386	pass
SAM24336708	10-63	myeloid	Control	Male	79	3	41624227	40.3156	24057233	26.5179	16.5518	56.9167	13692575	20.2511	55.1026	26.9826	6.48653	3694607	20018	12828	4599	pass
SAM24336699	03-63	myeloid	Control	Female	83	3.25	39155107	40.6383	22093450	29.9773	15.3437	54.6628	12076903	29.0438	51.8795	20.8512	4.92539	2518179	21040	11767	3354	pass
SAM24336706	09-35	myeloid	Control	Male	38	3	42560191	15.39	35349494	19.7935	19.181	61.0093	21566466	33.1402	51.5701	17.2983	1.23095	3730642	25812	16230	5581	pass
SAM24335093	10-20	myeloid	Control	Male	61	2.33	68305465	18.2995	53811665	26.4982	10.5592	62.9294	33863356	17.0744	64.8836	20.6216	1.64192	6983151	24575	17360	8826	pass
SAM24335083	10-39	myeloid	Control	Male	93	3	34979976	21.8248	27004867	31.2584	20.7245	48.0049	12963649	46.891	43.7712	10.4094	2.48286	1349442	22839	11268	2009	pass
SAM24336766	99-34	neuron	AD	Female	61	2.5	43739503	30.2437	29765976	20.9539	25.3772	53.6564	15971361	46.5279	43.1607	11.2065	8.11724	1789824	25091	11815	598	fail
SAM24336754	06-26	neuron	AD	Female	84	3	48768193	25.4199	34349881	17.6698	10.8322	71.4852	24555072	12.451	63.9591	25.1325	4.41418	6171297	21667	14141	5658	pass
SAM24336752	04-54	neuron	AD	Male	75	3	46791041	9.51578	39705944	13.9541	8.68408	77.3524	30713497	12.7963	72.9684	15.6551	0.9804	4808227	20484	12613	5191	pass
SAM24336760	13-74	neuron	AD	Male	87	3.03	49328096	31.0352	32918928	22.0209	25.0238	52.9426	17428124	33.8228	53.9024	13.304	7.13703	2318635	24507	12665	1861	pass
SAM24336759	11-105	neuron	AD	NA	81	2.83	46391911	48.7096	22777110	23.5709	14.1778	62.2347	14175265	13.5881	60.0654	27.8337	14.9113	3945498	21093	12631	3254	pass
SAM24336753	05-58	neuron	AD	Male	72	4.16	43183942	54.3686	19076557	46.3881	16.3311	37.2722	7110261	19.7973	34.0458	47.5362	39.9696	3379951	17503	6790	739	pass
SAM24336764	13-66	neuron	AD	NA	75	3.83	46800217	29.7036	32021655	23.2253	32.1408	44.6211	14288420	41.6126	42.4175	16.9749	11.5243	2425439	24543	11307	1114	pass
SAM24336749	00-54	neuron	AD	Male	79	2	36263847	38.3778	20439025	29.1332	12.0752	58.779	12013854	13.2941	58.4185	30.2	5.4878	3628185	19541	11570	4098	pass
SAM24336755	07-15	neuron	AD	Male	80	3.16	48292843	14.8452	38852563	15.2004	12.4579	72.3281	28101317	12.9369	68.5536	19.9329	2.01978	5601402	21938	14174	5509	pass
SAM24336751	04-44	neuron	AD	Male	81	3	37410286	16.1333	30517309	17.906	13.0383	69.0419	21069721	18.9486	64.354	18.4814	2.89721	3893981	24171	15053	5432	pass
SAM24336756	07-20	neuron	AD	Female	57	2.16	41370271	48.6925	20648851	27.4605	21.8609	50.6608	10460863	26.8132	29.5965	44.8236	39.5547	4688938	19215	8518	827	pass
SAM24336757	13-54	neuron	AD	Female	85	3.42	43243385	65.0806	14484463	32.9585	16.3962	50.6328	7333884	19.1806	47.8243	34.1463	25.5184	2504250	19729	7990	901	pass
SAM24336761	11-38	neuron	AD	NA	64	2.33	45462630	23.2193	34136728	19.8044	22.9752	57.2065	19528439	45.3458	45.3594	10.2884	5.80043	2009159	25757	14465	1465	pass
SAM24336763	13-47	neuron	AD	NA	82	3.08	42329404	47.3024	21549948	26.8941	15.3093	57.7797	12451506	16.2891	56.1669	29.032	16.9481	3614921	21062	11698	2678	pass
SAM24336765	14-29	neuron	AD	NA	59	3.73	41218921	45.9852	21473760	21.6719	12.5715	65.7407	14117003	12.9475	63.6454	25.1083	12.3933	3544536	21511	13166	3665	pass
SAM24336750	03-59	neuron	AD	Male	88	3	41996977	53.9627	18276286	27.1781	14.2144	58.5947	10708940	12.985	58.0509	30.1457	20.0624	3228281	19817	10295	1788	pass
SAM24336758	10-80	neuron	AD	Female	78	2.16	61457207	18.268	48279059	17.0873	11.0257	71.8672	34696832	14.5101	63.1102	24.3066	3.18006	8433627	23469	16033	7481	pass
SAM24336762	11-49	neuron	AD	NA	71	2.17	52793621	10.4073	44369526	16.9288	15.7508	67.2994	29860404	19.0715	65.3178	17.1982	1.08183	5135449	24049	14542	5609	pass
SAM24308785	10-79	neuron	AD	Female	88	2.5	39365953	11.6222	33475327	16.5007	9.35178	74.1355	24817106	14.3082	73.1763	13.7763	2.04335	3418881	20753	12223	4288	pass
SAM24335086	03-21	neuron	AD	Female	84	1.83	198085438	12.0838	171594520	18.2332	12.5602	69.1939	118732884	18.0165	68.6608	14.6306	3.07059	17371317	26636	19589	10942	pass
SAM24308789	08-41	neuron	AD	Female	74	3	32240168	13.8817	25669612	41.9717	11.421	46.6024	11962647	31.4593	50.7429	18.485	10.494	2211293	17336	6448	864	pass
SAM24335096	04-33	neuron	AD	Male	70	2.33	138984320	13.8177	118061257	20.388	13.1087	66.4895	78498361	17.8358	68.1917	15.5914	1.77415	12238982	25011	19145	10775	pass
SAM24336743	10-63	neuron	Control	Male	79	3	43499162	24.4199	31277345	19.2773	11.4184	69.2912	21672449	13.6365	69.6169	18.0191	5.9516	3905171	21594	13479	4051	pass
SAM24336737	07-28	neuron	Control	Male	86	4.75	49186610	27.8132	34198398	15.4742	15.8082	68.7026	23495184	12.9873	61.3327	27.8849	2.56948	6551610	22798	15569	6918	pass
SAM24336738	08-55	neuron	Control	Female	71	3	40293604	50.3131	18845521	24.1151	15.4208	60.4509	11392294	20.02	57.1265	24.0935	12.5572	2744798	22071	10813	2024	pass
SAM24336741	09-35	neuron	Control	Male	38	3	46417513	26.9857	33156571	17.2642	12.9802	69.7413	23123810	14.0208	64.5213	23.0952	11.992	5340481	17965	12048	4224	pass
SAM24336747	13-49	neuron	Control	NA	75	2.5	43502650	67.8581	13424546	34.6199	19.7	45.6668	6130566	13.7311	38.7185	48.6192	43.932	2980631	15800	5461	421	pass
SAM24336748	10-22	neuron	Control	Female	59	3.15	41338553	60.6956	15291232	28.8181	14.4514	56.7157	8672536	12.0734	57.7625	31.4109	20.4918	2724123	18952	9547	1527	pass
SAM24336740	09-20	neuron	Control	Female	99	3.5	41252860	25.3458	29956756	19.8441	18.9598	61.1793	18327341	38.0992	50.8371	12.0173	7.21935	2202449	25213	13218	1517	pass
SAM24336732	02-01	neuron	Control	Female	88	3	42860100	27.652	29382326	19.3084	11.4951	69.1821	20327313	12.9354	64.8572	24.4716	2.65083	4974410	22553	15068	6535	pass
SAM24336734	03-63	neuron	Control	Female	83	3.25	33144818	43.3607	17951494	28.2126	14.5861	57.1881	10266110	16.7715	57.3207	27.1885	14.5194	2791201	20526	10689	1889	pass
SAM24336736	07-04	neuron	Control	Male	97	1.5	45310855	18.5278	35009150	16.34	11.9828	71.6635	25088789	13.706	65.9414	22.214	1.96571	5573219	23097	14465	6013	pass
SAM24336744	10-70	neuron	Control	Male	74	3.25	48446038	25.3959	34548567	16.9494	10.32	72.7158	25122265	13.4114	68.0534	20.4139	3.25761	5128443	22808	15837	6690	pass
SAM24336733	03-15	neuron	Control	Male	80	3.25	47567944	17.3583	37846115	15.6774	20.6884	63.6173	24076661	26.2478	55.4221	19.965	1.91277	4806912	25399	15066	5171	pass
SAM24336746	13-40	neuron	Control	NA	73	4.12	41098946	59.7339	15597409	32.3582	13.9852	53.6388	8366269	12.9843	49.0776	40.4689	12.1738	3385741	20018	11617	3475	pass
SAM24336745	11-98	neuron	Control	NA	58	3.13	54046745	13.6319	44857932	12.6115	10.318	77.0566	34566018	13.5606	70.6855	17.3926	1.37692	6011916	22768	15334	6554	pass
SAM24336735	05-10	neuron	Control	Male	91	1.5	49039385	20.5297	37474568	14.686	12.5066	72.7945	27279428	12.6649	68.9608	19.9478	2.96646	5441634	22180	15008	6148	pass
SAM24336739	02-27	neuron	Control	Male	86	3	42650546	8.98459	36377206	17.3757	13.065	69.5442	25298250	17.369	67.8685	16.2945	0.879618	4122219	22811	13404	5006	pass
SAM24336742	10-26	neuron	Control	Female	95	2.5	37658485	3.61219	32604512	17.231	7.42497	75.3326	24561832	13.4462	74.5883	13.4019	0.345337	3291760	19884	11811	4409	pass
SAM24335091	10-20	neuron	Control	Male	61	2.33	188727240	8.98501	168274424	15.1365	8.60531	76.2475	128305097	12.9192	69.8742	19.2682	0.853703	24722054	25524	19804	12843	pass
SAM24308782	09-50	neuron	Control	Male	53	3.66	20600624	22.0237	14691454	55.694	7.69085	36.6104	5378604	13.6893	57.5157	29.8138	19.946	1603565	15437	6019	801	pass
SAM24335081	10-39	neuron	Control	Male	93	3	84469451	25.9933	61575421	26.3403	12.386	61.2614	37721958	14.6718	63.9752	22.9088	8.52806	8641663	23865	16281	7259	pass
SAM24308793	08-90	neuron	Control	Male	81	2.25	29056884	12.7044	23647445	18.7289	8.74036	72.5196	17149030	15.0857	68.6099	17.8105	1.98849	3054334	19713	11413	3865	pass
