# Supplementary material for: Alzheimer’s Patient Microglia Exhibit Enhanced Aging and Unique Transcriptional Activation
Source: Cell Rep. Author manuscript; Available in PMC 2020 Aug 12. (PMC7422733; doi:10.1016/j.celrep.2020.107843)
Supplement: 6 [file NIHMS1608497-supplement-6.zip]

Archive with 4 entries (4 files):
- GSE118257-Jakel-cells.csv
- GSE124335-Masuda-cells.csv
- GSE133433-Hasselmann-cells.csv
- syn18485175-Mathys-cells.csv
