# Supplementary material for: Alzheimer’s Patient Microglia Exhibit Enhanced Aging and Unique Transcriptional Activation
Source: Cell Rep. Author manuscript; Available in PMC 2020 Aug 12. (PMC7422733; doi:10.1016/j.celrep.2020.107843)
Supplement: 6 [file NIHMS1608497-supplement-6.zip › GSE118257-Jakel-cells.csv]

	tSNE1	tSNE2	cluster	interpretation
CO28__10X_17_grch38.AAACCTGAGAATCTCCx	4.54578518127396	5.89455013827986	7	sampleCO28
CO28__10X_17_grch38.AAATGCCTCACAACGTx	6.73163953397127	7.45687684694007	7	sampleCO28
CO28__10X_17_grch38.AAGGAGCCACGGCGTTx	4.72094246142192	5.29182941749095	7	sampleCO28
CO28__10X_17_grch38.ACATACGGTCCAACTAx	5.36149621394147	5.31796223193505	7	sampleCO28
CO28__10X_17_grch38.ACATCAGAGCCACGCTx	4.26097582921138	6.0295220157914	7	sampleCO28
CO28__10X_17_grch38.ACATGGTTCGTATCAGx	4.70344245418353	5.01363241770232	16	OPC
CO28__10X_17_grch38.ACCAGTAAGTCGTTTGx	3.78238581441551	5.92647456043076	7	sampleCO28
CO28__10X_17_grch38.ACCCACTTCACCCGAGx	7.52339353769666	6.7960228662602	7	sampleCO28
CO28__10X_17_grch38.ACGCAGCAGTGACTCTx	3.86625552334671	6.15025993671012	7	sampleCO28
CO28__10X_17_grch38.ACTTACTTCGACGGAAx	4.28538375025022	6.01156131204677	7	sampleCO28
CO28__10X_17_grch38.AGAGCGATCAGTCCCTx	3.48420764118167	10.138707671999	7	sampleCO28
CO28__10X_17_grch38.ATCATCTAGAGCTATAx	4.28840246671902	10.2449359263193	7	sampleCO28
CO28__10X_17_grch38.ATGTGTGGTAGCGTGAx	4.80501552429878	5.24165022185884	7	sampleCO28
CO28__10X_17_grch38.ATTGGTGGTCAGTGGAx	11.0873133116358	9.33516566727066	7	sampleCO28
CO28__10X_17_grch38.CAACCTCCAGTTAACCx	4.46930840745364	5.28742365667974	7	sampleCO28
CO28__10X_17_grch38.CACAGGCAGAAGGTGAx	7.54683881455104	7.3568761852775	7	sampleCO28
CO28__10X_17_grch38.CACAGTAAGATAGCATx	11.5211686397739	9.07706024926763	7	sampleCO28
CO28__10X_17_grch38.CACATAGAGTATTGGAx	4.27564377821355	7.04423586772223	7	sampleCO28
CO28__10X_17_grch38.CAGAGAGTCCTGTACCx	11.1679570510295	9.85943576461313	7	sampleCO28
CO28__10X_17_grch38.CAGCGACAGAAACCTAx	12.1025362394127	7.37101270220544	7	sampleCO28
CO28__10X_17_grch38.CATCCACCATCCTAGAx	7.91771764208721	7.23628125666802	7	sampleCO28
CO28__10X_17_grch38.CATGCCTAGGAATCGCx	3.75755254621617	6.56561947430779	7	sampleCO28
CO28__10X_17_grch38.CCACTACGTGGTAACGx	9.07247336861191	7.55497864438659	7	sampleCO28
CO28__10X_17_grch38.CCATGTCAGTATGACAx	9.46194256188202	9.04039150565839	7	sampleCO28
CO28__10X_17_grch38.CCATTCGGTCCATCCTx	4.77550621013333	5.9061532156702	7	sampleCO28
CO28__10X_17_grch38.CCCTCCTAGTGTCCATx	4.9424366751165	5.19296678996443	7	sampleCO28
CO28__10X_17_grch38.CCTACCAGTGTTCGATx	6.75163034156521	6.30337635236898	7	sampleCO28
CO28__10X_17_grch38.CGAGCACTCCGATATGx	6.57285966069628	6.42379586427728	7	sampleCO28
CO28__10X_17_grch38.CGGACGTGTGAGTGACx	10.5803990025707	6.62914453691921	7	sampleCO28
CO28__10X_17_grch38.CGGAGCTGTCCATGATx	4.45309122445386	4.8322105077608	16	OPC
CO28__10X_17_grch38.CGTCCATAGCCAGTTTx	4.65916554080247	5.54944642272442	7	sampleCO28
CO28__10X_17_grch38.CGTGTAAGTGAGTGACx	10.1271837911637	6.41882542232596	7	sampleCO28
CO28__10X_17_grch38.CGTGTCTGTTGGGACAx	12.8204578599403	9.15615138187113	7	sampleCO28
CO28__10X_17_grch38.CGTTAGACATATGGTCx	9.08740457558963	7.33119099435532	7	sampleCO28
CO28__10X_17_grch38.CTAGAGTCAGGGTTAGx	4.7454059137166	4.92781278963056	16	OPC
CO28__10X_17_grch38.CTCGTCACAGCTCGCAx	4.65021025563409	5.11533103065632	16	OPC
CO28__10X_17_grch38.CTCTAATAGATCTGAAx	5.29307893213481	6.454815938286	7	sampleCO28
CO28__10X_17_grch38.CTCTGGTTCCCTTGCAx	4.42548270444677	5.99285845312365	7	sampleCO28
CO28__10X_17_grch38.CTTTGCGAGCAGGTCAx	4.45892340229093	6.53160316622474	7	sampleCO28
CO28__10X_17_grch38.GAACCTATCAGTCCCTx	6.97298868344723	6.48607035961023	7	sampleCO28
CO28__10X_17_grch38.GACCTGGCACAGACTTx	4.66422880035234	5.9710080797497	7	sampleCO28
CO28__10X_17_grch38.GACGGCTAGCGTCTATx	7.12791380354905	5.61543191799038	7	sampleCO28
CO28__10X_17_grch38.GAGGTGATCGGAAATAx	5.72800216505168	6.76144870269049	7	sampleCO28
CO28__10X_17_grch38.GATTCAGTCCCTAACCx	5.67205051800452	7.39637197758015	7	sampleCO28
CO28__10X_17_grch38.GCAATCAGTACGAAATx	4.45101500527828	5.23607214087799	7	sampleCO28
CO28__10X_17_grch38.GCGCGATAGCCCAATTx	3.98287702248912	6.23333283320146	7	sampleCO28
CO28__10X_17_grch38.GGGCACTCACGAAAGCx	12.1065193837458	5.11578476644106	7	sampleCO28
CO28__10X_17_grch38.GGTATTGGTATGAAACx	10.8019451981951	8.988075297498	7	sampleCO28
CO28__10X_17_grch38.GTACGTAAGGAATGGAx	10.4901935708747	6.44916347360568	7	sampleCO28
CO28__10X_17_grch38.GTAGGCCCACCACCAGx	4.59221386530722	5.20836895007623	7	sampleCO28
CO28__10X_17_grch38.GTCACGGTCTATCCCGx	6.82016683466348	6.36642586054153	7	sampleCO28
CO28__10X_17_grch38.GTTCGGGCATCGGGTCx	6.5541961885138	6.59585545169022	7	sampleCO28
CO28__10X_17_grch38.TAAGCGTTCCAAGTACx	4.9195955802773	6.08509166831352	7	sampleCO28
CO28__10X_17_grch38.TACCTTATCAGCTCGGx	4.27612491140743	5.61936758534962	7	sampleCO28
CO28__10X_17_grch38.TACCTTATCCATGCTCx	7.99785695617976	7.8935507128529	7	sampleCO28
CO28__10X_17_grch38.TACGGTAAGGCCGAATx	6.76431229418756	6.92479900280796	7	sampleCO28
CO28__10X_17_grch38.TACTCGCCAAAGCAATx	5.37326633092875	7.16238712591335	7	sampleCO28
CO28__10X_17_grch38.TATCAGGAGTTGCAGGx	4.68622313279695	5.10420902949112	16	OPC
CO28__10X_17_grch38.TCATTACTCCCATTTAx	4.76807340223413	5.56715184329603	7	sampleCO28
CO28__10X_17_grch38.TCGGGACGTGCCTGCAx	4.03539731491257	6.17534400745863	7	sampleCO28
CO28__10X_17_grch38.TCTCATAGTTCGTGATx	4.38770831037661	5.88633949536945	7	sampleCO28
CO28__10X_17_grch38.TCTCTAACAGACGCCTx	4.3211521854675	5.8079200638399	7	sampleCO28
CO28__10X_17_grch38.TGCACCTGTTCCCTTGx	8.37514789032388	7.82527186701699	7	sampleCO28
CO28__10X_17_grch38.TGCCCATTCAAGAAGTx	5.28610016611505	5.23051422063048	7	sampleCO28
CO28__10X_17_grch38.TGCCCATTCACAGGCCx	11.0515037588167	6.603954277493	7	sampleCO28
CO28__10X_17_grch38.TTCGGTCCAGGTCTCGx	4.42182987251716	5.80118633990672	7	sampleCO28
CO28__10X_17_grch38.TTGAACGGTAGCTGCCx	4.09850894841541	6.30805941561568	7	sampleCO28
CO28__10X_17_grch38.TTTGTCAGTCTCCCTAx	7.86705261922235	7.59954309094114	7	sampleCO28
CO25__10X_17_grch38.AAATGCCTCCCAACGGx	12.5910657084268	30.065214319524	8	inhibitory
CO25__10X_17_grch38.ACTGCTCAGGCACATGx	-37.6907284144503	-15.1847723003773	16	OPC
CO25__10X_17_grch38.AGAGCGAGTCTGCGGTx	10.8335530968751	8.05274849338097	7	sampleCO28
CO25__10X_17_grch38.CACACCTCAGCATACTx	22.4876184503007	4.94464755877543	11	excitatory
CO25__10X_17_grch38.CTGTGCTGTCTAGTCAx	12.7146370600473	30.1571184934266	8	inhibitory
CO25__10X_17_grch38.GATCAGTCATCACCCTx	-31.6379523304789	-10.983599045066	16	OPC
CO25__10X_17_grch38.TCTTCGGTCTGTTTGTx	20.4081542706357	9.17252723414076	1	excitatory
CO25__10X_17_grch38.TGCTACCGTTACGTCAx	-29.7276649245538	-10.6027683261483	16	OPC
MS176_NAWM__10X_17_grch38.ACTATCTGTCGCATCGx	29.2350455846152	-25.2069680352567	3	oligodendrocyte
MS176_NAWM__10X_17_grch38.AGAGTGGAGATCTGAAx	-32.2867711412046	-13.4826100227158	16	OPC
MS176_NAWM__10X_17_grch38.CAAGGCCGTTCTGTTTx	29.5703425760857	-24.9960806937018	3	oligodendrocyte
MS176_NAWM__10X_17_grch38.CGCTGGACATTGTGCAx	29.7662775924165	-24.9053234300876	16	OPC
MS176_NAWM__10X_17_grch38.GTGCAGCAGTGCCATTx	-36.7786743490838	-13.5205840512209	16	OPC
MS176_NAWM__10X_17_grch38.TGAGCCGAGGCTCTTAx	-32.5370629638585	-13.8985195877674	16	OPC
MS176_NAWM__10X_17_grch38.TTAGGACAGCGTAGTGx	29.5562253676572	-25.0033853448517	16	OPC
MS176_RM__10X_17_grch38.ACCGTAAGTTATGTGCx	-32.4230887882195	-13.5555433006419	16	OPC
MS176_RM__10X_17_grch38.GCTTCCAGTACCGCTGx	-32.5609649707038	-13.7454226536365	16	OPC
MS176_CA__10X_17_grch38.CTGTTTACACCATCCTx	-35.7418857480264	-13.7790837653036	16	OPC
MS176_CA__10X_17_grch38.TGTGGTACAAGTTCTGx	12.4135306022151	30.0428076597357	8	inhibitory
CO39__10X_17_grch38.AAGGAGCTCAGCAACTx	-30.0941889939455	-9.37550695559333	16	OPC
CO39__10X_17_grch38.ACCGTAAAGAAGAAGCx	-30.8785775664876	-10.1891899553775	16	OPC
CO39__10X_17_grch38.ATAAGAGAGTACGCGAx	-31.678809820731	-9.95775195896313	16	OPC
CO39__10X_17_grch38.ATAGACCGTTCCGGCAx	-31.8728541568014	-9.60257156662011	16	OPC
CO39__10X_17_grch38.CACATAGTCTCAAGTGx	-29.9478665754889	-10.5899625575767	16	OPC
CO39__10X_17_grch38.CAGCTGGCACATCCGGx	-31.6299310253588	-10.0174468954272	16	OPC
CO39__10X_17_grch38.CCGTTCACACTGTTAGx	-0.969246240162198	-21.8875080911176	16	OPC
CO39__10X_17_grch38.CCTCTGAAGAACAACTx	-29.4268059811976	-7.09262705726141	7	sampleCO28
CO39__10X_17_grch38.CGATCGGCAGGAACGTx	-32.1412777723365	-10.4071033413924	16	OPC
CO39__10X_17_grch38.CTACCCATCTAACCGAx	-32.4311134363815	-9.91895467182157	16	OPC
CO39__10X_17_grch38.CTCGAAAAGCGTGTCCx	-32.1178887337204	-10.2189910250517	16	OPC
CO39__10X_17_grch38.GGATGTTAGGGAAACAx	-31.5889476122776	-9.67193059255164	16	OPC
CO39__10X_17_grch38.GTCTTCGAGAAGGTGAx	-32.1250668657107	-10.3857193886864	16	OPC
CO39__10X_17_grch38.GTGCATAAGACACTAAx	-31.6799234665419	-9.57924067265292	16	OPC
CO39__10X_17_grch38.GTTCTCGCAACTGGCCx	-34.2516017543275	-11.7911234720798	16	OPC
CO39__10X_17_grch38.TAAGCGTTCCGATATGx	-31.8535737307397	-10.4373516363448	16	OPC
CO39__10X_17_grch38.TATCTCAAGGGAACGGx	-29.6824540903252	-6.75521298974952	10	astrocyte
CO39__10X_17_grch38.TATCTCATCATGTGGTx	11.375537857249	9.15323111862521	7	sampleCO28
CO39__10X_17_grch38.TCTCATAAGAGTGAGAx	-32.140632910315	-9.6151059293726	16	OPC
CO39__10X_17_grch38.TGGACGCAGACCTTTGx	-32.5367483451144	-9.89917040027861	16	OPC
CO39__10X_17_grch38.TTATGCTGTAATCACCx	-32.6639557983515	-10.1896506652377	16	OPC
CO39__10X_17_grch38.TTATGCTTCACTTATCx	-30.9574227621322	-10.091729115992	16	OPC
CO39__10X_17_grch38.TTGACTTAGGAATGGAx	-37.5583838839672	-15.3797491231966	16	OPC
CO14__10X_17_grch38.ACAGCCGAGCTGGAACx	-30.0538694997222	-10.7639494839962	16	OPC
CO14__10X_17_grch38.ACGCAGCTCATTCACTx	-30.1567923444397	-10.6968910162671	16	OPC
CO14__10X_17_grch38.AGCTTGAGTCATACTGx	6.10077401010893	-29.0782934723961	5	oligodendrocyte
CO14__10X_17_grch38.AGGTCATGTGACGCCTx	-30.2080650021495	-10.7514638815159	16	OPC
CO14__10X_17_grch38.ATGCGATCAGACAAATx	-29.6887689582785	-10.6430921516043	5	oligodendrocyte
CO14__10X_17_grch38.ATGTGTGTCGACAGCCx	-34.170059048952	-12.1441749877997	16	OPC
CO14__10X_17_grch38.CACCACTAGACTGTAAx	-30.2630780058981	-10.7891727691215	16	OPC
CO14__10X_17_grch38.CAGTAACAGACACTAAx	-29.8408791312366	-10.6675811325432	16	OPC
CO14__10X_17_grch38.CATATGGCAGCTCGACx	-0.882684638039357	-22.0410396427265	16	OPC
CO14__10X_17_grch38.CCAGCGATCTCAAACGx	-31.2112626666181	-10.8260596408157	16	OPC
CO14__10X_17_grch38.CGAGCACCATTCTCATx	-31.4310849089956	-10.8424137710963	16	OPC
CO14__10X_17_grch38.CTCATTATCGTACCGGx	-32.5954474852338	-13.6644612381578	16	OPC
CO14__10X_17_grch38.CTGAAACAGGTGTTAAx	-30.0708089820071	-9.43040195160109	16	OPC
CO14__10X_17_grch38.GAAATGAAGCAGGTCAx	-30.3170179046542	-10.6517416726716	16	OPC
CO14__10X_17_grch38.GCAGTTAAGTACCGGAx	-30.5050377473116	-10.822039324044	16	OPC
CO14__10X_17_grch38.GCTCTGTAGCATCATCx	-30.1307562954775	-10.7387258892728	16	OPC
CO14__10X_17_grch38.GGAAAGCAGGATGCGTx	-36.1769782615833	-9.26771974140851	16	OPC
CO14__10X_17_grch38.GGAACTTGTACAGTTCx	-0.886824809142964	-21.904668395929	16	OPC
CO14__10X_17_grch38.GTAGGCCTCAGATAAGx	-0.666909017539701	-21.7673539935309	16	OPC
CO14__10X_17_grch38.TAGTGGTAGCGTTTACx	-29.5792265639	-10.6161782968235	7	sampleCO28
CO14__10X_17_grch38.TCGAGGCCAATGCCATx	-34.750137169697	-11.4479887398738	16	OPC
CO14__10X_17_grch38.TTGACTTTCTACTTACx	-29.7324054065775	-10.6575370115287	16	OPC
CO14__10X_17_grch38.TTTGTCACAAGTAGTAx	-29.7723970179216	-10.6993790787917	16	OPC
MS242_CA2__10X_17_grch38.CACACAACACATTAGCx	-36.0661212829129	-14.7392916484439	16	OPC
MS242_CA2__10X_17_grch38.GGGTCTGCACAGCCCAx	23.7815624975979	-10.4404247736512	16	OPC
SD48.16__10X_17_grch38.AGAGCGAAGTCCGTATx	-33.3100772135458	-10.8205868565891	16	OPC
SD48.16__10X_17_grch38.AGCAGCCCAGGTGGATx	-33.5862806250538	-10.2002180491474	16	OPC
SD48.16__10X_17_grch38.CAGAGAGTCGACGGAAx	10.8295179841124	10.276861210462	7	sampleCO28
SD48.16__10X_17_grch38.CGAGAAGGTACCCAATx	-31.8140230533246	-10.6793604315462	16	OPC
SD48.16__10X_17_grch38.CTAAGACAGAGTCGGTx	-35.2747002530083	-10.2431950860828	16	OPC
SD48.16__10X_17_grch38.GACTGCGGTCCTAGCGx	46.6648646808513	-1.16229336624708	8	inhibitory
SD48.16__10X_17_grch38.GACTGCGGTGCAACTTx	-33.7078552187615	-10.0440811955327	16	OPC
SD48.16__10X_17_grch38.GATGAGGCAGTTCCCTx	-34.7502671337936	-10.3354192802612	16	OPC
SD48.16__10X_17_grch38.GCAGCCATCCGAAGAGx	-33.6580167223265	-9.99009753552295	16	OPC
SD48.16__10X_17_grch38.TTAGGACAGTTAGGTAx	-31.8562897492907	-10.5591136931638	16	OPC
MS122_NAWM__10X_17_grch38.ACATACGAGGATTCGGx	-37.8449490425817	-15.3756598413976	16	OPC
MS122_NAWM__10X_17_grch38.ACATCAGTCCCTAACCx	-32.691677968362	-12.425515413944	16	OPC
MS122_NAWM__10X_17_grch38.AGAATAGCATCCGGGTx	-12.8494052762196	19.6199759888826	9	excitatory
MS122_NAWM__10X_17_grch38.AGATTGCGTCTTCGTCx	-34.7444977110814	-12.0518014408345	16	OPC
MS122_NAWM__10X_17_grch38.CACCAGGGTAGCGTAGx	-32.132657347587	-11.8150478724117	16	OPC
MS122_NAWM__10X_17_grch38.CAGCGACTCTAACTTCx	-33.099661735592	-12.0057203874245	16	OPC
MS122_NAWM__10X_17_grch38.CAGTCCTCAGCTCGCAx	-39.263010181969	-13.3329473189107	16	OPC
MS122_NAWM__10X_17_grch38.CATATGGTCTACGAGTx	-31.9854484182029	-12.8764366035819	16	OPC
MS122_NAWM__10X_17_grch38.CCGTACTAGAGAACAGx	-32.6741538760338	-12.914875381161	16	OPC
MS122_NAWM__10X_17_grch38.CGTAGCGCAGATCCATx	-32.4510391344958	-12.5105255913211	16	OPC
MS122_NAWM__10X_17_grch38.CTCGTACAGGTAGCTGx	-35.3454011906569	-12.3678626968171	16	OPC
MS122_NAWM__10X_17_grch38.CTCTACGCAAATTGCCx	-33.2434305343084	-12.100477558042	16	OPC
MS122_NAWM__10X_17_grch38.GCCAAATCATCACAACx	-33.4376775069668	-12.2374888436455	16	OPC
MS122_NAWM__10X_17_grch38.GCTGCTTCAATAAGCAx	-32.6329022014808	-12.5956579020049	16	OPC
MS122_NAWM__10X_17_grch38.GGGCACTCATGAAGTAx	-33.8970598855297	-12.4493052256182	16	OPC
MS122_NAWM__10X_17_grch38.GGGTCTGGTTGGGACAx	-32.2411863603978	-11.7155167770613	16	OPC
MS122_NAWM__10X_17_grch38.GTAACTGAGAGTACATx	-32.9464439243802	-12.1529104714659	16	OPC
MS122_NAWM__10X_17_grch38.GTAACTGTCTGATTCTx	-33.3353530775335	-12.5543355420908	16	OPC
MS122_NAWM__10X_17_grch38.GTACGTACATCGATTGx	-31.9762078785517	-12.3431034628117	16	OPC
MS122_NAWM__10X_17_grch38.GTAGGCCCACACGCTGx	8.53757036906128	4.25225624753362	7	sampleCO28
MS122_NAWM__10X_17_grch38.TAAGAGAAGCGCCTCAx	-32.832801527104	-11.8178720887173	16	OPC
MS122_NAWM__10X_17_grch38.TCGCGTTAGGCACATGx	-32.4320903030174	-11.9696342235104	16	OPC
MS122_NAWM__10X_17_grch38.TCTATTGCAATGAATGx	-32.6859820408921	-12.2475763862071	16	OPC
MS122_NAWM__10X_17_grch38.TGCGGGTCACATTTCTx	-31.9549251694786	-12.6761431360203	16	OPC
MS122_NAWM__10X_17_grch38.TGGGCGTGTACACCGCx	-35.1249844788104	-14.4556106903193	8	inhibitory
MS122_CI__10X_17_grch38.AACTTTCAGATACACAx	-32.6608427316941	-12.5636077961915	16	OPC
MS122_CI__10X_17_grch38.ACATGGTCACGGCCATx	-33.598718198626	-12.6296637232933	16	OPC
MS122_CI__10X_17_grch38.ACTTGTTAGCACCGCTx	-33.5989970881012	-12.4476662116995	16	OPC
MS122_CI__10X_17_grch38.AGAGCTTGTTCAGGCCx	-32.4249702516459	-12.8565322775593	16	OPC
MS122_CI__10X_17_grch38.CATCGAACATTGGGCCx	-33.1366036861869	-11.476271802825	16	OPC
MS122_CI__10X_17_grch38.CCTTCGACAATAACGAx	-36.1438194336767	-12.3765020475486	16	OPC
MS122_CI__10X_17_grch38.CGTCCATCAAATTGCCx	-33.6946457140092	-12.3081874472168	16	OPC
MS122_CI__10X_17_grch38.CGTGTCTTCCAAACACx	-35.259740651022	-13.2088662382543	16	OPC
MS122_CI__10X_17_grch38.GCGACCAGTTGAACTCx	-18.7529987893863	-5.51313352328998	16	OPC
MS122_CI__10X_17_grch38.GCGAGAAAGCACCGCTx	-24.0386287944367	-2.96848858085392	18	astrocyte
MS122_CI__10X_17_grch38.GCGCAGTCACCATGTAx	-32.8003541014871	-11.8894932961791	16	OPC
MS122_CI__10X_17_grch38.GGATGTTTCCGATATGx	-32.1436379736294	-12.7983423353694	16	OPC
MS122_CI__10X_17_grch38.GGGTCTGAGTTTGCGTx	-31.9074162446879	-12.1683150339927	16	OPC
MS122_CI__10X_17_grch38.TATCAGGGTTTACTCTx	-31.5109358510243	-12.0443852561227	16	OPC
MS122_CI__10X_17_grch38.TTCGGTCAGAAGGTTTx	-31.9416371510737	-11.884954873206	16	OPC
MS122_CI__10X_17_grch38.TTGGCAATCGGCGCTAx	-35.1664963001279	-13.6470294458543	16	OPC
MS122_A__10X_17_grch38.ACATACGTCCAAAGTCx	-31.0881185711654	-12.2745747019949	16	OPC
MS122_A__10X_17_grch38.ACGATACAGTACGTAAx	-18.0677742972446	-5.75446585661954	0	oligodendrocyte
MS122_A__10X_17_grch38.ACTGAGTAGAAACCTAx	-32.4608973125335	-13.6062809054136	16	OPC
MS122_A__10X_17_grch38.ACTGCTCGTCGACTGCx	-32.0732438976883	-11.8914789323991	16	OPC
MS122_A__10X_17_grch38.AGAGCTTCATCACCCTx	-31.7769614783027	-12.2385051436019	16	OPC
MS122_A__10X_17_grch38.CAGAATCCAAGCTGGAx	-34.2610627399527	-7.67268700766193	16	OPC
MS122_A__10X_17_grch38.CATCAAGGTCTTTCATx	-31.423033846375	-12.0779512138217	16	OPC
MS122_A__10X_17_grch38.CCCAATCTCAGTCAGTx	-31.9181112994994	-11.9954222780091	16	OPC
MS122_A__10X_17_grch38.CCGTACTGTGCCTTGGx	-31.0599266282063	-12.0221605290808	16	OPC
MS122_A__10X_17_grch38.CGTGTCTTCAACACGTx	-18.6434232823602	-5.48097709128457	0	oligodendrocyte
MS122_A__10X_17_grch38.CTGCCTAAGCGATGACx	-31.5311792891592	-12.1431401880207	16	OPC
MS122_A__10X_17_grch38.CTTCTCTGTTGCTCCTx	-34.0782268347229	-7.70630837935458	18	astrocyte
MS122_A__10X_17_grch38.TGACGGCAGCTGTTCAx	-32.539129714592	-13.0821636540418	16	OPC
MS122_A__10X_17_grch38.TGGGAAGCACAGGAGTx	-31.8602690997684	-11.8726090085179	16	OPC
MS122_A__10X_17_grch38.TGGGCGTGTGCGGTAAx	-33.5713180133637	-12.1258970256507	16	OPC
MS122_A__10X_17_grch38.TTGTAGGAGAACAACTx	-31.1049150006511	-12.0289976758058	16	OPC
MS121_NAWM__10X_17_grch38.CAGAGAGCACATAACCx	-33.4001954564187	-13.4447273058807	16	OPC
MS121_NAWM__10X_17_grch38.CGGAGTCGTTGTCTTTx	-35.403926206015	-9.95015764282753	16	OPC
MS121_NAWM__10X_17_grch38.CTAGAGTTCCGCATAAx	-34.3643963000282	-13.6140379037801	16	OPC
MS121_NAWM__10X_17_grch38.CTGTTTAAGTAGGTGCx	-32.6938694838641	-13.3658405306651	16	OPC
MS121_NAWM__10X_17_grch38.GACGTTATCGATAGAAx	-33.2835987926864	-12.7921447991833	16	OPC
MS121_A3__10X_17_grch38.AAATGCCGTATGCTTGx	-33.2814083412373	-12.4030779604082	16	OPC
MS121_A3__10X_17_grch38.GTTTCTATCAAACAAGx	-33.6768279249145	-13.217952442185	16	OPC
MS121_A2__10X_17_grch38.CCGGTAGAGAACAATCx	-36.0305257080059	-13.6847801528432	16	OPC
MS121_CA__10X_17_grch38.CTGAAACCATGTTGACx	-7.47959739148572	2.18547287853623	15	oligodendrocyte
MS121_CA__10X_17_grch38.GAATGAAAGTTGAGTAx	-6.09463492523968	3.49768305085805	15	oligodendrocyte
MS121_CA__10X_17_grch38.TACTTACGTTCGCGACx	-12.5451199878499	2.22169205552888	15	oligodendrocyte
CO39__10X_17_grch38.ATTCTACAGCAAATCAx	-35.389888438994	-4.4728348995001	16	OPC
CO39__10X_17_grch38.TGGTTCCCAAATTGCCx	-31.3938684265852	-10.0954813077899	16	OPC
SD48.16__10X_17_grch38.ACGGAGATCAGAAATGx	-35.8020927243654	-4.22352544965445	16	OPC
SD48.16__10X_17_grch38.ACTTTCACACAGCGTCx	-35.4796254018356	-4.64664169557521	16	OPC
SD48.16__10X_17_grch38.CATTCGCAGAGGTAGAx	-36.2205601965492	-4.69200345787808	16	OPC
SD48.16__10X_17_grch38.CCCAATCGTCACACGCx	-36.4138616562872	-5.12953300044484	16	OPC
SD48.16__10X_17_grch38.CCGGTAGAGTTACGGGx	-35.7413138906823	-5.17085807821062	16	OPC
SD48.16__10X_17_grch38.CTAAGACCAGCTGTTAx	-36.3702317180492	-4.62931248653346	16	OPC
SD48.16__10X_17_grch38.CTCGAGGTCACTTATCx	-36.443245475887	-5.10979879093234	16	OPC
SD48.16__10X_17_grch38.CTCGGGATCCGATATGx	-35.4267378584503	-4.01181932513962	16	OPC
SD48.16__10X_17_grch38.CTGCCTAGTTCTGAACx	-36.1996044225292	-4.47821357504134	16	OPC
SD48.16__10X_17_grch38.CTGCTGTGTATCGCATx	-35.9488282726361	-4.35968015314665	16	OPC
SD48.16__10X_17_grch38.CTTACCGAGTTAGGTAx	-34.4798491538214	-4.32685270577271	16	OPC
SD48.16__10X_17_grch38.GAAGCAGGTTCATGGTx	-34.4151874342385	-4.26910127691325	16	OPC
SD48.16__10X_17_grch38.GACACGCTCCGGCACAx	-35.8906195970866	-4.83474438572429	16	OPC
SD48.16__10X_17_grch38.GACGCGTTCAAAGACAx	-35.5807530177716	-4.23662547892036	16	OPC
SD48.16__10X_17_grch38.GATCGCGGTCTAGTGTx	-35.6974251328084	-4.08881927735707	16	OPC
SD48.16__10X_17_grch38.GGGCACTTCACAGTACx	-36.4125637199946	-4.89120503813663	16	OPC
SD48.16__10X_17_grch38.GTTCATTGTCATATCGx	-36.6368615713605	-5.16571923626334	16	OPC
SD48.16__10X_17_grch38.TGCCCATCACGTGAGAx	-36.3383866847498	-4.82536649146329	16	OPC
SD48.16__10X_17_grch38.TGTATTCAGACAAAGGx	-36.4247895636103	-4.86334984177419	16	OPC
MS122_NAWM__10X_17_grch38.CCAATCCAGCGATGACx	-36.7027781495423	-5.41403207376495	16	OPC
MS122_CI__10X_17_grch38.CACCACTAGTATTGGAx	-32.3308705754457	-12.7803424344064	16	OPC
MS122_A__10X_17_grch38.ATCCACCCAGATGAGCx	-35.736971341027	-5.28408509624812	16	OPC
MS122_A__10X_17_grch38.ATTGGACAGAGTCTGGx	-36.7074747914023	-5.52129597105551	16	OPC
MS121_CA__10X_17_grch38.ATGCGATTCCGTCATCx	-21.5580928101893	5.49249362572516	13	myeloid
CO28__10X_17_grch38.AAACCTGGTCCAGTGCx	33.1908216574456	12.9708730674456	1	excitatory
CO28__10X_17_grch38.AAAGTAGTCTACTATCx	31.4862469370032	28.4216905391699	1	excitatory
CO28__10X_17_grch38.ACAGCCGCAAGGACTGx	29.8901758543266	28.3488724633937	1	excitatory
CO28__10X_17_grch38.ACAGCCGGTGACTCATx	-1.20322696930088	25.9100399671054	9	excitatory
CO28__10X_17_grch38.AGACGTTTCGTTTAGGx	33.3339967601292	12.4594240104588	1	excitatory
CO28__10X_17_grch38.AGCCTAAAGATCGGGTx	20.0951296964417	28.1025008377117	4	excitatory
CO28__10X_17_grch38.AGCGTCGAGGCGACATx	43.1046912277177	9.70512042882134	1	excitatory
CO28__10X_17_grch38.ATCCACCGTACACCGCx	43.3718290519409	9.69783296276083	1	excitatory
CO28__10X_17_grch38.CAACCTCAGGGAACGGx	11.6731529743263	10.483611547821	7	sampleCO28
CO28__10X_17_grch38.CACAAACCAAACGCGAx	21.6786039776225	11.1366677360421	4	excitatory
CO28__10X_17_grch38.CGAGCCAAGTCATGCTx	30.5921186208333	28.1541779973864	1	excitatory
CO28__10X_17_grch38.CTCGGGAGTTTGCATGx	11.3075113761597	14.3308847048271	7	sampleCO28
CO28__10X_17_grch38.GCGCAACAGATCTGCTx	26.2312479650829	34.3637420914597	1	excitatory
CO28__10X_17_grch38.GCTGGGTCATAAAGGTx	30.8854565862071	28.0973879221238	1	excitatory
CO28__10X_17_grch38.GGGAATGGTCTGCGGTx	31.2491994812507	28.3122200186841	1	excitatory
CO28__10X_17_grch38.GTAGGCCGTAGATTAGx	27.4680128637144	34.5058687743882	1	excitatory
CO28__10X_17_grch38.TCTATTGAGAAGGTTTx	11.3796184245244	14.6315756861874	7	sampleCO28
CO28__10X_17_grch38.TGAAAGACAAGGACTGx	31.641707267697	12.7718041561279	1	excitatory
CO28__10X_17_grch38.TGGTTAGAGTGACTCTx	33.2731802737907	13.5297669660824	1	excitatory
CO28__10X_17_grch38.TTTATGCGTTCGTGATx	11.2331280128365	10.4406722332848	7	sampleCO28
CO25__10X_17_grch38.AAGGTTCAGTTGTCGTx	8.94889628118145	28.6314052870046	4	excitatory
CO25__10X_17_grch38.ACGCAGCCATGTCGATx	27.1396357964742	11.0757670689133	1	excitatory
CO25__10X_17_grch38.AGCGTCGTCTAAGCCAx	28.4952942483396	27.6612400153304	1	excitatory
CO25__10X_17_grch38.AGCTTGACAAGCGTAGx	25.6372608829366	27.4253390129908	1	excitatory
CO25__10X_17_grch38.ATAGACCTCGCTGATAx	29.5908127423628	34.1504574601206	1	excitatory
CO25__10X_17_grch38.ATGGGAGAGTCAAGCGx	27.8662918141598	27.3882930003649	1	excitatory
CO25__10X_17_grch38.ATTACTCGTCTTGTCCx	18.4728516176028	22.948974688307	4	excitatory
CO25__10X_17_grch38.CACCACTTCGTATCAGx	9.2315659986157	28.352116518751	4	excitatory
CO25__10X_17_grch38.CCACGGAGTGAGGGTTx	19.7907656754506	28.1934361232021	4	excitatory
CO25__10X_17_grch38.CCCAATCCAGCTGTGCx	26.8826176911465	27.3338645648116	1	excitatory
CO25__10X_17_grch38.CCTTACGAGAGCTGGTx	27.099892606203	27.5417276637231	1	excitatory
CO25__10X_17_grch38.CGAGAAGGTTGAGGTGx	18.6770431264213	14.0111878718027	4	excitatory
CO25__10X_17_grch38.CGTGTAATCTTGACGAx	26.6397790139074	10.933676338759	1	excitatory
CO25__10X_17_grch38.CTCACACAGGACAGCTx	27.203545096393	12.7859027758894	1	excitatory
CO25__10X_17_grch38.CTCGTACTCGTGGACCx	26.8202825003053	28.1360268409553	1	excitatory
CO25__10X_17_grch38.GACGCGTCAATAGCGGx	26.7225245736495	27.8749462076374	1	excitatory
CO25__10X_17_grch38.GACTACAAGCAATCTCx	26.6301467580767	11.7863721367083	1	excitatory
CO25__10X_17_grch38.GATCTAGTCAGCGACCx	9.03327902814182	28.8385743426194	4	excitatory
CO25__10X_17_grch38.GATGCTAAGGCAAAGAx	35.0473515719329	13.7285589307011	1	excitatory
CO25__10X_17_grch38.GCAGCCAGTGTGAATAx	27.9995984234112	27.6133684211766	1	excitatory
CO25__10X_17_grch38.GGAACTTGTGCGGTAAx	27.4646644295145	11.5974563325768	1	excitatory
CO25__10X_17_grch38.GGAGCAAGTGTGACGAx	26.656453525418	11.9136123037762	1	excitatory
CO25__10X_17_grch38.GGCTGGTAGTCCCACGx	18.5085781277518	31.5353124900472	4	excitatory
CO25__10X_17_grch38.GTAACGTGTAGAAGGAx	15.0063820608279	32.521995045415	4	excitatory
CO25__10X_17_grch38.GTCACAACACAGAGGTx	27.0686021671606	11.5466759701153	1	excitatory
CO25__10X_17_grch38.GTGCGGTAGTGAATTGx	19.8473869225353	10.0236388889782	4	excitatory
CO25__10X_17_grch38.GTGTGCGCACGTTGGCx	-2.28632233865933	25.104469895399	9	excitatory
CO25__10X_17_grch38.GTTCTCGAGCGCTCCAx	9.09084640178297	28.2209474872638	4	excitatory
CO25__10X_17_grch38.TATCTCAAGGTGATATx	23.8684645796553	24.6617209601033	1	excitatory
CO25__10X_17_grch38.TCACAAGGTATAGGTAx	17.5617386491855	30.1820721740319	4	excitatory
CO25__10X_17_grch38.TGGACGCTCCCTGACTx	-11.0791953287794	20.7636168253346	9	excitatory
CO25__10X_17_grch38.TTCTCCTCACAGCCCAx	24.9538857707228	25.0661027228187	1	excitatory
CO25__10X_17_grch38.TTGGAACTCGGAGGTAx	26.7362732177359	27.2945351711171	1	excitatory
MS176_NAWM__10X_17_grch38.AAAGTAGTCTAAGCCAx	-8.56394961165629	21.3018653696032	9	excitatory
MS176_NAWM__10X_17_grch38.AGCCTAATCTTGGGTAx	32.4297832472554	17.537616025399	1	excitatory
MS176_NAWM__10X_17_grch38.AGGGTGACAGGTCTCGx	8.04195086294078	12.9598832772659	7	sampleCO28
MS176_NAWM__10X_17_grch38.ATCCACCTCCCTTGTGx	26.8000458977462	12.3185408163288	1	excitatory
MS176_NAWM__10X_17_grch38.ATCTACTGTCCGTTAAx	9.77068369619528	29.2159446006229	4	excitatory
MS176_NAWM__10X_17_grch38.ATTTCTGTCACAATGCx	-1.59343067127832	23.6272579245951	9	excitatory
MS176_NAWM__10X_17_grch38.CATCAGAAGATTACCCx	2.06654968755464	27.0773508851923	9	excitatory
MS176_NAWM__10X_17_grch38.CCGTGGACAGTGGAGTx	25.3101983245716	26.7151213621951	1	excitatory
MS176_NAWM__10X_17_grch38.CCTTCCCGTACCGTTAx	26.8613589072415	25.3280830658072	1	excitatory
MS176_NAWM__10X_17_grch38.CTCGAAAGTGCACCACx	17.1054444177893	22.8936080245002	4	excitatory
MS176_NAWM__10X_17_grch38.GATCGATGTGTAATGAx	44.4269700728238	10.7912645127609	1	excitatory
MS176_NAWM__10X_17_grch38.TCGTACCAGTGCGATGx	28.1217252126398	26.3723192377702	1	excitatory
MS176_NAWM__10X_17_grch38.TTCTCCTAGATGCGACx	17.2363588265884	21.9304979553608	4	excitatory
MS176_NAWM__10X_17_grch38.TTGCGTCCACATCTTTx	10.2979938138019	33.0376693142979	4	excitatory
MS176_RM__10X_17_grch38.CCACCTATCAGAAATGx	27.1419689328477	27.686598151218	1	excitatory
MS176_RM__10X_17_grch38.TGGGCGTCAATGTTGCx	-11.189244940423	18.9221389599197	9	excitatory
MS176_CI__10X_17_056_roche_grch38_4.ACTATCTTCAAACAAGx	28.3657782629693	28.0454879882048	1	excitatory
MS176_CA__10X_17_grch38.AGATCTGTCCTTTACAx	28.0364084256613	27.5911604348975	1	excitatory
MS176_CA__10X_17_grch38.CCAGCGATCCATGAACx	20.9999291557305	17.8095499883887	4	excitatory
MS176_CA__10X_17_grch38.CCTACCAGTCTTGATGx	28.4352207726925	26.121364509235	1	excitatory
MS176_CA__10X_17_grch38.CGACCTTAGGCGATACx	21.369079701632	17.6140751305124	4	excitatory
MS176_CA__10X_17_grch38.TAAGAGATCTTAGCCCx	28.3188967572402	26.3504386580569	1	excitatory
MS176_CA__10X_17_grch38.TGGCTGGGTGCGAAACx	28.3767424098231	26.588626830478	1	excitatory
CO39__10X_17_grch38.AAGCCGCAGTTAGGTAx	-2.40366615393864	26.612586973453	9	excitatory
CO39__10X_17_grch38.ACTGTCCAGCCATCGCx	34.7642812664793	14.8611685154997	1	excitatory
CO39__10X_17_grch38.AGGTCATGTACGACCCx	16.9404046862317	23.2764695620008	4	excitatory
CO39__10X_17_grch38.ATCCACCAGACTAGATx	43.4753220619653	8.87867183338084	1	excitatory
CO39__10X_17_grch38.CATGACAGTCTTCTCGx	33.0759266092185	15.2173412008181	1	excitatory
CO39__10X_17_grch38.CCGTACTAGGTACTCTx	42.732138584735	9.50192737915979	1	excitatory
CO39__10X_17_grch38.CGAGCCAGTGGTACAGx	33.3090325725996	15.6118535927768	1	excitatory
CO39__10X_17_grch38.CTACGTCTCTCAAGTGx	31.7007750949489	11.6279065232079	1	excitatory
CO39__10X_17_grch38.CTGATAGGTTGCGTTAx	27.7058614757181	34.9231227718604	1	excitatory
CO39__10X_17_grch38.CTGCGGACATTCCTCGx	-7.64084747885419	21.6821130051704	9	excitatory
CO39__10X_17_grch38.CTTTGCGCATTCCTCGx	33.2954672576654	17.1338247648247	1	excitatory
CO39__10X_17_grch38.TAGAGCTCACTGTCGGx	31.6570608775886	11.9554529561126	1	excitatory
CO39__10X_17_grch38.TCAGGATTCCGTACAAx	31.233416813313	17.182609155656	1	excitatory
CO39__10X_17_grch38.TGGCTGGCACGAAGCAx	43.0895894576622	10.5249840979237	1	excitatory
CO14__10X_17_grch38.AGATTGCAGGTGATTAx	32.8739390679204	16.8919407955978	1	excitatory
CO14__10X_17_grch38.CTGTGCTTCCGTACAAx	34.8387602328648	17.007677958871	1	excitatory
CO14__10X_17_grch38.TCATTTGTCACCCTCAx	34.3657226626734	15.4870358857026	1	excitatory
CO14__10X_17_grch38.TTGCGTCTCAAGGTAAx	-10.5829372000388	22.6381426721349	9	excitatory
SD48.16__10X_17_grch38.GAACGGAGTAGCTTGTx	-12.529601562758	21.7237747778766	9	excitatory
MS122_NAWM__10X_17_grch38.AAGACCTGTCACCCAGx	14.7674429494956	19.8605538154257	4	excitatory
MS122_NAWM__10X_17_grch38.ACAGCTAAGTGGAGTCx	12.2976850759571	22.5285559114179	4	excitatory
MS122_NAWM__10X_17_grch38.ACAGCTACAGTCACTAx	26.4070912815212	34.3363071971982	1	excitatory
MS122_NAWM__10X_17_grch38.ACTGATGAGGAACTGCx	30.6307588808837	14.0738068767921	1	excitatory
MS122_NAWM__10X_17_grch38.AGACGTTGTCAGATAAx	20.1019729844068	28.4866497957528	4	excitatory
MS122_NAWM__10X_17_grch38.AGATTGCCAAGGGTCAx	7.45073049513497	31.7681195536076	4	excitatory
MS122_NAWM__10X_17_grch38.AGCATACGTGTGTGCCx	29.2136354987403	34.3737069380357	1	excitatory
MS122_NAWM__10X_17_grch38.AGGTCCGGTACCGCTGx	30.5154947806138	27.5366682286467	1	excitatory
MS122_NAWM__10X_17_grch38.ATCCGAATCTTGCCGTx	33.2147065695279	15.4463855056593	1	excitatory
MS122_NAWM__10X_17_grch38.ATCTACTTCTGAGGGAx	23.8855451281455	28.8510605504452	1	excitatory
MS122_NAWM__10X_17_grch38.ATTACTCGTAGAGCTGx	13.413146772204	21.094707194879	4	excitatory
MS122_NAWM__10X_17_grch38.CACCTTGAGAAGGTGAx	25.8458466735166	29.3942793816891	1	excitatory
MS122_NAWM__10X_17_grch38.CAGTAACGTCTGATTGx	14.3646341513323	18.4027579269877	4	excitatory
MS122_NAWM__10X_17_grch38.CATCCACCACGGACAAx	29.4222561618242	14.648397525698	1	excitatory
MS122_NAWM__10X_17_grch38.CATCGAAGTTCCATGAx	32.5955580250472	30.7678907644907	1	excitatory
MS122_NAWM__10X_17_grch38.CCCAGTTAGGTGTGGTx	22.7940147154283	36.6600213722185	1	excitatory
MS122_NAWM__10X_17_grch38.CCTACACAGTGCAAGCx	27.3997948270817	35.7915890993831	1	excitatory
MS122_NAWM__10X_17_grch38.CCTCTGACAGAGCCAAx	15.8105285664848	24.0768125759275	4	excitatory
MS122_NAWM__10X_17_grch38.CGAACATCATTATCTCx	21.9511686436611	28.1457030985321	1	excitatory
MS122_NAWM__10X_17_grch38.CGATCGGGTATAGTAGx	7.01639638000146	30.3916513078341	4	excitatory
MS122_NAWM__10X_17_grch38.CTAGAGTCATTGGTACx	24.3207309454676	28.5439571071347	1	excitatory
MS122_NAWM__10X_17_grch38.CTCGAAACAGTTTACGx	26.8022033716797	33.4992856226478	1	excitatory
MS122_NAWM__10X_17_grch38.CTCGTACCAGCCTTTCx	15.4890263573941	18.9501115784284	4	excitatory
MS122_NAWM__10X_17_grch38.CTCGTCATCTACTTACx	23.1321328969295	27.9535243599567	1	excitatory
MS122_NAWM__10X_17_grch38.CTGCTGTCACATGACTx	22.2932673778514	28.2103352962032	1	excitatory
MS122_NAWM__10X_17_grch38.CTGCTGTCAGTTCATGx	33.1699553684286	14.199012852324	1	excitatory
MS122_NAWM__10X_17_grch38.GACTGCGGTCTTGATGx	31.5269348157739	15.9770607424133	1	excitatory
MS122_NAWM__10X_17_grch38.GATCAGTGTTCCCGAGx	-9.29606491710667	20.3267395613208	9	excitatory
MS122_NAWM__10X_17_grch38.GATGAAATCTCTTATGx	-8.90602543580388	22.9458833681291	9	excitatory
MS122_NAWM__10X_17_grch38.GCGCCAAAGTATCTCGx	29.8491857355944	28.319393669932	1	excitatory
MS122_NAWM__10X_17_grch38.GGATGTTTCTTGTATCx	42.3399144092616	9.11629363426397	1	excitatory
MS122_NAWM__10X_17_grch38.GGCGTGTTCAGCTCTCx	30.0748219908291	15.1263089463429	1	excitatory
MS122_NAWM__10X_17_grch38.GGGAATGAGGCTAGACx	29.5659062508146	14.2337082835259	1	excitatory
MS122_NAWM__10X_17_grch38.GGGATGATCCACTGGGx	32.3003253490824	14.4365205404009	1	excitatory
MS122_NAWM__10X_17_grch38.GGTGTTAGTGCGATAGx	32.0735065753005	14.0066575954008	1	excitatory
MS122_NAWM__10X_17_grch38.GTAACGTCACGCCAGTx	23.0014181105757	28.0766631624736	1	excitatory
MS122_NAWM__10X_17_grch38.GTAACGTTCGTGGGAAx	28.419711224307	32.5385395429593	1	excitatory
MS122_NAWM__10X_17_grch38.GTAACTGTCCACGAATx	34.2370257066873	15.2922421954919	1	excitatory
MS122_NAWM__10X_17_grch38.GTCGGGTAGAGGTAGAx	7.63073214744249	32.8445094815265	4	excitatory
MS122_NAWM__10X_17_grch38.GTCGGGTAGTCCGTATx	15.8550524163654	31.4373453501683	4	excitatory
MS122_NAWM__10X_17_grch38.GTTACAGAGCACGCCTx	29.9608294182701	18.053817966408	1	excitatory
MS122_NAWM__10X_17_grch38.TACTCATAGACGCTTTx	31.00522809261	12.5142510519641	1	excitatory
MS122_NAWM__10X_17_grch38.TACTTGTCAGGGTACAx	7.31364076267023	32.2175957987074	4	excitatory
MS122_NAWM__10X_17_grch38.TCGGTAACATGCGCACx	27.948841370899	29.3846228732362	1	excitatory
MS122_NAWM__10X_17_grch38.TGACAACCAGGCTGAAx	15.2299360830246	30.6318511591758	4	excitatory
MS122_NAWM__10X_17_grch38.TGAGCATAGTCAAGCGx	28.7914188775691	29.4182517257915	1	excitatory
MS122_NAWM__10X_17_grch38.TGCGCAGGTACAAGTAx	23.7740718989213	28.2860448689335	1	excitatory
MS122_NAWM__10X_17_grch38.TGGCTGGTCATTGCGAx	31.4176654038907	13.398898497261	1	excitatory
MS122_NAWM__10X_17_grch38.TGGGCGTGTTTGGGCCx	-3.45392684391748	26.3746570644951	9	excitatory
MS122_NAWM__10X_17_grch38.TGTATTCAGTGAACATx	22.2313915313003	27.8393180649547	1	excitatory
MS122_NAWM__10X_17_grch38.TTCTACATCTTGACGAx	26.6211346401522	31.006725616907	1	excitatory
MS122_NAWM__10X_17_grch38.TTGCCGTGTGGGTCAAx	16.3050775943205	21.1124952415251	4	excitatory
MS122_NAWM__10X_17_grch38.TTTCCTCAGAGGTAGAx	28.8251727248591	29.3601732949585	1	excitatory
MS122_NAWM__10X_17_grch38.TTTGTCATCTTGCATTx	-9.09917032237302	22.967637935466	9	excitatory
MS122_CI__10X_17_grch38.AAAGATGTCGTCCAGGx	29.9007060254396	17.9724018887252	1	excitatory
MS122_CI__10X_17_grch38.AATCCAGTCTCAAACGx	30.4517378376656	16.0743946728034	1	excitatory
MS122_CI__10X_17_grch38.ACAGCCGGTGCAACTTx	30.8961573459819	15.6804203280909	1	excitatory
MS122_CI__10X_17_grch38.AGAGTGGCACTTCTGCx	28.8601741744943	31.9512402645374	1	excitatory
MS122_CI__10X_17_grch38.AGCAGCCAGTTGTAGAx	30.8106266807032	16.3091077249344	1	excitatory
MS122_CI__10X_17_grch38.AGGGATGCAGGAACGTx	28.2237728295152	36.3890751602941	1	excitatory
MS122_CI__10X_17_grch38.CAGCCGAGTGCCTGTGx	29.7362864481715	31.1378601051452	1	excitatory
MS122_CI__10X_17_grch38.CCCATACAGGTGCTTTx	25.3800997655736	32.8265493079653	1	excitatory
MS122_CI__10X_17_grch38.CCTAGCTGTCAATACCx	26.6168407309891	32.2270552084787	1	excitatory
MS122_CI__10X_17_grch38.CGAATGTGTGTGACCCx	28.5362458649786	31.9262189464645	1	excitatory
MS122_CI__10X_17_grch38.CTGTGCTTCGCTTAGAx	27.8647294264608	30.6130904849401	1	excitatory
MS122_CI__10X_17_grch38.GACAGAGGTCTACCTCx	25.989626083999	31.144278477208	1	excitatory
MS122_CI__10X_17_grch38.GACGTGCCATAACCTGx	28.4015195858654	32.9403942758131	1	excitatory
MS122_CI__10X_17_grch38.GACTGCGGTATATGGAx	25.5062788949424	30.2860609506516	1	excitatory
MS122_CI__10X_17_grch38.GCTGCGAGTCTTCTCGx	28.3764218445719	36.8965064177353	1	excitatory
MS122_CI__10X_17_grch38.TGCTGCTTCCATGCTCx	42.5195823348963	9.75690612034016	1	excitatory
MS122_CI__10X_17_grch38.TTCTACACACCTTGTCx	26.4452799638597	30.4492969574329	1	excitatory
MS122_A__10X_17_grch38.AACTCAGAGAATCTCCx	31.5896387513378	33.1016617037488	1	excitatory
MS122_A__10X_17_grch38.AACTCAGAGGAGTCTGx	29.3423421674239	33.8595210363247	1	excitatory
MS122_A__10X_17_grch38.ATGTGTGCAAGCTGTTx	8.86858243387115	31.1380439641858	4	excitatory
MS122_A__10X_17_grch38.CAACCAAAGAGACTTAx	15.8548138683878	31.1568712307748	4	excitatory
MS122_A__10X_17_grch38.CACAGTACAGGAACGTx	26.3487996772208	30.9909601623693	1	excitatory
MS122_A__10X_17_grch38.CACCACTAGGAGTAGAx	18.0169999528741	31.8995243978578	4	excitatory
MS122_A__10X_17_grch38.CATTATCAGCACCGCTx	11.7063614707332	21.5953606288541	4	excitatory
MS122_A__10X_17_grch38.CCATGTCCACGGTAAGx	15.5173354088026	30.9182862448542	4	excitatory
MS122_A__10X_17_grch38.CCTACCATCAAGCCTAx	8.10544170363941	31.7922018138136	4	excitatory
MS122_A__10X_17_grch38.CTAAGACAGCTAAACAx	26.1390467691702	31.9199191693972	1	excitatory
MS122_A__10X_17_grch38.CTAGTGAGTCCGTCAGx	18.3010223785837	31.7480564314373	4	excitatory
MS122_A__10X_17_grch38.CTGCTGTCAACTTGACx	28.8013484952987	32.7844022780651	1	excitatory
MS122_A__10X_17_grch38.CTTTGCGCAAACTGTCx	22.7532206683005	32.0697714707035	1	excitatory
MS122_A__10X_17_grch38.GAAATGAGTAAAGGAGx	29.2419680059102	33.4755005758829	1	excitatory
MS122_A__10X_17_grch38.GACTAACGTCACCCAGx	28.959908562098	32.1786183870629	1	excitatory
MS122_A__10X_17_grch38.GACTACACAAGGACTGx	16.7018674044754	31.6524793475525	4	excitatory
MS122_A__10X_17_grch38.GAGTCCGAGCTCTCGGx	42.573653002299	9.64319531164496	1	excitatory
MS122_A__10X_17_grch38.GCAGCCAGTACATGTCx	28.837581436502	33.1142564049807	1	excitatory
MS122_A__10X_17_grch38.GCAGTTATCTGGCGTGx	12.5023741333551	19.7326894336604	4	excitatory
MS122_A__10X_17_grch38.GCATGATTCCGGCACAx	30.7425720523615	33.1059930569845	1	excitatory
MS122_A__10X_17_grch38.GCTGCAGAGAGCTATAx	27.2824182366051	31.2291012030134	1	excitatory
MS122_A__10X_17_grch38.GGATTACCACCTGGTGx	29.5001181272128	14.3882317006138	1	excitatory
MS122_A__10X_17_grch38.GGGACCTTCCAAGCCGx	26.7678189028705	30.2160273245752	1	excitatory
MS122_A__10X_17_grch38.GGGAGATCAACCGCCAx	28.2402417677899	29.5439523105216	1	excitatory
MS122_A__10X_17_grch38.GTACTTTAGATCCTGTx	23.487319598736	28.0001065349434	1	excitatory
MS122_A__10X_17_grch38.GTAGTCACACAGATTCx	26.6193247266722	30.6318499817429	1	excitatory
MS122_A__10X_17_grch38.GTCATTTAGGTTCCTAx	25.9873050696009	29.4612854954316	1	excitatory
MS122_A__10X_17_grch38.TACGGTATCAGTCCCTx	30.1511375313106	14.4049028744018	1	excitatory
MS122_A__10X_17_grch38.TCGCGTTGTGCAGGTAx	14.3580231671182	18.8323763033345	4	excitatory
MS122_A__10X_17_grch38.TGTTCCGAGGACATTAx	29.7043583830421	30.4069426554029	1	excitatory
CO28__10X_17_grch38.ACGAGGAAGAGGTTATx	10.0046616559448	9.93089402075933	7	sampleCO28
CO28__10X_17_grch38.ACTGAGTTCGCCTGAGx	-4.68346251503375	22.2787407331476	9	excitatory
CO28__10X_17_grch38.AGCATACCATGTCCTCx	-4.57550920102563	22.329280587612	9	excitatory
CO28__10X_17_grch38.CCCAGTTAGTCCCACGx	10.3415320727303	10.7432309916536	7	sampleCO28
CO28__10X_17_grch38.CCTACACGTTCAACCAx	6.72289964543582	27.4790687064798	4	excitatory
CO28__10X_17_grch38.GACGGCTCACATGTGTx	6.87416011937687	27.7537410168721	4	excitatory
CO28__10X_17_grch38.GAGGTGACAGATAATGx	6.66457273734024	27.3156308965689	4	excitatory
CO28__10X_17_grch38.GGCGACTTCCAATGGTx	6.00818184756678	25.7175865329164	7	sampleCO28
CO28__10X_17_grch38.GTGTTAGTCCGCAAGCx	27.1128014843436	34.5906516632167	1	excitatory
CO28__10X_17_grch38.TGACGGCAGAAACCTAx	11.5862146676741	14.8451337242292	7	sampleCO28
CO28__10X_17_grch38.TGGCTGGCAAACTGCTx	28.1482430263367	33.9772406514917	1	excitatory
MS176_CI__10X_17_056_roche_grch38_4.CTAGCCTTCGTACGGCx	29.1772675309689	19.9002707788715	1	excitatory
MS122_NAWM__10X_17_grch38.AACACGTTCCCTCAGTx	7.35821331769953	32.8119387652576	4	excitatory
MS122_NAWM__10X_17_grch38.AATCGGTTCCTCATTAx	9.09050928795098	33.0924151880914	4	excitatory
MS122_NAWM__10X_17_grch38.ACGAGCCCACCTCGGAx	15.6497943372085	31.9343991944325	4	excitatory
MS122_NAWM__10X_17_grch38.ACGGGTCGTCGAGATGx	14.168383691172	20.0692345673744	4	excitatory
MS122_NAWM__10X_17_grch38.GGACGTCGTTATCGGTx	11.8193413188353	19.4587851718538	4	excitatory
MS122_NAWM__10X_17_grch38.GGCCGATTCTGGAGCCx	16.2426626638794	21.8568241037386	4	excitatory
MS122_NAWM__10X_17_grch38.GTCTCGTAGGATGTATx	33.410235590138	13.9622026042762	1	excitatory
MS122_NAWM__10X_17_grch38.TCAGATGAGGTGACCAx	22.524758572155	28.2817932151602	1	excitatory
MS122_CI__10X_17_grch38.TAGAGCTAGTGTGGCAx	29.2736208305613	34.0067451614488	1	excitatory
MS122_A__10X_17_grch38.TGGACGCGTAAGGATTx	22.0380400822397	28.2486135838144	4	excitatory
CO28__10X_17_grch38.AAAGTAGTCATGGTCAx	34.6915795181486	13.9644784270597	1	excitatory
CO28__10X_17_grch38.AAATGCCTCCAGTATGx	17.8847543001355	31.6764360851676	4	excitatory
CO28__10X_17_grch38.AACCATGTCCTGCTTGx	29.6156777896459	29.03772889673	1	excitatory
CO28__10X_17_grch38.AACTGGTTCTCAACTTx	11.4758727205094	14.6902992376042	4	excitatory
CO28__10X_17_grch38.AACTTTCAGCTTCGCGx	17.1036839556963	23.1318345303774	1	excitatory
CO28__10X_17_grch38.AAGTCTGTCTGCTGCTx	31.393717781231	28.416165248163	1	excitatory
CO28__10X_17_grch38.ACACCGGAGAAGAAGCx	28.0280644587852	34.5740918861015	1	excitatory
CO28__10X_17_grch38.ACGAGGAAGTACGTAAx	32.7521791233384	12.9492394947273	1	excitatory
CO28__10X_17_grch38.ACGATACCAATGGAATx	11.163468750803	10.4321959277719	7	sampleCO28
CO28__10X_17_grch38.ACTATCTTCTTGACGAx	43.2198884558822	9.53056418421955	1	excitatory
CO28__10X_17_grch38.ACTGAGTTCTGTCTATx	33.9525391273751	13.9275828964806	1	excitatory
CO28__10X_17_grch38.AGACGTTGTTTGTTGGx	5.53904277460175	33.2392978817938	4	excitatory
CO28__10X_17_grch38.AGACGTTTCGGCGCATx	28.0474852218297	34.1641149564378	1	excitatory
CO28__10X_17_grch38.AGAGTGGTCCACGAATx	23.046395176668	37.4554909827178	1	excitatory
CO28__10X_17_grch38.AGCAGCCCAGTCAGAGx	20.3679069845796	35.8580194503566	1	excitatory
CO28__10X_17_grch38.AGCATACAGCCACCTGx	9.93448486993339	8.93101659992875	7	sampleCO28
CO28__10X_17_grch38.AGGGATGCATTTCACTx	22.1783660825425	10.0630305965942	1	excitatory
CO28__10X_17_grch38.AGGGTGAGTAGCGTGAx	34.0901528955478	12.8376342770215	1	excitatory
CO28__10X_17_grch38.ATCATCTTCAACACTGx	11.3607756278906	10.3679092747841	7	sampleCO28
CO28__10X_17_grch38.ATGCGATAGACCACGAx	27.5249639161171	33.9057573658871	1	excitatory
CO28__10X_17_grch38.CAACTAGGTTCATGGTx	27.4404799035251	36.6834513958695	1	excitatory
CO28__10X_17_grch38.CAAGGCCCATAGGATAx	43.3587334228428	9.01805565817964	1	excitatory
CO28__10X_17_grch38.CAAGGCCCATCCTTGCx	34.0501769121342	13.7873431101648	1	excitatory
CO28__10X_17_grch38.CAAGGCCTCATTATCCx	24.2798712624772	36.5382550853332	1	excitatory
CO28__10X_17_grch38.CACACCTAGCCACCTGx	12.7887456275694	11.6996108047643	7	sampleCO28
CO28__10X_17_grch38.CACACTCTCACCGTAAx	6.98834131085243	27.7318976480656	4	excitatory
CO28__10X_17_grch38.CACAGTACACCCATGGx	27.4432632378132	34.2282324032113	1	excitatory
CO28__10X_17_grch38.CACAGTACATAGGATAx	27.5925898421944	34.1368024102595	1	excitatory
CO28__10X_17_grch38.CACATAGGTCTACCTCx	24.7447910971275	31.6992120017376	1	excitatory
CO28__10X_17_grch38.CACATTTCACACATGTx	-2.12120087154779	27.5991982108378	9	excitatory
CO28__10X_17_grch38.CAGGTGCCAGGTTTCAx	6.80371961457669	27.6627663703819	4	excitatory
CO28__10X_17_grch38.CATCGGGGTCTAGTCAx	34.5630383000237	13.1865669837064	1	excitatory
CO28__10X_17_grch38.CCACGGACAAACTGTCx	36.6581140610717	15.4171258365793	1	excitatory
CO28__10X_17_grch38.CCGGTAGTCCTACAGAx	6.88421207108844	17.3921144773252	7	sampleCO28
CO28__10X_17_grch38.CCTAAAGTCGTGACATx	43.3953360132422	9.19791585954152	1	excitatory
CO28__10X_17_grch38.CCTAGCTTCCCGACTTx	33.9919900877735	14.2138380212854	1	excitatory
CO28__10X_17_grch38.CCTTCGATCTCACATTx	25.2361728503863	34.6601861924554	1	excitatory
CO28__10X_17_grch38.CGAGCACGTAGAGGAAx	43.3600470068779	9.25869792204501	1	excitatory
CO28__10X_17_grch38.CGATGGCTCAACCATGx	5.73063296559748	33.4957304076441	4	excitatory
CO28__10X_17_grch38.CGGAGCTCATAAAGGTx	26.7342662955593	34.5518843519517	1	excitatory
CO28__10X_17_grch38.CTAATGGCAAGGACTGx	31.1360277620688	28.2772118015795	1	excitatory
CO28__10X_17_grch38.CTACACCCAATGAAACx	11.5669107755751	10.1839972605292	7	sampleCO28
CO28__10X_17_grch38.CTACATTCACCTGGTGx	28.0246237296778	34.4885461450315	1	excitatory
CO28__10X_17_grch38.CTAGAGTAGATCCCATx	6.58120782796665	27.1436147628652	4	excitatory
CO28__10X_17_grch38.CTCACACGTCTCCATCx	6.53067650565725	27.4777495319539	4	excitatory
CO28__10X_17_grch38.CTCGTACAGATAGGAGx	24.1382232144433	35.4004003665805	1	excitatory
CO28__10X_17_grch38.CTGCGGATCGCTTGTCx	35.9189435232056	14.7136151143629	1	excitatory
CO28__10X_17_grch38.GAACATCAGACAATACx	24.0732952334089	35.1938759764997	1	excitatory
CO28__10X_17_grch38.GAACCTAGTCCATCCTx	20.5342182864449	36.0353492812968	1	excitatory
CO28__10X_17_grch38.GACACGCCACTTCGAAx	31.1958734526327	28.2270512263887	1	excitatory
CO28__10X_17_grch38.GACAGAGCACTAGTACx	33.22242910435	15.9597278758149	1	excitatory
CO28__10X_17_grch38.GACGTGCAGGATGGAAx	27.765544754758	34.2200562795662	1	excitatory
CO28__10X_17_grch38.GACTACAGTGACCAAGx	15.316654120797	31.4768828872822	4	excitatory
CO28__10X_17_grch38.GAGGTGATCTTACCTAx	34.3888600013948	13.8320856293301	1	excitatory
CO28__10X_17_grch38.GCACATAGTTCGTCTCx	31.331731227801	28.3286170943824	1	excitatory
CO28__10X_17_grch38.GCGAGAAGTCCATCCTx	33.4312610577527	12.4909295592129	1	excitatory
CO28__10X_17_grch38.GCTTCCAAGGCATGTGx	33.3134191907741	13.1928740443473	1	excitatory
CO28__10X_17_grch38.GGACGTCAGTACGATAx	27.0675568632476	34.4416134214328	1	excitatory
CO28__10X_17_grch38.GGCAATTAGTATCTCGx	12.3956416575999	10.5653469411883	7	sampleCO28
CO28__10X_17_grch38.GGGACCTGTCACACGCx	5.37470756111869	33.00749492567	4	excitatory
CO28__10X_17_grch38.GGGAGATTCAGGTTCAx	43.2636944810378	9.5829306872775	1	excitatory
CO28__10X_17_grch38.GGGATGACAGTATCTGx	13.5273959007524	10.1812712025585	1	excitatory
CO28__10X_17_grch38.GTATTCTCATGGTCATx	33.9771154493003	12.0787239575478	1	excitatory
CO28__10X_17_grch38.GTCCTCAAGCGTAATAx	26.630799633661	35.5773333114548	1	excitatory
CO28__10X_17_grch38.GTCGGGTCACAAGTAAx	35.2644141817964	14.3130664433147	1	excitatory
CO28__10X_17_grch38.GTGCATATCAATAAGGx	24.0468034216858	35.9226481027187	1	excitatory
CO28__10X_17_grch38.GTGGGTCAGAGACGAAx	25.8749953758075	35.6793947014776	1	excitatory
CO28__10X_17_grch38.TACACGATCGGATGGAx	32.960361734969	12.8198889095674	1	excitatory
CO28__10X_17_grch38.TACAGTGAGGACGAAAx	32.8116259582604	12.974201838626	1	excitatory
CO28__10X_17_grch38.TACCTATTCTATCCTAx	16.9572557037585	21.552732595946	4	excitatory
CO28__10X_17_grch38.TAGTGGTAGGCATGGTx	6.62463608134098	27.3339302539812	4	excitatory
CO28__10X_17_grch38.TATTACCTCCACGTTCx	24.5216580045287	37.1254108592115	1	excitatory
CO28__10X_17_grch38.TCACGAACAAGTTAAGx	31.3371958066082	28.3057881336586	1	excitatory
CO28__10X_17_grch38.TCACGAAGTCACTTCCx	24.1351633513595	35.6974861697525	1	excitatory
CO28__10X_17_grch38.TCTATTGTCATCTGTTx	-1.901056823006	26.3691199952104	9	excitatory
CO28__10X_17_grch38.TGAGCATAGAATAGGGx	33.4931334986691	13.4849114150649	1	excitatory
CO28__10X_17_grch38.TGAGCCGAGCGTTGCCx	11.7091331940781	9.94061626899363	7	sampleCO28
CO28__10X_17_grch38.TGCACCTGTCTTGCGGx	27.4820584756378	34.2236828278264	1	excitatory
CO28__10X_17_grch38.TGGCGCAGTTTGACTGx	34.8369673412752	14.6147615904631	1	excitatory
CO28__10X_17_grch38.TTAGGCAGTTAAGATGx	27.8491232938023	34.0987742181305	1	excitatory
CO28__10X_17_grch38.TTAGTTCTCACCGGGTx	20.4027014574776	35.9158447935723	1	excitatory
CO25__10X_17_grch38.AACTGGTTCACCCTCAx	-10.4058193286763	20.3562718330909	9	excitatory
CO25__10X_17_grch38.AATCGGTCATATACCGx	-2.2997198583117	24.8372683366387	9	excitatory
CO25__10X_17_grch38.ACACCAACATTATCTCx	23.0527709412998	37.2101074957157	1	excitatory
CO25__10X_17_grch38.ACCGTAAAGATGCCTTx	6.18912783548993	19.4715489465043	4	excitatory
CO25__10X_17_grch38.ACGAGGAGTAAATACGx	29.309551663267	34.6030982446803	1	excitatory
CO25__10X_17_grch38.ACGCCGACATGGTCATx	42.1992680026454	-0.232921907120626	8	inhibitory
CO25__10X_17_grch38.ACGGAGACAAGCGAGTx	-1.91975284543095	25.0281415727606	9	excitatory
CO25__10X_17_grch38.ACGGGCTCACCATCCTx	22.9092671758766	37.2337844791091	1	excitatory
CO25__10X_17_grch38.ACTGAGTTCTGCAAGTx	9.14747063311489	28.7449037192317	4	excitatory
CO25__10X_17_grch38.ACTGCTCGTCACAAGGx	26.6093688592292	27.5847456011613	1	excitatory
CO25__10X_17_grch38.AGAGCTTAGACAAGCCx	32.8964154469028	14.8119603086426	1	excitatory
CO25__10X_17_grch38.AGCCTAAAGCATGGCAx	14.8298546911803	29.7977867954715	4	excitatory
CO25__10X_17_grch38.AGGGTGAAGTGGAGAAx	26.7186857803064	27.430698663246	1	excitatory
CO25__10X_17_grch38.ATCTGCCAGCTAGTTCx	30.0049057566298	34.4595592184286	1	excitatory
CO25__10X_17_grch38.ATTCTACAGTCCTCCTx	10.7606779171466	28.7801285018842	4	excitatory
CO25__10X_17_grch38.CAACCAACAGTTCATGx	25.6960008106507	27.2314786651097	1	excitatory
CO25__10X_17_grch38.CAAGATCAGTCTCGGCx	33.5527977089835	-11.1479796586609	8	inhibitory
CO25__10X_17_grch38.CACCACTTCCTTGCCAx	30.7643044349813	27.4307406021388	1	excitatory
CO25__10X_17_grch38.CAGCCGATCTCAACTTx	-2.98083953439299	27.3991733610266	9	excitatory
CO25__10X_17_grch38.CATATTCTCCCTTGTGx	-2.46963429709767	28.291656362839	9	excitatory
CO25__10X_17_grch38.CATCAGATCAACACACx	31.1915330762697	13.0815765169746	1	excitatory
CO25__10X_17_grch38.CATGACACATTGGTACx	6.14499190945295	33.9543552008556	4	excitatory
CO25__10X_17_grch38.CATTCGCCAGAGTGTGx	36.9979580864915	15.604170358797	1	excitatory
CO25__10X_17_grch38.CCAATCCAGCTGAACGx	22.1594893881752	36.6174999861989	1	excitatory
CO25__10X_17_grch38.CCATGTCCATTTCACTx	6.13064979670941	19.5396347716833	4	excitatory
CO25__10X_17_grch38.CCTATTATCCCACTTGx	21.9605246437287	36.475857555255	1	excitatory
CO25__10X_17_grch38.CCTCTGAGTAACGCGAx	7.95620663680682	33.9229858310922	4	excitatory
CO25__10X_17_grch38.CCTTCCCAGCTAACAAx	42.2980081098468	8.50072793730943	1	excitatory
CO25__10X_17_grch38.CGCTTCACATCTATGGx	19.8322288374396	26.928012957486	1	excitatory
CO25__10X_17_grch38.CGGAGTCCATGCAACTx	18.125359313843	23.3055199986113	4	excitatory
CO25__10X_17_grch38.CTAGAGTGTAGCTAAAx	-2.54832097283722	28.2772505121163	9	excitatory
CO25__10X_17_grch38.CTCACACCATCATCCCx	29.5399744740141	34.117406897847	1	excitatory
CO25__10X_17_grch38.GAATAAGTCATCGGATx	-2.50352711959976	28.3782450016634	9	excitatory
CO25__10X_17_grch38.GCACATAGTAAAGGAGx	28.4159516825374	11.5199487653495	1	excitatory
CO25__10X_17_grch38.GGCGACTTCATGTCTTx	31.954082184934	15.8789962720308	1	excitatory
CO25__10X_17_grch38.GGTATTGCAGCCAATTx	5.95378957350744	34.0538656301657	4	excitatory
CO25__10X_17_grch38.GTCACAAAGAGCCTAGx	-10.4915063396195	18.5624336673939	9	excitatory
CO25__10X_17_grch38.GTCCTCACAGCTTCGGx	41.2071060629894	10.7016612811615	1	excitatory
CO25__10X_17_grch38.GTGGGTCCATGACGGAx	43.1391335754905	9.53566877221462	1	excitatory
CO25__10X_17_grch38.GTTAAGCTCTTGACGAx	28.1827337346057	11.9635522169152	1	excitatory
CO25__10X_17_grch38.TATCAGGCAACACCCGx	18.5823251392777	34.4022347487434	4	excitatory
CO25__10X_17_grch38.TCACAAGCAGTGGAGTx	18.7410248446475	34.35222445866	4	excitatory
CO25__10X_17_grch38.TCACGAACAATACGCTx	-2.59869259781437	28.2748807257925	9	excitatory
CO25__10X_17_grch38.TCAGCTCAGTGTCTCAx	17.3403586056028	30.5898088926371	4	excitatory
CO25__10X_17_grch38.TCTCATATCGGTCCGAx	25.8546900671603	27.2612183828438	1	excitatory
CO25__10X_17_grch38.TGAGCCGAGAGAACAGx	42.6340012801199	9.74409107939465	1	excitatory
CO25__10X_17_grch38.TGAGCCGTCGGTGTTAx	41.1678082400879	9.09797964751253	1	excitatory
CO25__10X_17_grch38.TGTGGTAAGGCCCTCAx	26.4068642387324	27.65296880739	1	excitatory
CO25__10X_17_grch38.TTAGTTCAGGGCTTGAx	18.3379313385835	31.823302967647	4	excitatory
CO25__10X_17_grch38.TTTACTGAGATCCCGCx	6.63571323318838	28.4381308532767	4	excitatory
CO25__10X_17_grch38.TTTCCTCAGGAATGGAx	22.5184694262929	38.3164956247212	1	excitatory
MS176_NAWM__10X_17_grch38.AACCATGTCTATCCTAx	32.9826104067568	17.0286922053144	1	excitatory
MS176_NAWM__10X_17_grch38.ACAGCTATCGCCTGAGx	28.487945280225	22.0323377033449	1	excitatory
MS176_NAWM__10X_17_grch38.ACGCCGAGTTACCAGTx	16.5127143131104	34.2803958397155	4	excitatory
MS176_NAWM__10X_17_grch38.AGATTGCTCTCGTATTx	42.6805237461602	8.86826006178576	1	excitatory
MS176_NAWM__10X_17_grch38.CAGATCAAGCGTTTACx	-0.357286552250791	28.564111337386	9	excitatory
MS176_NAWM__10X_17_grch38.CATATTCTCTGAAAGAx	33.6624431452565	-11.0891902318431	8	inhibitory
MS176_NAWM__10X_17_grch38.CCATGTCCAAATTGCCx	28.0940439320501	27.8465039752632	1	excitatory
MS176_NAWM__10X_17_grch38.CCTTTCTCAAGCGTAGx	29.9478616539715	31.3140580505967	1	excitatory
MS176_NAWM__10X_17_grch38.CGGAGCTAGAGGTTATx	0.61267771181364	28.7335487389135	9	excitatory
MS176_NAWM__10X_17_grch38.CGGCTAGCATTATCTCx	-8.90959965365187	17.2312786915717	9	excitatory
MS176_NAWM__10X_17_grch38.CTCGAAAAGATCACGGx	-8.42696994014176	17.6860817953594	9	excitatory
MS176_NAWM__10X_17_grch38.GAACGGAAGTTGTCGTx	39.6488675375521	2.69828028649115	4	excitatory
MS176_NAWM__10X_17_grch38.GACTAACTCACCACCTx	32.1775179321739	17.5035595676639	1	excitatory
MS176_NAWM__10X_17_grch38.GCAGTTAGTTAGTGGGx	42.7513982359058	9.55973621014535	1	excitatory
MS176_NAWM__10X_17_grch38.GCATGTATCATCGGATx	8.33048134499738	34.438739385384	4	excitatory
MS176_NAWM__10X_17_grch38.GGGAGATGTCATATGCx	0.451993266797925	28.8214994399839	9	excitatory
MS176_NAWM__10X_17_grch38.GGGATGACAAAGGTGCx	10.6078733400878	13.3343484018748	7	sampleCO28
MS176_NAWM__10X_17_grch38.GTAGGCCAGCGTTGCCx	21.7186430880663	18.1235255261149	4	excitatory
MS176_NAWM__10X_17_grch38.TCACAAGAGTAGGTGCx	28.5102613720667	25.9629231694295	1	excitatory
MS176_NAWM__10X_17_grch38.TCAGCAAGTCAGCTATx	24.0281985849593	16.0585661157678	4	excitatory
MS176_NAWM__10X_17_grch38.TCATTACAGACCTAGGx	28.2662403936625	22.2032964408181	1	excitatory
MS176_NAWM__10X_17_grch38.TCGTAGAGTGAAATCAx	21.0584778352881	17.6430935800944	4	excitatory
MS176_NAWM__10X_17_grch38.TCTTCGGCAAAGGCGTx	6.35939186315141	18.6688949712748	4	excitatory
MS176_NAWM__10X_17_grch38.TGACTAGCACTGCCAGx	2.55506113897402	26.9494960110153	9	excitatory
MS176_NAWM__10X_17_grch38.TGCCCATTCGGACAAGx	-10.9206119199547	18.3534495737259	9	excitatory
MS176_NAWM__10X_17_grch38.TGGTTCCGTAAAGGAGx	28.5194516181634	26.161305021223	1	excitatory
MS176_NAWM__10X_17_grch38.TTCTCAATCAACGGCCx	-10.7678499398552	18.2292210484445	9	excitatory
MS176_NAWM__10X_17_grch38.TTCTTAGAGGCATGTGx	28.7293494505557	36.0916387356854	1	excitatory
MS176_RM__10X_17_grch38.AGCATACTCGACAGCCx	9.40031386432438	34.6639260919584	4	excitatory
MS176_RM__10X_17_grch38.CACACCTGTGTGACCCx	11.0254231512526	31.2842330552996	4	excitatory
MS176_RM__10X_17_grch38.CAGCCGAAGAATTGTGx	28.4042372974475	28.0490882318383	1	excitatory
MS176_RM__10X_17_grch38.CAGTCCTAGGCGTACAx	26.8856948008723	13.7041242257966	1	excitatory
MS176_RM__10X_17_grch38.TATTACCGTGCGCTTGx	28.2561062470237	21.8128380419644	1	excitatory
MS176_RM__10X_17_grch38.TTATGCTGTGTGGCTCx	29.9250558165918	19.6826109555014	1	excitatory
MS176_CI__10X_17_056_roche_grch38_4.ACGCAGCAGTTTAGGAx	30.5132262753843	36.615431756235	1	excitatory
MS176_CI__10X_17_056_roche_grch38_4.CCCAATCTCTTCCTTCx	0.463068372044619	28.1452095098561	9	excitatory
MS176_CI__10X_17_056_roche_grch38_4.CCGTTCAAGTGTACCTx	29.1707004134592	19.9249992181184	1	excitatory
MS176_CI__10X_17_056_roche_grch38_4.CTCATTAGTGAGCGATx	0.601453236992357	28.1237111739286	9	excitatory
MS176_CI__10X_17_056_roche_grch38_4.TGTCCCAGTAGGCATGx	29.2040283142295	19.8655535999281	1	excitatory
MS176_CI__10X_17_056_roche_grch38_4.TTGGCAAAGGACATTAx	29.139573726617	19.9488682925559	1	excitatory
MS176_CA__10X_17_grch38.AACCGCGTCTGAGTGTx	32.4435722809752	17.5126335441022	1	excitatory
MS176_CA__10X_17_grch38.ACGCAGCGTTCTGTTTx	10.6282250422142	33.8700702132548	4	excitatory
MS176_CA__10X_17_grch38.AGACGTTCAAAGAATCx	26.5089926435513	20.3583102549267	1	excitatory
MS176_CA__10X_17_grch38.CCTTTCTTCCGCAGTGx	28.4173799118258	21.8380740051091	1	excitatory
MS176_CA__10X_17_grch38.CGAGAAGCATCACAACx	-11.2232245761406	19.0661017101952	9	excitatory
MS176_CA__10X_17_grch38.CGGACGTGTAAGAGAGx	-9.76798413842189	17.5172108486822	9	excitatory
MS176_CA__10X_17_grch38.CTAGAGTAGGACAGCTx	26.2950153129481	19.459330494916	11	excitatory
MS176_CA__10X_17_grch38.GAACCTAAGTCAAGGCx	-0.347036106972199	29.0939781186649	9	excitatory
MS176_CA__10X_17_grch38.GACGCGTAGCCCAATTx	26.305521096285	19.7377498581167	1	excitatory
MS176_CA__10X_17_grch38.GCTGGGTCAAGCCGCTx	26.9048679475912	12.9680430281093	1	excitatory
MS176_CA__10X_17_grch38.TGGGAAGAGTACATGAx	27.0844712348511	26.3375081434665	1	excitatory
CO39__10X_17_grch38.AACCATGGTAGCGCTCx	-1.82026583040406	28.7392741982053	9	excitatory
CO39__10X_17_grch38.AACCGCGCAGTGGGATx	36.9172438420551	15.214223998657	1	excitatory
CO39__10X_17_grch38.AACCGCGGTGCCTGTGx	17.7994301060432	31.7712423672326	4	excitatory
CO39__10X_17_grch38.AACGTTGCATGGAATAx	7.88073149688992	13.1266945414405	7	sampleCO28
CO39__10X_17_grch38.AAGCCGCTCGTTTATCx	21.9102574501125	31.4034959181556	1	excitatory
CO39__10X_17_grch38.AAGGCAGCAATGAATGx	43.9903289390734	9.35810057951218	1	excitatory
CO39__10X_17_grch38.AAGGTTCTCGCCCTTAx	27.8908356378163	22.3087165438932	1	excitatory
CO39__10X_17_grch38.ACACCAACACATGTGTx	27.7599822703612	37.3975203179323	1	excitatory
CO39__10X_17_grch38.ACACCGGCAGCTGTGCx	44.5168539806184	9.58606120867233	1	excitatory
CO39__10X_17_grch38.ACATGGTAGAATGTTGx	17.910452602227	27.3276972155683	7	sampleCO28
CO39__10X_17_grch38.ACATGGTCAAATACAGx	25.1760656261637	29.5274486064541	1	excitatory
CO39__10X_17_grch38.ACGATGTAGGTACTCTx	9.0139458980013	34.4411659385634	4	excitatory
CO39__10X_17_grch38.ACGATGTGTACTCAACx	13.9800876033474	24.5532692563473	1	excitatory
CO39__10X_17_grch38.ACGGCCAAGAGCTGCAx	22.1954987088684	33.9570993798471	1	excitatory
CO39__10X_17_grch38.ACGGGCTAGGCAATTAx	-10.2671396098803	19.9543023479725	9	excitatory
CO39__10X_17_grch38.ACTGCTCTCCTTGGTCx	28.2952971948565	36.2111128520172	1	excitatory
CO39__10X_17_grch38.ACTTGTTCAGCTCGACx	24.9086714331218	36.3220827173624	1	excitatory
CO39__10X_17_grch38.ACTTGTTCATCACCCTx	22.5346143092826	38.34088944896	1	excitatory
CO39__10X_17_grch38.AGACGTTAGCGTGAGTx	37.1933581962848	15.7085207029033	1	excitatory
CO39__10X_17_grch38.AGAGCTTTCGCCCTTAx	33.646749438968	17.3994922655148	1	excitatory
CO39__10X_17_grch38.AGCATACGTTCGCGACx	30.2994171316942	35.6150891693331	1	excitatory
CO39__10X_17_grch38.AGCCTAAAGGTACTCTx	37.1017968602577	15.7245180045292	1	excitatory
CO39__10X_17_grch38.AGCCTAAGTGAGGGTTx	36.0361348369624	15.1998966066626	1	excitatory
CO39__10X_17_grch38.AGCTCCTCACCACGTGx	37.018432986066	15.7723650586167	1	excitatory
CO39__10X_17_grch38.AGGCCACGTTGGTGGAx	-2.46892228775846	28.3568629666509	9	excitatory
CO39__10X_17_grch38.AGGCCGTTCACGATGTx	36.735319245568	15.7676948301609	1	excitatory
CO39__10X_17_grch38.AGTCTTTAGACTGTAAx	16.6270922249494	24.7399041709603	4	excitatory
CO39__10X_17_grch38.ATAACGCGTTACGTCAx	37.2534127134654	15.6357478349752	1	excitatory
CO39__10X_17_grch38.ATAAGAGCATGTTCCCx	20.7932239240455	35.2010420010432	1	excitatory
CO39__10X_17_grch38.ATAAGAGTCTGTACGAx	16.6644492155703	24.6272240649156	4	excitatory
CO39__10X_17_grch38.ATAGACCCAACTGGCCx	32.3797963971389	13.9691200183892	1	excitatory
CO39__10X_17_grch38.ATCATCTCACCACCAGx	43.4642630820637	9.45423535887508	1	excitatory
CO39__10X_17_grch38.ATCATGGGTGGTCTCGx	16.5970766740427	23.9594442869968	4	excitatory
CO39__10X_17_grch38.ATCTACTGTGTTAAGAx	43.5221277899861	10.3087739384644	1	excitatory
CO39__10X_17_grch38.ATCTACTTCGACCAGCx	22.4227968056596	36.3234753190083	1	excitatory
CO39__10X_17_grch38.ATGCGATCAATAGCGGx	29.9880841376135	15.769473760662	1	excitatory
CO39__10X_17_grch38.ATGCGATTCTTACCGCx	27.4698884196213	37.1875724053529	1	excitatory
CO39__10X_17_grch38.ATTGGTGTCTCCGGTTx	16.7476165002409	34.4074053146267	4	excitatory
CO39__10X_17_grch38.CAAGGCCTCGTTACAGx	25.2058294280775	32.7963057989196	1	excitatory
CO39__10X_17_grch38.CACACAAGTGTGGTTTx	29.5139625659741	36.5622694489927	1	excitatory
CO39__10X_17_grch38.CACACCTCATTACCTTx	35.9529761113004	16.7492109639422	1	excitatory
CO39__10X_17_grch38.CACACCTTCTGCCAGGx	42.5830990623954	8.55131556104744	1	excitatory
CO39__10X_17_grch38.CACAGGCTCGCTAGCGx	29.8380102165739	36.5446309175957	1	excitatory
CO39__10X_17_grch38.CACAGTAAGCTTTGGTx	37.3479443484297	16.0271407242751	1	excitatory
CO39__10X_17_grch38.CACCTTGAGAGGTAGAx	17.9838752901793	23.4944781450522	4	excitatory
CO39__10X_17_grch38.CACTCCATCCCAAGTAx	35.2919627934942	13.7249145785427	1	excitatory
CO39__10X_17_grch38.CAGGTGCTCACTGGGCx	5.76126491247817	35.1760093173285	4	excitatory
CO39__10X_17_grch38.CAGGTGCTCCACGCAGx	31.8027941831437	11.3383362465089	1	excitatory
CO39__10X_17_grch38.CATATTCCAATCCAACx	-11.5237905518916	22.6391713273112	9	excitatory
CO39__10X_17_grch38.CATGCCTAGGCATGTGx	18.0767273286737	23.2900707803152	4	excitatory
CO39__10X_17_grch38.CATTATCCATTTGCTTx	36.9723411966247	15.8772758772261	1	excitatory
CO39__10X_17_grch38.CCACCTAAGGGTGTTGx	22.3428723970251	36.376559074017	1	excitatory
CO39__10X_17_grch38.CCACGGAGTCAGCTATx	24.2870330428736	37.3383182978728	1	excitatory
CO39__10X_17_grch38.CCATTCGCAGCTCGACx	31.6282332113504	18.6663371383214	1	excitatory
CO39__10X_17_grch38.CCCAGTTGTCAAAGATx	37.0076488990648	15.6649224322754	1	excitatory
CO39__10X_17_grch38.CCTAAAGAGTGGTAATx	18.9294421485281	34.4179422068757	4	excitatory
CO39__10X_17_grch38.CCTCTGATCTAACTGGx	37.1710003760187	15.7269237955412	1	excitatory
CO39__10X_17_grch38.CCTTACGGTTCGGGCTx	37.099495121447	15.7093005059806	1	excitatory
CO39__10X_17_grch38.CCTTACGTCTACTTACx	43.1782703869382	9.70360268147765	1	excitatory
CO39__10X_17_grch38.CCTTCCCAGGCTATCTx	35.2415051929806	16.4126581706559	1	excitatory
CO39__10X_17_grch38.CCTTCCCTCTACCTGCx	16.9943984810676	25.476575989887	1	excitatory
CO39__10X_17_grch38.CGAACATAGGACAGAAx	32.0437095341782	33.7920609075328	1	excitatory
CO39__10X_17_grch38.CGAGAAGCATCGTCGGx	16.8732259864195	25.1929012547828	4	excitatory
CO39__10X_17_grch38.CGAGCCACAGCTCGACx	32.3647148592378	16.6367611485661	1	excitatory
CO39__10X_17_grch38.CGCTATCAGAAGGCCTx	31.7397582656022	33.4203313928842	1	excitatory
CO39__10X_17_grch38.CGCTTCATCGTTTGCCx	6.51527684487424	19.9706180284316	4	excitatory
CO39__10X_17_grch38.CGGAGTCGTCTGGAGAx	31.9376254735501	33.1464979096774	1	excitatory
CO39__10X_17_grch38.CGTCACTAGGAGTTGCx	16.5637688149351	24.5550590924474	4	excitatory
CO39__10X_17_grch38.CGTTGGGTCGTCTGCTx	24.4249838457685	37.3500049717545	1	excitatory
CO39__10X_17_grch38.CTACATTTCTAGCACAx	16.6567170085224	34.3865711841226	4	excitatory
CO39__10X_17_grch38.CTACCCATCTGCGTAAx	42.2372386935361	8.89447599456851	1	excitatory
CO39__10X_17_grch38.CTCAGAACATGTAAGAx	-3.86695521766721	24.5983280139331	9	excitatory
CO39__10X_17_grch38.CTCATTAGTCGCGGTTx	9.06808963479936	12.1359956856742	7	sampleCO28
CO39__10X_17_grch38.CTCATTATCCTAGAACx	16.7525186049173	24.7836672087215	4	excitatory
CO39__10X_17_grch38.CTCTAATCAGCTGTGCx	37.0776874189021	15.2385072162987	1	excitatory
CO39__10X_17_grch38.CTCTAATGTAGATTAGx	33.0382666388531	14.3516737322437	1	excitatory
CO39__10X_17_grch38.CTGATCCGTCATTAGCx	17.0571739147627	34.4152242505477	4	excitatory
CO39__10X_17_grch38.CTGCGGATCGGTGTTAx	-0.423427436550228	29.0572728830906	9	excitatory
CO39__10X_17_grch38.CTGTTTAGTCTGGTCGx	19.6225025639475	34.4286112623308	4	excitatory
CO39__10X_17_grch38.CTTAACTTCCTCATTAx	20.6569538594139	20.2478835375027	4	excitatory
CO39__10X_17_grch38.CTTACCGTCTCTGAGAx	33.2792948427179	17.6250598208191	1	excitatory
CO39__10X_17_grch38.CTTCTCTAGTGAACATx	5.71753615635837	35.2629744081425	4	excitatory
CO39__10X_17_grch38.GACAGAGGTCTCATCCx	37.2261641026206	15.9311373129925	1	excitatory
CO39__10X_17_grch38.GACCTGGCACGAAGCAx	36.7004087281348	15.5721058633101	1	excitatory
CO39__10X_17_grch38.GACGGCTCATCGGGTCx	44.2092239722839	9.39127399304105	1	excitatory
CO39__10X_17_grch38.GACGGCTTCCTGTACCx	24.2922252456802	37.3130313723949	1	excitatory
CO39__10X_17_grch38.GACGGCTTCTAACTGGx	36.4613539317929	15.6589901809007	1	excitatory
CO39__10X_17_grch38.GACGTGCCACTTCGAAx	25.4860408240242	36.5853371158368	1	excitatory
CO39__10X_17_grch38.GACTAACAGAATTGTGx	16.7346636412493	24.7417044146859	4	excitatory
CO39__10X_17_grch38.GAGGTGATCCGATATGx	-1.82900808916013	28.6968622997191	9	excitatory
CO39__10X_17_grch38.GATCAGTTCAACTCTTx	14.0489195623508	32.1668089732813	4	excitatory
CO39__10X_17_grch38.GATCGTAGTTGCGTTAx	18.6491016616098	31.6854296368461	4	excitatory
CO39__10X_17_grch38.GATTCAGAGTAACCCTx	17.7061998017414	32.1687083059629	4	excitatory
CO39__10X_17_grch38.GCAAACTTCCGGCACAx	36.2058695165938	15.6568412258514	1	excitatory
CO39__10X_17_grch38.GCAATCAGTCGCGGTTx	12.3893889747896	22.8173773183203	4	excitatory
CO39__10X_17_grch38.GCACATACAAAGGAAGx	14.3483407012475	24.0375016022541	4	excitatory
CO39__10X_17_grch38.GCATGATTCGGACAAGx	37.1044497840944	15.8333700886401	1	excitatory
CO39__10X_17_grch38.GCATGCGGTACTCAACx	6.51823010567966	34.1511336528893	4	excitatory
CO39__10X_17_grch38.GCATGTAGTGCGGTAAx	24.3358738082619	36.1764670770857	1	excitatory
CO39__10X_17_grch38.GCGACCACACTGAAGGx	21.391220167836	35.6903473661302	1	excitatory
CO39__10X_17_grch38.GCGAGAACACGGTAGAx	10.1322208085911	13.8213887849979	7	sampleCO28
CO39__10X_17_grch38.GCGAGAACAGTTCCCTx	22.4861147271061	38.3968458001571	1	excitatory
CO39__10X_17_grch38.GCTGCAGGTTCTGTTTx	6.63099352964531	33.833764994735	4	excitatory
CO39__10X_17_grch38.GCTGCAGTCCCTCTTTx	22.8109894180562	36.1573310646909	1	excitatory
CO39__10X_17_grch38.GCTGCTTAGGGTGTTGx	35.5773433419975	14.0958487035824	1	excitatory
CO39__10X_17_grch38.GCTTCCACACAGGCCTx	43.8126559411292	10.2260113299052	1	excitatory
CO39__10X_17_grch38.GCTTCCATCGGGAGTAx	16.6488845387416	34.0461192244864	4	excitatory
CO39__10X_17_grch38.GCTTGAATCGTTTGCCx	8.71876271004376	34.5760676799994	4	excitatory
CO39__10X_17_grch38.GGAAAGCCATGACATCx	22.5257383481612	38.3514469385906	1	excitatory
CO39__10X_17_grch38.GGAATAAAGAGCTTCTx	-12.6358179888661	21.8221764709505	9	excitatory
CO39__10X_17_grch38.GGACGTCAGAAGGGTAx	42.8060944789331	9.04562331721757	1	excitatory
CO39__10X_17_grch38.GGACGTCTCGCGCCAAx	29.1672525784443	36.1450967498996	1	excitatory
CO39__10X_17_grch38.GGCGACTCACATTAGCx	5.94211469553772	33.935363457005	4	excitatory
CO39__10X_17_grch38.GGGTTGCTCTCTGCTGx	36.9628049662656	15.5857289320733	1	excitatory
CO39__10X_17_grch38.GGTGTTAGTTCGTGATx	35.0980785672822	13.5330778402789	1	excitatory
CO39__10X_17_grch38.GTAACGTCATTTCACTx	37.0162875975896	15.3947529340592	1	excitatory
CO39__10X_17_grch38.GTACTCCAGTGTTGAAx	10.0144404714287	13.7842705981532	7	sampleCO28
CO39__10X_17_grch38.GTACTCCCACGGTTTAx	22.7996669020904	37.9269457550421	1	excitatory
CO39__10X_17_grch38.GTACTTTAGACTAGATx	43.8834946871855	10.1343150236124	1	excitatory
CO39__10X_17_grch38.GTAGGCCAGAATGTTGx	32.3516510929073	15.7609911688347	1	excitatory
CO39__10X_17_grch38.GTATCTTGTCTTCAAGx	35.2329383099607	13.754507280969	1	excitatory
CO39__10X_17_grch38.GTCGTAACACGGTTTAx	36.6686128103469	15.6197694744737	1	excitatory
CO39__10X_17_grch38.GTGCAGCAGCAGCGTAx	33.2308204948458	18.6852031390957	1	excitatory
CO39__10X_17_grch38.GTGCAGCTCGGAAATAx	16.7063510574368	25.0297842185834	4	excitatory
CO39__10X_17_grch38.GTTACAGAGAGTGAGAx	-1.72253693777052	28.910629477959	9	excitatory
CO39__10X_17_grch38.GTTCTCGCATTTCAGGx	29.4560895976052	33.6660163778769	1	excitatory
CO39__10X_17_grch38.GTTCTCGGTAGTGAATx	48.0019141935676	-4.49863913065929	8	inhibitory
CO39__10X_17_grch38.TAAGCGTAGCGCCTCAx	22.8418900720776	35.6556324194313	1	excitatory
CO39__10X_17_grch38.TACACGATCGCTGATAx	-3.1750078455867	26.9384627340265	9	excitatory
CO39__10X_17_grch38.TACGGTAGTCAAAGATx	16.6398356022009	24.4443001698988	4	excitatory
CO39__10X_17_grch38.TACTCGCGTTATCCGAx	19.7104386450513	32.2129708607747	1	excitatory
CO39__10X_17_grch38.TACTCGCTCACTCTTAx	8.89790800683488	34.7151387678498	4	excitatory
CO39__10X_17_grch38.TAGGCATGTCTAGGTTx	5.77925892100907	35.2244931653496	4	excitatory
CO39__10X_17_grch38.TATCTCACACTTCTGCx	42.6954255469836	9.23559620345605	1	excitatory
CO39__10X_17_grch38.TCAATCTTCAAGATCCx	24.5840424873805	37.3014408515123	1	excitatory
CO39__10X_17_grch38.TCAGCTCGTACCTACAx	27.1705304698779	31.6975246503285	1	excitatory
CO39__10X_17_grch38.TCGTACCCAAGGCTCCx	35.9286982784803	15.5862398086288	1	excitatory
CO39__10X_17_grch38.TCTATTGAGGTGGGTTx	25.0148559621137	37.291675989256	1	excitatory
CO39__10X_17_grch38.TCTATTGCAATGCCATx	29.6589005259872	31.1031524721227	1	excitatory
CO39__10X_17_grch38.TCTGAGATCTCAAGTGx	27.3372089261737	36.5858518145846	1	excitatory
CO39__10X_17_grch38.TGACGGCGTGGTACAGx	31.7550222401839	11.7548688250964	1	excitatory
CO39__10X_17_grch38.TGAGAGGGTCGCATATx	33.7842616704005	17.3533203254242	1	excitatory
CO39__10X_17_grch38.TGAGCATAGTCCATACx	29.2520038529196	36.9404434475062	1	excitatory
CO39__10X_17_grch38.TGAGCCGCAGACAGGTx	-10.920410075356	22.5984906451941	9	excitatory
CO39__10X_17_grch38.TGAGGGACATGGAATAx	5.77981357040393	35.1727362255398	4	excitatory
CO39__10X_17_grch38.TGCCCATAGGCATGGTx	17.1836067076808	21.7054366677811	4	excitatory
CO39__10X_17_grch38.TGCGTGGGTGTGACGAx	21.063525889799	33.7250028840377	1	excitatory
CO39__10X_17_grch38.TGGTTCCAGAGCAATTx	13.1867596950787	22.3184064890725	4	excitatory
CO39__10X_17_grch38.TGTGTTTCACCGATATx	27.7917562400423	37.2380484867975	1	excitatory
CO39__10X_17_grch38.TTAACTCTCTGTCCGTx	36.5832643653685	15.5487745004659	1	excitatory
CO39__10X_17_grch38.TTATGCTTCCAAAGTCx	-2.31894270304208	28.1838121652911	9	excitatory
CO39__10X_17_grch38.TTCCCAGAGTATTGGAx	34.5370083118871	16.7010800145671	1	excitatory
CO39__10X_17_grch38.TTCTCAATCACCCTCAx	6.45051836843171	19.8562644206015	4	excitatory
CO39__10X_17_grch38.TTGCCGTTCTTAGAGCx	37.0032010840872	15.8434620699498	1	excitatory
CO39__10X_17_grch38.TTGCGTCTCTTTACACx	27.5642389878399	37.2568312296735	1	excitatory
CO39__10X_17_grch38.TTTATGCTCATAACCGx	16.9815518806282	25.4505020478985	1	excitatory
CO14__10X_17_grch38.AACTCCCAGGGTCTCCx	30.800339015374	19.5785152896002	1	excitatory
CO14__10X_17_grch38.CCGGTAGTCTGCCCTAx	33.8356833806886	17.0243946014119	1	excitatory
CO14__10X_17_grch38.CCTACCAAGAAACCTAx	-2.38682170962074	28.1462013140302	9	excitatory
CO14__10X_17_grch38.CCTTCGAAGCTAACAAx	0.997191382086864	28.3288467788243	9	excitatory
CO14__10X_17_grch38.GGATGTTGTCCGACGTx	13.591736511225	21.7718722574859	4	excitatory
CO14__10X_17_grch38.GTGCGGTCAGCGTTCGx	31.480498907301	33.2721821438952	1	excitatory
CO14__10X_17_grch38.TATGCCCTCGTGGACCx	46.6025385427807	-3.26339207432583	8	inhibitory
MS242_CA5__10X_17_grch38.GCTCTGTCACGAAACGx	35.1612983414718	6.59090511438899	1	excitatory
MS242_CA5__10X_17_grch38.GTGAAGGGTCGCATATx	35.1530085871073	6.6195900644578	1	excitatory
SD48.16__10X_17_grch38.ACATGGTTCATCGGATx	-2.43014801213996	27.1304528772155	9	excitatory
SD48.16__10X_17_grch38.ACTGAACCATGCCACGx	36.4741863890029	16.0572259934635	1	excitatory
SD48.16__10X_17_grch38.AGAATAGTCAATACCGx	-11.2185925256015	22.5495272772976	9	excitatory
SD48.16__10X_17_grch38.AGCGTCGAGTGGTAATx	36.6812598744181	15.085605871355	1	excitatory
SD48.16__10X_17_grch38.AGGGAGTAGACTAGATx	-12.9942097487167	21.4760764652504	9	excitatory
SD48.16__10X_17_grch38.ATCCGAAAGTTTAGGAx	36.2407183666953	14.8750598981402	1	excitatory
SD48.16__10X_17_grch38.CAAGAAAAGGGTTTCTx	34.1787711152818	-9.62373559095643	8	inhibitory
SD48.16__10X_17_grch38.CAAGATCCACCGATATx	34.8567106663258	17.6057026841996	1	excitatory
SD48.16__10X_17_grch38.CAAGTTGAGCGTGTCCx	-10.0970053997602	23.5694088044689	9	excitatory
SD48.16__10X_17_grch38.CACACTCGTGGCAAACx	-11.3284857728944	22.5274160347614	9	excitatory
SD48.16__10X_17_grch38.CACCAGGTCTGTACGAx	-12.8071638680413	21.4539660663685	9	excitatory
SD48.16__10X_17_grch38.CAGAATCGTATCACCAx	-12.7821465455365	21.6029061083054	9	excitatory
SD48.16__10X_17_grch38.CAGCCGAGTGTGGCTCx	-11.5549663221858	20.7257498550133	9	excitatory
SD48.16__10X_17_grch38.CAGTCCTGTGCACTTAx	42.8843533909683	-0.779861956418718	8	inhibitory
SD48.16__10X_17_grch38.CATCGAACACGTAAGGx	-2.35381967299395	26.8694304683965	9	excitatory
SD48.16__10X_17_grch38.CATGCCTGTACCGTATx	-12.8478123462665	21.6293313080449	9	excitatory
SD48.16__10X_17_grch38.CCATGTCGTTTAGCTGx	-12.7949970520274	21.6110663212049	9	excitatory
SD48.16__10X_17_grch38.CCCAGTTGTTCTCATTx	-12.589624608467	21.2659242088641	9	excitatory
SD48.16__10X_17_grch38.CCGTACTAGCTAGTTCx	26.8201198574288	36.7192149620897	1	excitatory
SD48.16__10X_17_grch38.CCTTCCCAGTACGTTCx	-12.1557234740377	21.2774711037898	9	excitatory
SD48.16__10X_17_grch38.CGCTATCGTGAGGGTTx	36.9629450619866	15.5248640499041	1	excitatory
SD48.16__10X_17_grch38.CTAACTTGTTGTCTTTx	-12.7319092861493	21.5686501922797	9	excitatory
SD48.16__10X_17_grch38.CTACATTTCTCTGAGAx	-12.7370282512795	21.7462208483771	9	excitatory
SD48.16__10X_17_grch38.GACGTTATCCTCGCATx	22.5716779960435	37.5097400426102	1	excitatory
SD48.16__10X_17_grch38.GCAGCCAAGGCTCAGAx	-0.0935060890105979	28.9886023868609	9	excitatory
SD48.16__10X_17_grch38.GCCAAATAGAATCTCCx	36.975576773296	15.3512184603456	1	excitatory
SD48.16__10X_17_grch38.GCGCAACAGAAAGTGGx	-2.35424366462652	26.8911414804724	9	excitatory
SD48.16__10X_17_grch38.GCGCAACTCATAACCGx	37.1876905340589	15.9680286917657	1	excitatory
SD48.16__10X_17_grch38.GCTGCTTCACAACTGTx	36.1415456290268	14.8372941473441	1	excitatory
SD48.16__10X_17_grch38.GGCGACTAGGTCGGATx	34.5108124448366	17.3427548089981	1	excitatory
SD48.16__10X_17_grch38.GGCTGGTGTTAAGATGx	-12.6011425393148	21.6037466538599	9	excitatory
SD48.16__10X_17_grch38.GTGAAGGTCCAAGCCGx	-2.75052281070298	28.4545479286751	9	excitatory
SD48.16__10X_17_grch38.GTTTCTACACCTCGGAx	36.7341706662479	15.3730871154172	1	excitatory
SD48.16__10X_17_grch38.TACCTTAAGACTAAGTx	-12.7605193084467	21.7478071354509	9	excitatory
SD48.16__10X_17_grch38.TACTTACTCTCATTCAx	35.2999658300353	14.5221817857634	1	excitatory
SD48.16__10X_17_grch38.TAGACCACAAGCCATTx	37.1716105605003	16.0673279206845	1	excitatory
SD48.16__10X_17_grch38.TAGCCGGTCCTCAACCx	26.5063817017024	36.8689360629248	1	excitatory
SD48.16__10X_17_grch38.TAGTTGGCAGGTTTCAx	36.9431221782382	15.8664189653221	1	excitatory
SD48.16__10X_17_grch38.TCACGAAAGCTATGCTx	-12.8157050512872	21.5826346191476	9	excitatory
SD48.16__10X_17_grch38.TCAGATGTCAGTGCATx	-3.05172890929966	28.1688590418561	9	excitatory
SD48.16__10X_17_grch38.TCAGGATGTAGGGTACx	-12.8234678788775	21.5855039139267	9	excitatory
SD48.16__10X_17_grch38.TCGCGTTAGAGTGACCx	36.1613528936502	14.8263845734599	1	excitatory
SD48.16__10X_17_grch38.TCGCGTTTCCTCCTAGx	37.1405514646079	15.8538215403482	1	excitatory
SD48.16__10X_17_grch38.TGCTGCTCACTTCGAAx	-2.43335977111776	28.30706518835	9	excitatory
SD48.16__10X_17_grch38.TGGCCAGGTTGCGCACx	-2.45160003784966	28.463892831767	9	excitatory
SD48.16__10X_17_grch38.TGGCTGGAGCGTAGTGx	-10.773878596793	22.491314696038	9	excitatory
SD48.16__10X_17_grch38.TTCCCAGTCCAAACACx	26.1307736121578	37.0868615730093	1	excitatory
SD48.16__10X_17_grch38.TTTCCTCAGTCGTACTx	-0.0925978255186638	27.3162943286519	9	excitatory
SD48.16__10X_17_grch38.TTTGCGCAGTTCGCATx	-11.9120070294638	22.3410066285342	9	excitatory
SD48.16__10X_17_grch38.TTTGGTTGTATAGGGCx	37.238920803888	15.7786316766718	1	excitatory
MS122_NAWM__10X_17_grch38.AAAGATGCAGGAACGTx	22.9972300417263	31.6759740757124	1	excitatory
MS122_NAWM__10X_17_grch38.AAAGATGCAGTATGCTx	28.3362419510667	32.5885989338013	1	excitatory
MS122_NAWM__10X_17_grch38.AAAGATGGTGTTTGGTx	30.412838437089	32.2956676774581	1	excitatory
MS122_NAWM__10X_17_grch38.AAAGATGGTTGATTGCx	25.5654894937009	32.9300357083539	1	excitatory
MS122_NAWM__10X_17_grch38.AAAGATGTCATCATTCx	7.88287330144232	31.1773216280966	4	excitatory
MS122_NAWM__10X_17_grch38.AAAGCAACATGGTCATx	27.3330911658097	35.3489056752284	1	excitatory
MS122_NAWM__10X_17_grch38.AACACGTAGAAGGTTTx	34.3571947617808	15.3642396817313	1	excitatory
MS122_NAWM__10X_17_grch38.AACCGCGGTAAGTGTAx	30.8767751223718	33.6530743256306	1	excitatory
MS122_NAWM__10X_17_grch38.AACTCAGCAGGTGGATx	22.516063689119	38.3540932619294	1	excitatory
MS122_NAWM__10X_17_grch38.AACTGGTAGTTACCCAx	29.468709060708	34.1536943434757	1	excitatory
MS122_NAWM__10X_17_grch38.AACTTTCGTTGAACTCx	15.3169426127773	31.5034436932656	4	excitatory
MS122_NAWM__10X_17_grch38.AAGACCTTCTTACCTAx	25.9924835720822	35.272519942008	1	excitatory
MS122_NAWM__10X_17_grch38.AAGCCGCTCCACGAATx	15.8380112213269	32.4365828700171	4	excitatory
MS122_NAWM__10X_17_grch38.AAGGTTCTCTGCCCTAx	15.8253543512199	23.5951920180469	4	excitatory
MS122_NAWM__10X_17_grch38.AAGTCTGAGAAGGGTAx	28.5449693115431	14.6883361350792	4	excitatory
MS122_NAWM__10X_17_grch38.AAGTCTGCAAAGGCGTx	29.5757929507083	31.940701241613	1	excitatory
MS122_NAWM__10X_17_grch38.AAGTCTGCATACCATGx	33.9212990904002	16.4980756264299	1	excitatory
MS122_NAWM__10X_17_grch38.AATCCAGCAGCTTAACx	28.0610319824369	33.4099059060191	1	excitatory
MS122_NAWM__10X_17_grch38.AATCGGTGTAAGAGGAx	30.3820904635645	34.277401106116	1	excitatory
MS122_NAWM__10X_17_grch38.ACACCCTTCTTGTCATx	32.5553649301152	19.1475476177271	1	excitatory
MS122_NAWM__10X_17_grch38.ACAGCTAGTGTGGCTCx	22.7599376416076	36.0506176649547	1	excitatory
MS122_NAWM__10X_17_grch38.ACAGCTAGTTCACCTCx	-1.25582949163524	27.9287282813881	9	excitatory
MS122_NAWM__10X_17_grch38.ACATACGTCCTTGCCAx	34.2491041933767	15.3766763161601	1	excitatory
MS122_NAWM__10X_17_grch38.ACATCAGAGCAATCTCx	19.5971347766551	34.7019144188813	4	excitatory
MS122_NAWM__10X_17_grch38.ACATCAGCACGTAAGGx	30.9759662560403	15.5941669857129	1	excitatory
MS122_NAWM__10X_17_grch38.ACATCAGTCGTATCAGx	22.9934369778194	37.4371389911232	1	excitatory
MS122_NAWM__10X_17_grch38.ACCCACTCAAAGTCAAx	-0.893674095017191	27.9989923911257	9	excitatory
MS122_NAWM__10X_17_grch38.ACCCACTGTGCTTCTCx	23.4213056550799	36.4199524710473	1	excitatory
MS122_NAWM__10X_17_grch38.ACCGTAACAGGTTTCAx	43.9926055286724	10.3229716556502	1	excitatory
MS122_NAWM__10X_17_grch38.ACCTTTAAGGAATGGAx	18.3544714664056	31.7696697488008	4	excitatory
MS122_NAWM__10X_17_grch38.ACGAGCCCACCAGGTCx	27.4810443433463	23.5597427758719	1	excitatory
MS122_NAWM__10X_17_grch38.ACGAGGAAGCTGAAATx	30.2259791258935	34.2326681656943	1	excitatory
MS122_NAWM__10X_17_grch38.ACGAGGAAGTCTCGGCx	34.4091483031457	15.2280837278975	1	excitatory
MS122_NAWM__10X_17_grch38.ACGATACGTGATGATAx	31.7951462774991	32.9286445178877	1	excitatory
MS122_NAWM__10X_17_grch38.ACGATACGTTGCGCACx	29.2260912202624	18.2075026395129	1	excitatory
MS122_NAWM__10X_17_grch38.ACGCAGCAGAGACTTAx	-11.1878679750771	21.1897656279046	9	excitatory
MS122_NAWM__10X_17_grch38.ACGCAGCAGGAACTGCx	31.2355521934947	33.0143394857178	1	excitatory
MS122_NAWM__10X_17_grch38.ACGCAGCCACCGAATTx	27.1439527767656	34.9141370375116	1	excitatory
MS122_NAWM__10X_17_grch38.ACGCCAGGTGCCTTGGx	28.5001813302657	37.4667139767948	1	excitatory
MS122_NAWM__10X_17_grch38.ACGCCAGTCCTTAATCx	34.0329662031733	16.5597530387573	1	excitatory
MS122_NAWM__10X_17_grch38.ACGGGCTGTCAGCTATx	30.1472637799093	34.1929542250198	1	excitatory
MS122_NAWM__10X_17_grch38.ACGGGTCGTTATCCGAx	23.4127427988875	37.2344969517585	1	excitatory
MS122_NAWM__10X_17_grch38.ACGTCAAAGGTTACCTx	-0.658472797646415	26.2539629705043	9	excitatory
MS122_NAWM__10X_17_grch38.ACGTCAACATCCGTGGx	9.71200917592177	13.8976567364752	7	sampleCO28
MS122_NAWM__10X_17_grch38.ACTATCTAGCGATGACx	24.9271870747873	31.1905330273196	1	excitatory
MS122_NAWM__10X_17_grch38.ACTATCTAGGAATTACx	30.9540785802503	33.6730957848079	1	excitatory
MS122_NAWM__10X_17_grch38.ACTATCTTCCAGATCAx	17.008958936887	31.8540081154718	4	excitatory
MS122_NAWM__10X_17_grch38.ACTGAACGTTGAGGTGx	30.9951803390854	33.459377259875	1	excitatory
MS122_NAWM__10X_17_grch38.ACTGATGAGAGACGAAx	15.6507537839242	33.3790333982446	4	excitatory
MS122_NAWM__10X_17_grch38.ACTGATGAGTGGTAATx	12.7095476644092	20.3111585939498	4	excitatory
MS122_NAWM__10X_17_grch38.ACTGCTCAGAATGTGTx	43.8627828866063	10.6036066302953	1	excitatory
MS122_NAWM__10X_17_grch38.ACTGCTCTCCCTGACTx	34.1510821623422	17.318684794834	1	excitatory
MS122_NAWM__10X_17_grch38.ACTGTCCCACTAGTACx	6.83249565806074	30.7047595397568	4	excitatory
MS122_NAWM__10X_17_grch38.ACTTACTCATGAGCGAx	6.66371464716924	31.2488265567841	4	excitatory
MS122_NAWM__10X_17_grch38.ACTTACTTCTTTAGGGx	30.2863560524655	34.2348747596935	1	excitatory
MS122_NAWM__10X_17_grch38.ACTTTCAGTAAAGGAGx	17.3704975995305	34.465604014442	4	excitatory
MS122_NAWM__10X_17_grch38.ACTTTCAGTCACAAGGx	31.1461559794871	32.561803187908	1	excitatory
MS122_NAWM__10X_17_grch38.ACTTTCAGTCGGCACTx	15.4625344152286	33.580013778336	4	excitatory
MS122_NAWM__10X_17_grch38.AGAATAGTCGAATGCTx	28.3319635656871	35.4917713295747	1	excitatory
MS122_NAWM__10X_17_grch38.AGAGCTTTCAACGCTAx	27.2189382336874	17.7472813692897	1	excitatory
MS122_NAWM__10X_17_grch38.AGAGTGGTCATTCACTx	34.5793583378697	15.4887679731885	1	excitatory
MS122_NAWM__10X_17_grch38.AGATCTGTCTTGAGACx	-0.880614487581374	26.2052889270315	9	excitatory
MS122_NAWM__10X_17_grch38.AGCAGCCAGAAGGACAx	29.3316634457611	35.2841181754857	1	excitatory
MS122_NAWM__10X_17_grch38.AGCAGCCTCACCTTATx	27.1923766131709	31.9123482352938	1	excitatory
MS122_NAWM__10X_17_grch38.AGCGTATGTCCAGTTAx	16.5510648735997	30.7694944637932	4	excitatory
MS122_NAWM__10X_17_grch38.AGCGTATTCAGTTAGCx	34.4920403148737	17.2627647744897	1	excitatory
MS122_NAWM__10X_17_grch38.AGCTCCTGTGTTCGATx	6.24058527624714	33.7782627995399	4	excitatory
MS122_NAWM__10X_17_grch38.AGCTCCTTCACGCGGTx	30.3153607160923	29.6606640216602	1	excitatory
MS122_NAWM__10X_17_grch38.AGCTCTCAGATCCCATx	29.6479231571019	13.2271161377712	1	excitatory
MS122_NAWM__10X_17_grch38.AGGCCGTGTCGGATCCx	22.3224926736642	32.9823501462533	1	excitatory
MS122_NAWM__10X_17_grch38.AGGCCGTGTGCAACTTx	24.7055458201909	32.6296619415346	1	excitatory
MS122_NAWM__10X_17_grch38.AGGGAGTCATTTGCTTx	29.9384834292946	35.7154909430102	1	excitatory
MS122_NAWM__10X_17_grch38.AGGGAGTTCCGTAGTAx	31.5593897507999	32.978492734672	1	excitatory
MS122_NAWM__10X_17_grch38.AGGGATGCAGTAGAGCx	9.54881879963533	14.7102759254657	7	sampleCO28
MS122_NAWM__10X_17_grch38.AGGGTGAAGTGAAGTTx	29.0542849627587	29.5525980141773	1	excitatory
MS122_NAWM__10X_17_grch38.AGGGTGACACCTGGTGx	22.0727051741883	31.6921701006582	1	excitatory
MS122_NAWM__10X_17_grch38.AGTAGTCTCATGCAACx	6.1720100571757	30.3239279734645	4	excitatory
MS122_NAWM__10X_17_grch38.AGTCTTTCACAGGTTTx	23.3330553297536	37.3330131485148	1	excitatory
MS122_NAWM__10X_17_grch38.AGTGGGAAGGAATCGCx	23.2350753340401	27.7466428018006	1	excitatory
MS122_NAWM__10X_17_grch38.AGTGGGACATGGGACAx	44.1982729647283	10.7811449699534	1	excitatory
MS122_NAWM__10X_17_grch38.AGTGTCATCACAGTACx	6.98128410702441	30.5102771263109	4	excitatory
MS122_NAWM__10X_17_grch38.AGTGTCATCGAACTGTx	32.7412800790256	30.8212617318416	7	sampleCO28
MS122_NAWM__10X_17_grch38.AGTTGGTGTCCTCTTGx	27.1545580381092	34.9376549774162	1	excitatory
MS122_NAWM__10X_17_grch38.ATAACGCGTATCAGTCx	11.6517099636147	21.2945233614026	4	excitatory
MS122_NAWM__10X_17_grch38.ATAGACCCAGATTGCTx	27.3312193156112	22.7358288382345	1	excitatory
MS122_NAWM__10X_17_grch38.ATCATGGTCCTCTAGCx	34.2596062462358	18.8307283913439	1	excitatory
MS122_NAWM__10X_17_grch38.ATCATGGTCTCGTTTAx	33.3087888253158	18.2179240178287	1	excitatory
MS122_NAWM__10X_17_grch38.ATCATGGTCTGATTCTx	24.3938314776259	36.1182164012103	1	excitatory
MS122_NAWM__10X_17_grch38.ATCCACCTCACGCGGTx	43.0506863656954	9.84004305501975	1	excitatory
MS122_NAWM__10X_17_grch38.ATCCACCTCTAGAGTCx	22.8948240330623	32.2211736975227	1	excitatory
MS122_NAWM__10X_17_grch38.ATCGAGTTCAAGATCCx	18.3751675727196	31.1643868291844	4	excitatory
MS122_NAWM__10X_17_grch38.ATCTACTAGGCTAGGTx	0.0385835028595294	26.7015891599866	9	excitatory
MS122_NAWM__10X_17_grch38.ATCTGCCAGTCGATAAx	25.1613156839312	35.9359440914927	1	excitatory
MS122_NAWM__10X_17_grch38.ATCTGCCTCGAATCCAx	20.1033408238751	33.7293688818791	4	excitatory
MS122_NAWM__10X_17_grch38.ATGGGAGAGGGTGTGTx	6.32200246672234	33.4350669001979	4	excitatory
MS122_NAWM__10X_17_grch38.ATGGGAGGTTACCGATx	29.6715557740003	18.3842821458893	1	excitatory
MS122_NAWM__10X_17_grch38.ATGTGTGGTTTGTTTCx	29.9364210403503	31.6949345652659	1	excitatory
MS122_NAWM__10X_17_grch38.ATTACTCGTGAGTATAx	23.6307047722877	32.412808170436	1	excitatory
MS122_NAWM__10X_17_grch38.ATTATCCCACCGTTGGx	27.5484720231758	37.6859506545061	1	excitatory
MS122_NAWM__10X_17_grch38.ATTCTACAGCTACCTAx	-0.510193756535011	26.1548484522082	9	excitatory
MS122_NAWM__10X_17_grch38.ATTGGACAGTGTGGCAx	30.118493386182	34.385419703229	1	excitatory
MS122_NAWM__10X_17_grch38.ATTGGACGTGTGGCTCx	25.6751201508062	32.3354923579713	1	excitatory
MS122_NAWM__10X_17_grch38.CAACCAAAGAGGTTATx	22.4388200816268	34.030273155716	1	excitatory
MS122_NAWM__10X_17_grch38.CAACCTCAGTAACCCTx	44.2879796016085	11.125029683747	1	excitatory
MS122_NAWM__10X_17_grch38.CAACCTCCAGATTGCTx	-9.97496766172616	22.7210295214129	9	excitatory
MS122_NAWM__10X_17_grch38.CAACCTCGTATCAGTCx	43.6020037836726	10.5450264007152	1	excitatory
MS122_NAWM__10X_17_grch38.CAACTAGCAAGGTTTCx	-11.025438366101	22.674370369825	9	excitatory
MS122_NAWM__10X_17_grch38.CAACTAGCATACTACGx	28.8625070196873	36.4659027348561	1	excitatory
MS122_NAWM__10X_17_grch38.CAAGAAAGTTCGTTGAx	25.2181231220172	31.9516858815841	1	excitatory
MS122_NAWM__10X_17_grch38.CAAGTTGTCACAGGCCx	17.6289391704762	33.0213363397111	4	excitatory
MS122_NAWM__10X_17_grch38.CACAAACTCCTCAATTx	29.3058598958009	32.4472089658428	1	excitatory
MS122_NAWM__10X_17_grch38.CACAAACTCTATCGCCx	15.5368852641941	23.155841987137	4	excitatory
MS122_NAWM__10X_17_grch38.CACACAAGTCGCATATx	31.5896496619901	33.0326652425236	1	excitatory
MS122_NAWM__10X_17_grch38.CACACCTGTTAAAGTGx	14.26171856884	23.8754331590886	4	excitatory
MS122_NAWM__10X_17_grch38.CACACTCAGAGAGCTCx	25.6614300440338	30.7917567251872	1	excitatory
MS122_NAWM__10X_17_grch38.CACAGTAAGAGCCCAAx	29.1427427120715	30.2841326965097	1	excitatory
MS122_NAWM__10X_17_grch38.CACATAGTCAGAGGTGx	30.2672839424968	35.3798855535123	1	excitatory
MS122_NAWM__10X_17_grch38.CACATAGTCATTCACTx	26.2875832825052	33.483267737183	1	excitatory
MS122_NAWM__10X_17_grch38.CACATAGTCCACGTGGx	-9.6787585894228	22.7154134528437	9	excitatory
MS122_NAWM__10X_17_grch38.CACCTTGGTTCGTGATx	29.1077350499547	33.5782249538637	1	excitatory
MS122_NAWM__10X_17_grch38.CAGAGAGCATACCATGx	33.4291830478825	14.2026713863627	1	excitatory
MS122_NAWM__10X_17_grch38.CAGAGAGGTGACTCATx	11.8990689249551	22.2779801260565	4	excitatory
MS122_NAWM__10X_17_grch38.CAGAGAGGTTGGACCCx	6.32011606105458	18.7436730416592	4	excitatory
MS122_NAWM__10X_17_grch38.CAGATCACAGACAGGTx	9.92558001159591	13.6940193310287	7	sampleCO28
MS122_NAWM__10X_17_grch38.CAGATCATCATATCGGx	31.1476045821604	34.1611291767382	1	excitatory
MS122_NAWM__10X_17_grch38.CAGCAGCAGACAGAGAx	43.4240248737474	10.2950486331599	1	excitatory
MS122_NAWM__10X_17_grch38.CAGCCGACAAGGTTCTx	17.1025817818439	34.3982686851123	4	excitatory
MS122_NAWM__10X_17_grch38.CAGCGACAGACAAAGGx	19.4421035930682	32.8498265880703	4	excitatory
MS122_NAWM__10X_17_grch38.CAGCGACTCAACACTGx	24.5728833084266	36.8085486815536	1	excitatory
MS122_NAWM__10X_17_grch38.CAGCTAACACATTAGCx	13.9141767116138	23.7330417152707	4	excitatory
MS122_NAWM__10X_17_grch38.CAGCTAACATAGACTCx	7.38673321101094	32.2663752537714	4	excitatory
MS122_NAWM__10X_17_grch38.CAGCTGGAGTCATCCAx	42.8882705550562	10.2720631287714	1	excitatory
MS122_NAWM__10X_17_grch38.CAGCTGGTCGTCTGCTx	25.9101809431801	35.2360494235535	1	excitatory
MS122_NAWM__10X_17_grch38.CAGTAACCATGACATCx	28.3241094840497	33.466995110695	1	excitatory
MS122_NAWM__10X_17_grch38.CAGTCCTAGGACTGGTx	16.8131199380863	23.1964380410447	4	excitatory
MS122_NAWM__10X_17_grch38.CATATGGAGAACTGTAx	20.119029632501	31.9940665365923	4	excitatory
MS122_NAWM__10X_17_grch38.CATATGGGTACGACCCx	6.44985637841003	19.4849294504247	4	excitatory
MS122_NAWM__10X_17_grch38.CATCAGAAGATTACCCx	-0.775032401160747	27.4581893352347	9	excitatory
MS122_NAWM__10X_17_grch38.CATCAGATCCTTGCCAx	16.6413408455731	22.911669181623	4	excitatory
MS122_NAWM__10X_17_grch38.CATCGAAGTCTGCGGTx	25.026230913017	35.8687133103611	1	excitatory
MS122_NAWM__10X_17_grch38.CATGACAAGAGTAATCx	25.8130104141606	37.17440283256	1	excitatory
MS122_NAWM__10X_17_grch38.CATGACATCTCCCTGAx	15.888804440169	33.1632909855134	4	excitatory
MS122_NAWM__10X_17_grch38.CATGGCGCAAGCTGAGx	38.3950022011499	11.4375735268398	1	excitatory
MS122_NAWM__10X_17_grch38.CATTCGCTCTGTGCAAx	7.22165573408974	34.0282426726295	4	excitatory
MS122_NAWM__10X_17_grch38.CCAATCCCAGTATAAGx	28.2023758577348	30.1384415644983	1	excitatory
MS122_NAWM__10X_17_grch38.CCACCTAAGGTTCCTAx	33.3427624161668	14.3480173352784	1	excitatory
MS122_NAWM__10X_17_grch38.CCACGGATCCCAAGATx	27.4946207052253	37.9130989329285	1	excitatory
MS122_NAWM__10X_17_grch38.CCACTACGTGCTCTTCx	14.38508558982	22.2846370980268	4	excitatory
MS122_NAWM__10X_17_grch38.CCATGTCGTTCCAACAx	35.2257554695931	18.2626592565067	4	excitatory
MS122_NAWM__10X_17_grch38.CCCAATCGTGTGCCTGx	19.9071707797969	34.831411323268	4	excitatory
MS122_NAWM__10X_17_grch38.CCCAGTTCACAGAGGTx	22.7956745788727	37.7500748712873	1	excitatory
MS122_NAWM__10X_17_grch38.CCCATACAGGAACTGCx	6.90422944217602	30.4563335471368	4	excitatory
MS122_NAWM__10X_17_grch38.CCCTCCTAGGAATGGAx	19.419213359797	33.9491409702985	4	excitatory
MS122_NAWM__10X_17_grch38.CCTAAAGAGCTGTCTAx	30.3974087130796	35.157111627679	1	excitatory
MS122_NAWM__10X_17_grch38.CCTAAAGCAACGATGGx	15.6101874683546	23.6043400096356	4	excitatory
MS122_NAWM__10X_17_grch38.CCTAAAGGTCCCGACAx	17.7936815065609	27.6636357938401	7	sampleCO28
MS122_NAWM__10X_17_grch38.CCTACACAGACAAAGGx	24.573352953188	36.3765344127941	1	excitatory
MS122_NAWM__10X_17_grch38.CCTACACCATACAGCTx	-1.23020638896213	27.9534674205492	9	excitatory
MS122_NAWM__10X_17_grch38.CCTAGCTAGGCAGGTTx	33.9575391013191	16.1411077727207	1	excitatory
MS122_NAWM__10X_17_grch38.CCTCAGTAGTCCTCCTx	13.4458655964866	22.5417243841667	4	excitatory
MS122_NAWM__10X_17_grch38.CCTCAGTTCCCTGACTx	31.5120369598878	13.4388308244948	1	excitatory
MS122_NAWM__10X_17_grch38.CCTCTGATCATGTGGTx	44.2888332602155	10.2649894680011	1	excitatory
MS122_NAWM__10X_17_grch38.CCTTACGGTCTTCTCGx	6.4837375421445	32.3306175626868	4	excitatory
MS122_NAWM__10X_17_grch38.CCTTCCCAGTTGTCGTx	22.3035163007395	38.2724548308407	1	excitatory
MS122_NAWM__10X_17_grch38.CCTTTCTAGATAGCATx	32.7377069886246	30.6825296448199	1	excitatory
MS122_NAWM__10X_17_grch38.CCTTTCTGTAGGGTACx	19.6670906610586	33.4563658870298	4	excitatory
MS122_NAWM__10X_17_grch38.CGAACATGTGACCAAGx	19.5469511017051	33.6469943674537	4	excitatory
MS122_NAWM__10X_17_grch38.CGAATGTTCCCTGACTx	29.1471035156952	17.8344050139587	1	excitatory
MS122_NAWM__10X_17_grch38.CGAATGTTCTTGTATCx	30.0157422741524	36.7707744097607	1	excitatory
MS122_NAWM__10X_17_grch38.CGACCTTGTCGGCTCAx	16.9860002708665	23.1875199113749	1	excitatory
MS122_NAWM__10X_17_grch38.CGACCTTTCGAATGCTx	34.3888235686682	17.0253763210415	1	excitatory
MS122_NAWM__10X_17_grch38.CGACTTCAGAAGCCCAx	23.5563576623784	36.1044051721938	1	excitatory
MS122_NAWM__10X_17_grch38.CGACTTCAGTTGCAGGx	22.5275901529117	38.3311718058404	1	excitatory
MS122_NAWM__10X_17_grch38.CGAGAAGAGGCACATGx	30.3646403244414	34.2299555096893	1	excitatory
MS122_NAWM__10X_17_grch38.CGAGAAGAGTGTGAATx	28.3393250139749	33.5133009260351	1	excitatory
MS122_NAWM__10X_17_grch38.CGAGAAGCAACGATCTx	6.88704687156063	33.5323011904472	4	excitatory
MS122_NAWM__10X_17_grch38.CGAGCACAGAACTGTAx	44.1884599833135	10.6185623702449	1	excitatory
MS122_NAWM__10X_17_grch38.CGAGCACGTAAATACGx	31.421677457092	18.1017391065091	1	excitatory
MS122_NAWM__10X_17_grch38.CGATCGGGTCTTCAAGx	34.3782978734308	17.2103368056184	1	excitatory
MS122_NAWM__10X_17_grch38.CGATCGGGTGAAGGCTx	29.3448346662802	34.214093664571	1	excitatory
MS122_NAWM__10X_17_grch38.CGATGGCAGACTACAAx	30.077409393448	33.3330354700243	1	excitatory
MS122_NAWM__10X_17_grch38.CGATGGCAGGTGCAACx	24.4117742735721	33.7247764237669	1	excitatory
MS122_NAWM__10X_17_grch38.CGATGTAAGTTTGCGTx	27.5675976787168	37.0410623494261	1	excitatory
MS122_NAWM__10X_17_grch38.CGATGTATCTGGTATGx	5.94170684355812	33.9587277152671	4	excitatory
MS122_NAWM__10X_17_grch38.CGCGGTAGTGGCGAATx	36.0029411527138	15.651367312245	1	excitatory
MS122_NAWM__10X_17_grch38.CGCGTTTAGACGACGTx	15.8592146056683	23.1727076151613	4	excitatory
MS122_NAWM__10X_17_grch38.CGCTATCAGTAGATGTx	24.0014117985213	33.6298182233537	1	excitatory
MS122_NAWM__10X_17_grch38.CGCTGGAAGTCGTTTGx	26.7837703424953	35.7469761758434	1	excitatory
MS122_NAWM__10X_17_grch38.CGCTTCAGTACCGGCTx	25.3789817291254	30.579701082859	1	excitatory
MS122_NAWM__10X_17_grch38.CGCTTCATCCAGGGCTx	32.3062346256182	15.1879382298749	1	excitatory
MS122_NAWM__10X_17_grch38.CGGACACAGCAGCGTAx	-0.728340590485558	25.3764189042118	9	excitatory
MS122_NAWM__10X_17_grch38.CGGACACGTCTCCATCx	-1.59663396716858	28.3393824082365	9	excitatory
MS122_NAWM__10X_17_grch38.CGGACGTGTACCTACAx	6.93225287958346	30.8361943126435	4	excitatory
MS122_NAWM__10X_17_grch38.CGGACGTGTCTAGCGCx	44.3131362726524	9.3735585196977	1	excitatory
MS122_NAWM__10X_17_grch38.CGGACTGAGCTAGTTCx	14.2247120861904	22.7561719876456	4	excitatory
MS122_NAWM__10X_17_grch38.CGGACTGAGGTGATTAx	-2.30786935043732	28.3069788737162	9	excitatory
MS122_NAWM__10X_17_grch38.CGGACTGTCACGACTAx	27.4247597188871	36.0541268599954	1	excitatory
MS122_NAWM__10X_17_grch38.CGGAGCTCACCCAGTGx	15.5854607755657	32.0480124359378	4	excitatory
MS122_NAWM__10X_17_grch38.CGGAGCTTCTCAAGTGx	31.6686566362878	16.8492567815073	1	excitatory
MS122_NAWM__10X_17_grch38.CGGAGCTTCTTGAGGTx	7.06439008848836	34.2600725810538	4	excitatory
MS122_NAWM__10X_17_grch38.CGGAGTCCACGAGAGTx	9.52997299569114	14.0708016301241	7	sampleCO28
MS122_NAWM__10X_17_grch38.CGGGTCAAGTTAACGAx	15.5170692320937	32.1075173333133	4	excitatory
MS122_NAWM__10X_17_grch38.CGGGTCAGTTTGGGCCx	33.1041300991897	15.6023920658977	1	excitatory
MS122_NAWM__10X_17_grch38.CGTAGGCCACTAAGTCx	22.1792324653916	31.7967629976751	1	excitatory
MS122_NAWM__10X_17_grch38.CGTCACTAGTTGTAGAx	9.66608454126752	31.5702217607614	4	excitatory
MS122_NAWM__10X_17_grch38.CGTCACTTCCTTAATCx	8.89777208445443	13.4975461078552	7	sampleCO28
MS122_NAWM__10X_17_grch38.CGTCACTTCGGTGTCGx	33.6050136110775	13.7475209555253	1	excitatory
MS122_NAWM__10X_17_grch38.CGTCAGGGTCTTGATGx	34.9328132909247	15.2873623787	1	excitatory
MS122_NAWM__10X_17_grch38.CGTCAGGTCAGTCAGTx	28.3155917163821	33.6735306852923	1	excitatory
MS122_NAWM__10X_17_grch38.CGTCAGGTCGAATCCAx	28.166392267593	33.8016464881205	1	excitatory
MS122_NAWM__10X_17_grch38.CGTCCATCATATGGTCx	44.0761386960429	9.19387364844484	1	excitatory
MS122_NAWM__10X_17_grch38.CGTCCATTCATACGGTx	28.2683094772765	37.0980395503869	1	excitatory
MS122_NAWM__10X_17_grch38.CGTCTACAGCCCGAAAx	24.3182153434637	31.9311463395419	1	excitatory
MS122_NAWM__10X_17_grch38.CGTCTACTCTTCATGTx	41.5157082160302	10.1003933193501	1	excitatory
MS122_NAWM__10X_17_grch38.CGTGAGCAGAGTGACCx	30.8259315354673	12.5125107593938	1	excitatory
MS122_NAWM__10X_17_grch38.CGTTAGACAGTATCTGx	31.1229741390829	33.5342620118688	1	excitatory
MS122_NAWM__10X_17_grch38.CGTTCTGCATGTAGTCx	19.8273495841793	34.7996978184453	4	excitatory
MS122_NAWM__10X_17_grch38.CTAAGACAGTGTTAGAx	30.2405440251516	18.0225544955878	1	excitatory
MS122_NAWM__10X_17_grch38.CTAATGGGTAAACACAx	15.786839439335	22.7556833569876	4	excitatory
MS122_NAWM__10X_17_grch38.CTACCCACAATGGAATx	17.0748023722275	34.4702207329999	4	excitatory
MS122_NAWM__10X_17_grch38.CTAGCCTCAGGACGTAx	30.4570814973822	14.7640063376112	1	excitatory
MS122_NAWM__10X_17_grch38.CTCATTAGTCTCTTATx	-8.50408434161417	23.7970048558642	9	excitatory
MS122_NAWM__10X_17_grch38.CTCCTAGTCTACCAGAx	0.118854744007839	27.5221571785772	9	excitatory
MS122_NAWM__10X_17_grch38.CTCGAGGAGCGTAATAx	26.2773035015236	34.3095175875525	1	excitatory
MS122_NAWM__10X_17_grch38.CTCGTCAAGGCTCATTx	25.1741777931304	31.9665486632413	1	excitatory
MS122_NAWM__10X_17_grch38.CTCTAATGTGCGATAGx	15.6102886002135	30.467921037269	1	excitatory
MS122_NAWM__10X_17_grch38.CTCTACGAGCTGCAAGx	16.0121727546443	23.9708955333275	4	excitatory
MS122_NAWM__10X_17_grch38.CTCTACGGTTCCTCCAx	29.9243087294707	34.2721136885997	1	excitatory
MS122_NAWM__10X_17_grch38.CTGAAACCACACAGAGx	16.2583063229293	32.6588898917548	4	excitatory
MS122_NAWM__10X_17_grch38.CTGAAACGTGAGCGATx	19.4783032611036	34.1051149309979	4	excitatory
MS122_NAWM__10X_17_grch38.CTGAAACGTGTCGCTGx	29.2806781273769	18.2371877114007	1	excitatory
MS122_NAWM__10X_17_grch38.CTGATCCGTTTGTTTCx	14.110514159455	22.1021274060947	4	excitatory
MS122_NAWM__10X_17_grch38.CTGTGCTGTCGGCATCx	29.2313320121141	33.9718867350572	1	excitatory
MS122_NAWM__10X_17_grch38.CTGTTTATCACGAAGGx	28.3153618226675	32.331332621516	1	excitatory
MS122_NAWM__10X_17_grch38.CTTAACTCACTATCTTx	7.65379801596346	30.2349630800466	4	excitatory
MS122_NAWM__10X_17_grch38.CTTAGGAGTATTCGTGx	33.0489595439923	16.801726389911	1	excitatory
MS122_NAWM__10X_17_grch38.CTTGGCTCATCACAACx	24.2310841102413	35.4485316782977	1	excitatory
MS122_NAWM__10X_17_grch38.CTTTGCGCAGCATACTx	6.9498849427912	32.5945676001119	4	excitatory
MS122_NAWM__10X_17_grch38.GAAATGAAGACTGGGTx	35.1698636289718	15.4384019076904	1	excitatory
MS122_NAWM__10X_17_grch38.GAAATGATCAAACCACx	28.2455072086697	36.3158002117323	1	excitatory
MS122_NAWM__10X_17_grch38.GAACATCTCTTCAACTx	46.9644400876322	-3.79444006368208	8	inhibitory
MS122_NAWM__10X_17_grch38.GAAGCAGCATTAGCCAx	19.5268790673722	34.2162043931664	4	excitatory
MS122_NAWM__10X_17_grch38.GAAGCAGTCAATAAGGx	6.00467907970639	33.5890550247613	4	excitatory
MS122_NAWM__10X_17_grch38.GAAGCAGTCCATTCTAx	6.93881800642239	33.9664573138031	4	excitatory
MS122_NAWM__10X_17_grch38.GAATAAGCATTTGCTTx	-9.78914596947486	23.6244319539627	9	excitatory
MS122_NAWM__10X_17_grch38.GACACGCCATGCTAGTx	12.1252626750955	21.8897525183693	4	excitatory
MS122_NAWM__10X_17_grch38.GACACGCTCACTTCATx	11.6279775135396	21.1519133030635	4	excitatory
MS122_NAWM__10X_17_grch38.GACAGAGGTACCGTTAx	29.7161564001517	17.4581029609975	1	excitatory
MS122_NAWM__10X_17_grch38.GACGCGTTCGCCAAATx	34.6424951220312	-11.3868882560327	8	inhibitory
MS122_NAWM__10X_17_grch38.GACGGCTTCCTGTACCx	44.1916538919102	11.0689649400295	1	excitatory
MS122_NAWM__10X_17_grch38.GACGGCTTCGGTTCGGx	22.748967886335	27.7859306116015	1	excitatory
MS122_NAWM__10X_17_grch38.GACGTGCCAAGAAGAGx	0.264794090071518	25.0294628756353	9	excitatory
MS122_NAWM__10X_17_grch38.GACGTGCCACTCGACGx	24.071701974475	35.7490227987452	1	excitatory
MS122_NAWM__10X_17_grch38.GACGTGCTCGGTGTTAx	34.3145682249507	17.4429265679057	1	excitatory
MS122_NAWM__10X_17_grch38.GACGTTAAGGATATACx	26.587160762942	35.585811641462	1	excitatory
MS122_NAWM__10X_17_grch38.GACGTTACAAGCGAGTx	7.99323929841206	32.8128264169913	4	excitatory
MS122_NAWM__10X_17_grch38.GACGTTAGTGATGCCCx	22.7482602194722	28.2421045681584	1	excitatory
MS122_NAWM__10X_17_grch38.GACTAACAGATGGGTCx	7.19622722871844	33.2357043372462	4	excitatory
MS122_NAWM__10X_17_grch38.GACTAACAGCTAAACAx	21.6606793566667	32.6714460040878	1	excitatory
MS122_NAWM__10X_17_grch38.GACTACAGTCATATCGx	-10.2842599518998	22.7313760960271	9	excitatory
MS122_NAWM__10X_17_grch38.GACTGCGTCTGCGACGx	15.4242141334441	31.4750235850978	4	excitatory
MS122_NAWM__10X_17_grch38.GAGCAGAAGGAATCGCx	18.9790045660575	25.7355447384503	1	excitatory
MS122_NAWM__10X_17_grch38.GAGGTGACAGTACACTx	34.8304781193216	15.3907247127729	1	excitatory
MS122_NAWM__10X_17_grch38.GATCGATGTAGCTCCGx	-1.86516085092815	28.6887655718313	9	excitatory
MS122_NAWM__10X_17_grch38.GATCGTAAGCGTTCCGx	29.4074868694552	36.5763050853857	1	excitatory
MS122_NAWM__10X_17_grch38.GATCGTAGTTATGCGTx	22.8138426283577	35.0053359880423	1	excitatory
MS122_NAWM__10X_17_grch38.GATCGTAGTTCACGGCx	32.5223082914977	13.5644837237923	1	excitatory
MS122_NAWM__10X_17_grch38.GATCTAGGTCAGAATAx	23.5767189572944	35.8486641030503	1	excitatory
MS122_NAWM__10X_17_grch38.GATGAAACACCAACCGx	25.1136726078112	30.5329450461081	1	excitatory
MS122_NAWM__10X_17_grch38.GATGAAATCTTCCTTCx	30.5053849278398	33.5714038242197	1	excitatory
MS122_NAWM__10X_17_grch38.GATGAGGTCACATACGx	-1.21376993565254	27.3096030917844	9	excitatory
MS122_NAWM__10X_17_grch38.GATGCTATCACGGTTAx	-8.50306654756584	23.3135629088426	9	excitatory
MS122_NAWM__10X_17_grch38.GATTCAGAGCAGATCGx	9.50255930236851	33.1423318847819	4	excitatory
MS122_NAWM__10X_17_grch38.GCAAACTAGCCACTATx	-1.58558404106319	27.9535396565338	9	excitatory
MS122_NAWM__10X_17_grch38.GCACATAAGCCCTAATx	26.1013939291136	35.1203343259618	1	excitatory
MS122_NAWM__10X_17_grch38.GCACATATCCGCAAGCx	16.8167031104062	23.1887248544529	4	excitatory
MS122_NAWM__10X_17_grch38.GCACTCTTCGCACTCTx	43.7162546862615	10.4245950325964	1	excitatory
MS122_NAWM__10X_17_grch38.GCAGCCATCCTCAACCx	29.936180289232	36.5873954783384	1	excitatory
MS122_NAWM__10X_17_grch38.GCAGTTACACTTCGAAx	25.0142099238147	34.7425859002017	1	excitatory
MS122_NAWM__10X_17_grch38.GCATACAGTCCTCCATx	6.77294844840411	34.0786870960604	4	excitatory
MS122_NAWM__10X_17_grch38.GCATACAGTTATGCGTx	22.170409568606	33.2119886778618	1	excitatory
MS122_NAWM__10X_17_grch38.GCATACATCAATCTCTx	6.86459383486517	30.8125566134198	4	excitatory
MS122_NAWM__10X_17_grch38.GCATGATCAGCTTCGGx	15.3078941413906	31.926240472719	4	excitatory
MS122_NAWM__10X_17_grch38.GCATGATGTTGTGGCCx	30.5647729366534	29.0950616161083	1	excitatory
MS122_NAWM__10X_17_grch38.GCATGCGAGCCACGCTx	6.19024435091865	19.4822266033587	4	excitatory
MS122_NAWM__10X_17_grch38.GCATGTAAGCCCTAATx	30.4633287374717	33.7261673773546	1	excitatory
MS122_NAWM__10X_17_grch38.GCCAAATTCGGTGTCGx	7.28701398647723	34.4852859146147	4	excitatory
MS122_NAWM__10X_17_grch38.GCCTCTAGTGCGAAACx	34.9929594643854	-12.5775091889186	8	inhibitory
MS122_NAWM__10X_17_grch38.GCGACCAAGAGGTTGCx	24.271105429865	35.0228687256312	1	excitatory
MS122_NAWM__10X_17_grch38.GCGACCATCTACTATCx	16.0452722799652	32.5408698109771	4	excitatory
MS122_NAWM__10X_17_grch38.GCGAGAACACGCTTTCx	6.71339678622398	29.8775134042676	4	excitatory
MS122_NAWM__10X_17_grch38.GCGAGAACAGGTCGTCx	23.2437210484595	37.0256863496249	1	excitatory
MS122_NAWM__10X_17_grch38.GCGAGAATCAGCGATTx	11.5945271376428	21.8015199499918	4	excitatory
MS122_NAWM__10X_17_grch38.GCGCAACAGTTCGCGCx	15.5531312043404	22.9737680632958	4	excitatory
MS122_NAWM__10X_17_grch38.GCGCAACCAAGCCCACx	18.4018772870336	22.9043306480786	4	excitatory
MS122_NAWM__10X_17_grch38.GCGCAGTCACACATGTx	30.200098523841	34.3135584373225	1	excitatory
MS122_NAWM__10X_17_grch38.GCGCAGTGTCCTCTTGx	23.3278101700717	37.112532803284	1	excitatory
MS122_NAWM__10X_17_grch38.GCGCAGTTCTGGTTCCx	22.5028197646957	38.3125263695372	1	excitatory
MS122_NAWM__10X_17_grch38.GCTGCGATCTGTTGAGx	48.106291373629	-4.67315097731735	8	inhibitory
MS122_NAWM__10X_17_grch38.GCTGCTTGTTGTACACx	19.4608771223919	34.5971854440772	4	excitatory
MS122_NAWM__10X_17_grch38.GCTGGGTTCCTGCCATx	30.7221962930264	14.0838062592041	1	excitatory
MS122_NAWM__10X_17_grch38.GCTTCCATCATGCTCCx	34.399070962111	15.1549300190965	1	excitatory
MS122_NAWM__10X_17_grch38.GCTTGAAGTGGCCCTAx	12.3366733919894	22.1984575611439	4	excitatory
MS122_NAWM__10X_17_grch38.GGAACTTAGCCATCGCx	31.7602966469213	14.7618101962819	1	excitatory
MS122_NAWM__10X_17_grch38.GGACAAGTCCGAAGAGx	44.006750359251	10.5289640479913	1	excitatory
MS122_NAWM__10X_17_grch38.GGATGTTAGTGAATTGx	23.6504036204399	30.9127765720812	1	excitatory
MS122_NAWM__10X_17_grch38.GGATGTTGTCGCTTTCx	30.8752312150879	15.2393747705379	1	excitatory
MS122_NAWM__10X_17_grch38.GGATGTTTCAGCATGTx	7.16199333851989	32.5704203706407	4	excitatory
MS122_NAWM__10X_17_grch38.GGATTACTCAAACCACx	30.1136614985603	17.8641475789582	1	excitatory
MS122_NAWM__10X_17_grch38.GGATTACTCGAGCCCAx	24.6341297202188	31.2874880826288	1	excitatory
MS122_NAWM__10X_17_grch38.GGCCGATCACTGAAGGx	36.0010556740088	-10.328709489718	8	inhibitory
MS122_NAWM__10X_17_grch38.GGCGTGTCAGTAACGGx	13.6105147997911	23.7500081301913	4	excitatory
MS122_NAWM__10X_17_grch38.GGCGTGTTCTGCAGTAx	34.7917457435566	16.1862618996176	1	excitatory
MS122_NAWM__10X_17_grch38.GGCTCGATCTCAAGTGx	33.7806287713466	17.7277625659792	1	excitatory
MS122_NAWM__10X_17_grch38.GGGCACTGTATAGTAGx	22.1639075247861	30.9121515617135	1	excitatory
MS122_NAWM__10X_17_grch38.GGGCATCTCAGGATCTx	14.4716727138137	30.9981897489754	4	excitatory
MS122_NAWM__10X_17_grch38.GGGCATCTCTAACCGAx	26.520725559523	35.5699851917274	1	excitatory
MS122_NAWM__10X_17_grch38.GGGTCTGGTCCATGATx	9.76370492856266	15.3244260961267	7	sampleCO28
MS122_NAWM__10X_17_grch38.GGGTCTGGTCCGACGTx	15.5150751604573	23.4016071433008	4	excitatory
MS122_NAWM__10X_17_grch38.GGGTTGCAGAACTCGGx	28.3703977934686	31.8739497858934	1	excitatory
MS122_NAWM__10X_17_grch38.GGGTTGCCAGCTGTTAx	15.7212493818575	23.5744352075036	4	excitatory
MS122_NAWM__10X_17_grch38.GGTATTGCAGCCTTGGx	32.1191413194651	17.714113763729	1	excitatory
MS122_NAWM__10X_17_grch38.GGTATTGTCTATCGCCx	8.38821981918145	34.6242406218585	4	excitatory
MS122_NAWM__10X_17_grch38.GGTGAAGCAGATGAGCx	23.4286452616935	35.1220550023715	1	excitatory
MS122_NAWM__10X_17_grch38.GGTGCGTAGTTTGCGTx	-7.73825849990391	22.3875814241049	9	excitatory
MS122_NAWM__10X_17_grch38.GGTGCGTCAAACTGCTx	22.9641884390035	35.6838455285894	1	excitatory
MS122_NAWM__10X_17_grch38.GGTGCGTGTGGTTTCAx	29.0507959079703	32.5321749809164	1	excitatory
MS122_NAWM__10X_17_grch38.GTAACGTCACGGTTTAx	26.5374233736576	33.3291119515357	1	excitatory
MS122_NAWM__10X_17_grch38.GTACGTAGTGCTGTATx	15.3575113886277	33.4068524929452	4	excitatory
MS122_NAWM__10X_17_grch38.GTACTTTGTATCGCATx	7.21355932291868	33.311301202866	4	excitatory
MS122_NAWM__10X_17_grch38.GTAGGCCGTCCGCTGAx	16.6147927384572	34.0291604116645	4	excitatory
MS122_NAWM__10X_17_grch38.GTAGTCAGTCATCCCTx	27.8863153150597	23.1113249615376	1	excitatory
MS122_NAWM__10X_17_grch38.GTATCTTAGGCAAAGAx	9.4460717647687	14.1750002055972	7	sampleCO28
MS122_NAWM__10X_17_grch38.GTCAAGTGTGTGAAATx	6.65960705227734	18.4420505683449	4	excitatory
MS122_NAWM__10X_17_grch38.GTCAAGTTCCAAGCCGx	19.4643271828101	32.7838075624029	4	excitatory
MS122_NAWM__10X_17_grch38.GTCACAACATTCTTACx	24.0272969629036	33.6069753262034	1	excitatory
MS122_NAWM__10X_17_grch38.GTCATTTGTTGAACTCx	23.2233247843602	34.284245047354	1	excitatory
MS122_NAWM__10X_17_grch38.GTCATTTTCAGCTCTCx	29.8379111139579	36.3185803253348	1	excitatory
MS122_NAWM__10X_17_grch38.GTCCTCAGTACAAGTAx	-1.78244528511941	28.0637197970971	9	excitatory
MS122_NAWM__10X_17_grch38.GTCCTCATCAGATAAGx	7.52483988060801	33.6276185675828	4	excitatory
MS122_NAWM__10X_17_grch38.GTCCTCATCGTACCGGx	31.3312814549695	31.9587493108097	1	excitatory
MS122_NAWM__10X_17_grch38.GTCGGGTCACAACGCCx	17.0032070532428	22.2843251244697	4	excitatory
MS122_NAWM__10X_17_grch38.GTCGGGTGTAAGGGAAx	6.81765184333596	30.9071493045879	4	excitatory
MS122_NAWM__10X_17_grch38.GTCGGGTGTCTGCCAGx	-0.0625003701069477	26.1344461735508	9	excitatory
MS122_NAWM__10X_17_grch38.GTCGGGTTCCGAACGCx	31.8914856156873	17.880097662446	1	excitatory
MS122_NAWM__10X_17_grch38.GTCGTAACAAATTGCCx	27.2235315376961	31.9475117104272	1	excitatory
MS122_NAWM__10X_17_grch38.GTGAAGGAGAGGTAGAx	34.1927925404169	17.3061455534439	1	excitatory
MS122_NAWM__10X_17_grch38.GTGAAGGAGGAGTCTGx	33.3847399108431	17.7048468369625	1	excitatory
MS122_NAWM__10X_17_grch38.GTGAAGGAGTCGTACTx	8.90050095041457	33.0495366400801	4	excitatory
MS122_NAWM__10X_17_grch38.GTGAAGGGTCCTGCTTx	24.1709577298249	36.418916164591	1	excitatory
MS122_NAWM__10X_17_grch38.GTGCATACACATTAGCx	32.147435165525	16.7102421648618	1	excitatory
MS122_NAWM__10X_17_grch38.GTGCGGTCAGACACTTx	26.293850539073	22.6392383289002	1	excitatory
MS122_NAWM__10X_17_grch38.GTGGGTCCAAGTTAAGx	30.1415446115657	33.9458917922552	1	excitatory
MS122_NAWM__10X_17_grch38.GTGTGCGGTGAGTGACx	24.9947669897665	36.7086661792223	1	excitatory
MS122_NAWM__10X_17_grch38.GTTAAGCCAACGCACCx	-11.1455646175086	19.8529131224474	9	excitatory
MS122_NAWM__10X_17_grch38.GTTAAGCGTAGCTCCGx	14.8459703367361	22.5324124996742	4	excitatory
MS122_NAWM__10X_17_grch38.GTTCATTAGATCCTGTx	14.3230330141546	22.8351964887678	4	excitatory
MS122_NAWM__10X_17_grch38.GTTCATTAGTGGACGTx	6.9189153107346	30.4563981430074	4	excitatory
MS122_NAWM__10X_17_grch38.GTTCATTCAACCGCCAx	43.958572909398	-3.33181972342827	7	sampleCO28
MS122_NAWM__10X_17_grch38.GTTCATTTCGATCCCTx	-8.71994445482861	23.2761331595088	9	excitatory
MS122_NAWM__10X_17_grch38.GTTCTCGAGCTATGCTx	13.4442249569331	28.3901352851365	4	excitatory
MS122_NAWM__10X_17_grch38.GTTCTCGTCTGTCAAGx	16.4612625229507	24.5258650964671	4	excitatory
MS122_NAWM__10X_17_grch38.TAAGCGTAGTAGCCGAx	14.638100356569	23.6954544613984	4	excitatory
MS122_NAWM__10X_17_grch38.TACACGAAGCACGCCTx	29.6253038925128	21.9972303340264	1	excitatory
MS122_NAWM__10X_17_grch38.TACACGATCACCTTATx	24.9199264679372	31.4089162079931	1	excitatory
MS122_NAWM__10X_17_grch38.TACACGATCGAGAACGx	6.54651475741621	30.8976699348989	4	excitatory
MS122_NAWM__10X_17_grch38.TACAGTGAGCGATCCCx	27.7015278805276	37.3418004007741	1	excitatory
MS122_NAWM__10X_17_grch38.TACAGTGTCTCAAGTGx	15.2921774505256	33.5692041081396	4	excitatory
MS122_NAWM__10X_17_grch38.TACGGTACAAGCCTATx	34.4992566998153	-11.4493070379998	8	inhibitory
MS122_NAWM__10X_17_grch38.TACGGTATCTTCGGTCx	30.2440180142849	35.5951571093072	1	excitatory
MS122_NAWM__10X_17_grch38.TAGACCAAGGAGTTGCx	26.3081090722489	37.0273027603305	1	excitatory
MS122_NAWM__10X_17_grch38.TAGACCACAGGCGATAx	33.3697937285322	14.2096579128491	1	excitatory
MS122_NAWM__10X_17_grch38.TAGCCGGTCAAAGACAx	26.971112755257	36.3396814940969	1	excitatory
MS122_NAWM__10X_17_grch38.TAGGCATCATCTATGGx	0.903931254304145	26.1488122401852	9	excitatory
MS122_NAWM__10X_17_grch38.TAGGCATTCTTTAGTCx	13.5792201679177	22.6772857408447	4	excitatory
MS122_NAWM__10X_17_grch38.TAGTGGTAGGGATACCx	34.5814300975273	15.5260923017715	1	excitatory
MS122_NAWM__10X_17_grch38.TAGTTGGTCCCACTTGx	6.77024001124917	32.4716964446236	4	excitatory
MS122_NAWM__10X_17_grch38.TATCAGGGTTAAGACAx	6.82428546089882	30.1484714422455	4	excitatory
MS122_NAWM__10X_17_grch38.TATCTCAAGGATGGAAx	24.1280389884406	36.8521912484227	1	excitatory
MS122_NAWM__10X_17_grch38.TATGCCCAGCGTAGTGx	31.2647974190254	28.3611430091563	1	excitatory
MS122_NAWM__10X_17_grch38.TATGCCCAGCTCCCAGx	27.7912636729745	37.2873203170789	1	excitatory
MS122_NAWM__10X_17_grch38.TATTACCAGACATAACx	23.8432624274601	36.9751681849523	1	excitatory
MS122_NAWM__10X_17_grch38.TATTACCAGCTATGCTx	-1.2746147066907	28.2274547288964	9	excitatory
MS122_NAWM__10X_17_grch38.TATTACCAGCTGAACGx	29.0956860419892	34.0333569597291	1	excitatory
MS122_NAWM__10X_17_grch38.TATTACCGTCTGCAATx	11.7714911968289	22.318793582111	4	excitatory
MS122_NAWM__10X_17_grch38.TATTACCTCCAATGGTx	28.4009672927538	33.2646206092162	1	excitatory
MS122_NAWM__10X_17_grch38.TCAATCTGTCTTGCGGx	33.066529374207	17.2505433417732	1	excitatory
MS122_NAWM__10X_17_grch38.TCACGAATCCTTCAATx	16.0312915275313	21.4771760229786	4	excitatory
MS122_NAWM__10X_17_grch38.TCAGATGCATTGGCGCx	22.4420454617034	36.1845783993657	1	excitatory
MS122_NAWM__10X_17_grch38.TCAGATGTCGAACGGAx	6.89181858233195	31.3963546700023	4	excitatory
MS122_NAWM__10X_17_grch38.TCAGCAAGTGCCTTGGx	-7.77070656205347	22.310666571671	9	excitatory
MS122_NAWM__10X_17_grch38.TCAGCAAGTGTGCGTCx	27.4274306108402	36.5424361843813	1	excitatory
MS122_NAWM__10X_17_grch38.TCAGGATCAGCTGCTGx	33.1368042877433	13.6646109266423	1	excitatory
MS122_NAWM__10X_17_grch38.TCAGGTACAAGCCTATx	17.2731237657318	32.1127999765581	4	excitatory
MS122_NAWM__10X_17_grch38.TCATTTGAGTAATCCCx	16.1407467626662	31.6591589454845	4	excitatory
MS122_NAWM__10X_17_grch38.TCATTTGTCTAAGCCAx	15.7869583737691	23.7073466177692	4	excitatory
MS122_NAWM__10X_17_grch38.TCCCGATAGGCCCTCAx	43.994065724666	10.814093829801	1	excitatory
MS122_NAWM__10X_17_grch38.TCGAGGCAGAGCTGCAx	19.7711082741294	34.7068910856601	1	excitatory
MS122_NAWM__10X_17_grch38.TCGAGGCCAGTTTACGx	35.1776782620043	-8.15619995647125	7	sampleCO28
MS122_NAWM__10X_17_grch38.TCGCGAGCAGCCACCAx	30.0920418853355	34.1823592152507	1	excitatory
MS122_NAWM__10X_17_grch38.TCGGGACTCTCGCATCx	19.7205465148219	34.0122046147243	4	excitatory
MS122_NAWM__10X_17_grch38.TCGGTAAAGCGCCTCAx	8.4560870623736	34.1713884227114	4	excitatory
MS122_NAWM__10X_17_grch38.TCGGTAAGTCCGACGTx	27.2627782761405	35.7801460046315	1	excitatory
MS122_NAWM__10X_17_grch38.TCGGTAATCACTTACTx	12.9212694054326	21.5255880844843	1	excitatory
MS122_NAWM__10X_17_grch38.TCGTACCCATCCGCGAx	-9.34772092449747	20.0492647473083	9	excitatory
MS122_NAWM__10X_17_grch38.TCGTAGAAGTGCGATGx	16.0453474993179	24.1854967450525	4	excitatory
MS122_NAWM__10X_17_grch38.TCGTAGAGTAAATGTGx	25.144654375374	31.8711473367038	1	excitatory
MS122_NAWM__10X_17_grch38.TCTATTGAGAGTAAGGx	31.5110499721732	18.0331342924384	1	excitatory
MS122_NAWM__10X_17_grch38.TCTCATATCAGGTTCAx	16.2151866146099	24.3470304292801	4	excitatory
MS122_NAWM__10X_17_grch38.TCTCTAAAGATGTCGGx	6.14524976327531	33.1932772812687	4	excitatory
MS122_NAWM__10X_17_grch38.TCTCTAAAGTGCCATTx	34.0997246624995	16.6470185079667	1	excitatory
MS122_NAWM__10X_17_grch38.TCTGAGACAGCTGCTGx	17.1556754807058	34.4693221254428	4	excitatory
MS122_NAWM__10X_17_grch38.TCTGAGAGTCAGATAAx	28.7108105414495	32.2052515341442	1	excitatory
MS122_NAWM__10X_17_grch38.TCTGGAAAGCGCTTATx	30.6540729986394	18.7397648797558	1	excitatory
MS122_NAWM__10X_17_grch38.TCTGGAAAGGGAACGGx	16.6092878072025	22.4252987959396	4	excitatory
MS122_NAWM__10X_17_grch38.TCTGGAATCTACCTGCx	33.8008945418252	14.3892990107725	1	excitatory
MS122_NAWM__10X_17_grch38.TCTTTCCTCCGAATGTx	32.5953314389958	31.5364531148537	1	excitatory
MS122_NAWM__10X_17_grch38.TCTTTCCTCTTCTGGCx	22.9507968386986	31.9545952121846	1	excitatory
MS122_NAWM__10X_17_grch38.TGAAAGAAGTGTCCATx	19.3682042801934	33.313848085372	4	excitatory
MS122_NAWM__10X_17_grch38.TGACGGCTCCATGCTCx	33.7765434087347	18.5903769913674	1	excitatory
MS122_NAWM__10X_17_grch38.TGACTAGTCATGTAGCx	-1.16012857390698	27.3465677381842	9	excitatory
MS122_NAWM__10X_17_grch38.TGACTAGTCCGCATAAx	29.1105381828757	13.8286347071998	1	excitatory
MS122_NAWM__10X_17_grch38.TGACTTTGTCTCTTATx	43.5289990967875	10.3651611474805	1	excitatory
MS122_NAWM__10X_17_grch38.TGACTTTTCTGCTGCTx	23.0506871898774	34.1310491717744	1	excitatory
MS122_NAWM__10X_17_grch38.TGAGAGGAGCCGATTTx	28.0547087076124	35.1507796204215	1	excitatory
MS122_NAWM__10X_17_grch38.TGAGCATAGGTACTCTx	24.1810496433931	31.8107918585365	1	excitatory
MS122_NAWM__10X_17_grch38.TGAGCATGTCCTCCATx	14.8432500699247	23.6004546770754	4	excitatory
MS122_NAWM__10X_17_grch38.TGAGGGACATCACAACx	30.5184401158542	35.2312687983202	1	excitatory
MS122_NAWM__10X_17_grch38.TGATTTCAGCAACGGTx	22.1042567553304	31.8024481999387	1	excitatory
MS122_NAWM__10X_17_grch38.TGCACCTCACGGTGTCx	10.415915442361	14.0968274308433	4	excitatory
MS122_NAWM__10X_17_grch38.TGCACCTTCGTGGGAAx	30.9138595311476	14.9697410229582	1	excitatory
MS122_NAWM__10X_17_grch38.TGCCAAAGTCTTGATGx	30.6907661536987	14.4902558517165	1	excitatory
MS122_NAWM__10X_17_grch38.TGCCAAATCCGTCATCx	28.2705281651087	31.5700111469491	1	excitatory
MS122_NAWM__10X_17_grch38.TGCCCATCAGCCACCAx	33.7797754500394	14.6614685635705	1	excitatory
MS122_NAWM__10X_17_grch38.TGCCCATCATCGGGTCx	-0.654014628723376	25.9576092083463	9	excitatory
MS122_NAWM__10X_17_grch38.TGCCCTATCAAGCCTAx	19.9874993103591	33.4858960295034	1	excitatory
MS122_NAWM__10X_17_grch38.TGCGTGGAGCAGACTGx	27.3089320571757	35.7107270386061	1	excitatory
MS122_NAWM__10X_17_grch38.TGCGTGGAGTCTCAACx	20.6617481054137	32.8737094360349	4	excitatory
MS122_NAWM__10X_17_grch38.TGCGTGGTCTCACATTx	30.249918450828	32.6910076633253	1	excitatory
MS122_NAWM__10X_17_grch38.TGCTGCTTCTGCGACGx	33.4034870694569	19.1414387202983	1	excitatory
MS122_NAWM__10X_17_grch38.TGGACGCCAGGGCATAx	30.73629025659	29.7195230332838	1	excitatory
MS122_NAWM__10X_17_grch38.TGGCCAGTCTGCAAGTx	34.9585364455462	-12.2074585124466	8	inhibitory
MS122_NAWM__10X_17_grch38.TGGCGCATCGGCTACGx	18.5705657030209	20.3627082648454	4	excitatory
MS122_NAWM__10X_17_grch38.TGGGCGTAGGCATGTGx	28.760803335538	35.4908067355044	1	excitatory
MS122_NAWM__10X_17_grch38.TGGGCGTCAGTAGAGCx	11.8237512119425	22.3711150752962	4	excitatory
MS122_NAWM__10X_17_grch38.TGGTTAGGTTCCGTCTx	29.2891399919876	36.4899444309259	1	excitatory
MS122_NAWM__10X_17_grch38.TGGTTAGTCTCGAGTAx	8.10983639251353	30.5414486763006	4	excitatory
MS122_NAWM__10X_17_grch38.TGGTTCCCAGACACTTx	43.581291734338	10.3215377008548	1	excitatory
MS122_NAWM__10X_17_grch38.TGGTTCCTCCACTCCAx	-2.13457986055036	28.8408885883473	9	excitatory
MS122_NAWM__10X_17_grch38.TGTATTCGTCCGAGTCx	30.0650085306448	36.2585552706615	1	excitatory
MS122_NAWM__10X_17_grch38.TGTTCCGGTTTAGCTGx	15.7839424131787	31.424909819797	4	excitatory
MS122_NAWM__10X_17_grch38.TGTTCCGTCAGGCAAGx	25.1520662339816	31.8344960387264	1	excitatory
MS122_NAWM__10X_17_grch38.TGTTCCGTCTCCAGGGx	16.5934466084262	31.3784994231944	4	excitatory
MS122_NAWM__10X_17_grch38.TTAACTCAGTATCTCGx	12.0133390392985	20.1732550979305	4	excitatory
MS122_NAWM__10X_17_grch38.TTAGGCATCACAGGCCx	43.3664876080804	-0.551043342873319	8	inhibitory
MS122_NAWM__10X_17_grch38.TTAGTTCAGACTGGGTx	18.3138674851791	31.3844358354526	4	excitatory
MS122_NAWM__10X_17_grch38.TTAGTTCAGGGAAACAx	34.312932145699	14.7493645386186	1	excitatory
MS122_NAWM__10X_17_grch38.TTCGAAGCACCGATATx	27.3589135992895	35.7716686882701	1	excitatory
MS122_NAWM__10X_17_grch38.TTCGGTCTCACAGGCCx	-0.678126442309753	27.2363889375156	9	excitatory
MS122_NAWM__10X_17_grch38.TTCGGTCTCTGCAGTAx	33.2317366592517	17.0227539078949	1	excitatory
MS122_NAWM__10X_17_grch38.TTCTACAAGGACGAAAx	32.3109312105391	14.3723702879845	1	excitatory
MS122_NAWM__10X_17_grch38.TTCTCAAAGACTTGAAx	19.5790909440038	34.8199415742854	4	excitatory
MS122_NAWM__10X_17_grch38.TTCTCAAAGTGACATAx	-1.68115719744653	28.1461675684866	9	excitatory
MS122_NAWM__10X_17_grch38.TTCTCAATCCGCTGTTx	34.2831118294574	15.4178669606751	1	excitatory
MS122_NAWM__10X_17_grch38.TTCTCCTTCTACCTGCx	26.2349843300155	34.5521633373379	1	excitatory
MS122_NAWM__10X_17_grch38.TTCTTAGGTTCAGTACx	22.6289681603468	37.2075811124844	1	excitatory
MS122_NAWM__10X_17_grch38.TTGAACGTCTTTAGGGx	35.2539673554861	15.6723189744864	1	excitatory
MS122_NAWM__10X_17_grch38.TTGCCGTTCCTGCAGGx	30.8182560807888	14.4507478091791	1	excitatory
MS122_NAWM__10X_17_grch38.TTGCGTCCACTACAGTx	22.3809276037414	36.3093645524653	1	excitatory
MS122_NAWM__10X_17_grch38.TTGGAACAGAAACCTAx	5.8988860177052	33.7150755393934	4	excitatory
MS122_NAWM__10X_17_grch38.TTGGAACAGTACGCCCx	7.68335588480328	32.2636920145755	4	excitatory
MS122_NAWM__10X_17_grch38.TTGGAACCATGTCGATx	15.9230247126793	33.1285289508815	4	excitatory
MS122_NAWM__10X_17_grch38.TTGTAGGCACGGCCATx	28.7146574441502	33.3510320746492	1	excitatory
MS122_NAWM__10X_17_grch38.TTGTAGGTCCTACAGAx	6.46500876765124	19.4691185854116	4	excitatory
MS122_NAWM__10X_17_grch38.TTTACTGAGGAGTAGAx	24.1392005580218	32.1127628757085	1	excitatory
MS122_NAWM__10X_17_grch38.TTTACTGGTAACGTTCx	15.4962438050657	31.8322885578912	4	excitatory
MS122_NAWM__10X_17_grch38.TTTCCTCAGTGCCAGAx	16.1495412692087	21.9359653446663	4	excitatory
MS122_NAWM__10X_17_grch38.TTTGCGCTCAGTGTTGx	16.7993727849954	33.9250131250148	4	excitatory
MS122_NAWM__10X_17_grch38.TTTGGTTGTCACAAGGx	33.8508738330152	15.898734026797	1	excitatory
MS122_NAWM__10X_17_grch38.TTTGTCATCTGCTGCTx	7.98075985060731	32.0186487171968	4	excitatory
MS122_CI__10X_17_grch38.AAACCTGTCGGAAACGx	26.8446911382588	30.8223713512733	1	excitatory
MS122_CI__10X_17_grch38.AAACGGGTCTTACCGCx	30.6662697510856	33.0568191972205	1	excitatory
MS122_CI__10X_17_grch38.AAAGATGCAACAACCTx	14.9065386924721	21.3480860485177	4	excitatory
MS122_CI__10X_17_grch38.AAAGATGGTTAGAACAx	24.091434250264	35.5764059400564	1	excitatory
MS122_CI__10X_17_grch38.AAAGCAATCAGTTCGAx	28.2833996767494	35.8651780834145	1	excitatory
MS122_CI__10X_17_grch38.AACTTTCTCCAAAGTCx	6.47921577067401	18.6337691169972	4	excitatory
MS122_CI__10X_17_grch38.AAGGCAGAGCGCCTTGx	16.5208210885493	34.1967835453021	4	excitatory
MS122_CI__10X_17_grch38.AATCCAGGTGTAAGTAx	18.0148939052046	17.9355717730082	4	excitatory
MS122_CI__10X_17_grch38.ACACCAACAAGCCATTx	23.7436467068522	32.9018418973704	1	excitatory
MS122_CI__10X_17_grch38.ACACCCTAGTTGCAGGx	22.1746222614101	36.2510463144285	1	excitatory
MS122_CI__10X_17_grch38.ACAGCTATCTTCATGTx	24.50133958021	35.8479459678354	1	excitatory
MS122_CI__10X_17_grch38.ACATCAGAGTCATGCTx	27.8559017475988	23.7951348146539	1	excitatory
MS122_CI__10X_17_grch38.ACCGTAATCTCAAACGx	31.8541562789669	34.3206442058301	1	excitatory
MS122_CI__10X_17_grch38.ACGAGCCGTCACTGGCx	33.2711169227071	17.0996846166967	1	excitatory
MS122_CI__10X_17_grch38.ACGCCAGGTCATGCCGx	16.3774303545896	20.9010954473482	4	excitatory
MS122_CI__10X_17_grch38.ACGGCCAAGCTAAACAx	31.6312081912434	31.8489216264176	1	excitatory
MS122_CI__10X_17_grch38.ACTGTCCTCCGGGTGTx	22.3013737916713	33.5217481989018	1	excitatory
MS122_CI__10X_17_grch38.AGAGCGACATTACGACx	41.9864451392659	1.09292340391794	8	inhibitory
MS122_CI__10X_17_grch38.AGATCTGTCGTGGTCGx	30.6858634489836	31.6675389598327	1	excitatory
MS122_CI__10X_17_grch38.AGCATACAGGTAGCTGx	27.5831188377325	30.3804757354537	1	excitatory
MS122_CI__10X_17_grch38.AGGGAGTAGAGTCGGTx	8.80369972349599	32.0324636724063	4	excitatory
MS122_CI__10X_17_grch38.AGGGAGTCATGAAGTAx	25.9960253181498	31.1912127096647	1	excitatory
MS122_CI__10X_17_grch38.AGTCTTTTCCTTCAATx	26.9602891269109	22.4255632043814	1	excitatory
MS122_CI__10X_17_grch38.ATCTACTCATAAGACAx	28.5126315113574	30.8482175370245	1	excitatory
MS122_CI__10X_17_grch38.ATGAGGGGTCAAAGCGx	19.6899607992591	32.9753446340767	4	excitatory
MS122_CI__10X_17_grch38.ATTACTCCAGACGCTCx	-1.41588409435706	28.3814386674221	9	excitatory
MS122_CI__10X_17_grch38.CAAGATCTCGGAATCTx	26.5297932028117	33.7139050486536	1	excitatory
MS122_CI__10X_17_grch38.CACACCTGTTTAGCTGx	27.4403050238184	22.382315893379	1	excitatory
MS122_CI__10X_17_grch38.CACCAGGTCAGCTCTCx	31.1969617458827	15.0765935372175	1	excitatory
MS122_CI__10X_17_grch38.CACTCCACATGCGCACx	27.8451810226918	37.1089302431089	1	excitatory
MS122_CI__10X_17_grch38.CAGATCATCCTCTAGCx	15.9161326103141	32.8471639731132	4	excitatory
MS122_CI__10X_17_grch38.CAGCCGACAACGCACCx	31.274679939351	31.9159558929503	1	excitatory
MS122_CI__10X_17_grch38.CAGCGACGTTAAAGACx	28.3247675320745	35.8521140626756	1	excitatory
MS122_CI__10X_17_grch38.CCACCTATCAGGCGAAx	28.9505842140115	32.6925439437638	1	excitatory
MS122_CI__10X_17_grch38.CCCAGTTCACTTACGAx	27.7296217697786	37.1004766004562	1	excitatory
MS122_CI__10X_17_grch38.CGATGTAAGCGCCTCAx	29.1826926728878	33.8822609393883	1	excitatory
MS122_CI__10X_17_grch38.CGCTATCGTTACTGACx	21.0140160784351	31.7211205897924	1	excitatory
MS122_CI__10X_17_grch38.CGGAGCTTCCGCTGTTx	28.1773441059777	31.3869760358231	1	excitatory
MS122_CI__10X_17_grch38.CGGAGTCCACGAAATAx	27.4325870657475	36.9141261824979	1	excitatory
MS122_CI__10X_17_grch38.CGGCTAGGTCAATACCx	20.9302129300496	32.7408395350317	4	excitatory
MS122_CI__10X_17_grch38.CGGTTAACACGACTCGx	28.831031876008	14.4346008148644	1	excitatory
MS122_CI__10X_17_grch38.CGTAGGCCAATGGTCTx	9.34590640940993	32.8519102511414	4	excitatory
MS122_CI__10X_17_grch38.CGTCCATCACGGTAGAx	-9.38396824981319	19.2009408514435	9	excitatory
MS122_CI__10X_17_grch38.CGTTAGACAGGCAGTAx	6.10736933315322	18.7648416693217	4	excitatory
MS122_CI__10X_17_grch38.CGTTGGGCAGCGATCCx	29.516847142993	34.0236601786803	1	excitatory
MS122_CI__10X_17_grch38.CTAGAGTGTCCAGTATx	14.3119113295832	31.1214482705515	4	excitatory
MS122_CI__10X_17_grch38.CTAGTGACAGTGGAGTx	16.0300235700068	20.3872890146092	4	excitatory
MS122_CI__10X_17_grch38.CTCACACTCGTACGGCx	35.0011087246558	-10.326186710479	8	inhibitory
MS122_CI__10X_17_grch38.CTCGGAGAGTCTTGCAx	29.6400546796168	34.2717976272855	1	excitatory
MS122_CI__10X_17_grch38.CTCGGGAAGTTAACGAx	26.8626043103507	22.2264153303931	1	excitatory
MS122_CI__10X_17_grch38.CTCTGGTAGCCACGCTx	16.6841274285839	20.973000797519	4	excitatory
MS122_CI__10X_17_grch38.CTCTGGTTCATGTCTTx	27.6466716559792	31.3150278678749	1	excitatory
MS122_CI__10X_17_grch38.CTGAAACAGCATCATCx	22.3459574435514	33.9315334303857	1	excitatory
MS122_CI__10X_17_grch38.CTGCGGATCAACACACx	31.8805425904955	34.3749242153822	1	excitatory
MS122_CI__10X_17_grch38.GAAACTCGTTCACCTCx	14.4747248917782	23.4658503081013	4	excitatory
MS122_CI__10X_17_grch38.GAAATGAGTGTCAATCx	29.2320821303353	33.5596855545506	1	excitatory
MS122_CI__10X_17_grch38.GAACATCAGTACGCGAx	28.6373754095692	36.6221896448803	1	excitatory
MS122_CI__10X_17_grch38.GAATGAAGTACCGGCTx	33.1100234860173	31.1196983675767	7	sampleCO28
MS122_CI__10X_17_grch38.GACTACACAAAGTCAAx	15.3581996425828	30.5922935403492	4	excitatory
MS122_CI__10X_17_grch38.GATCGTACAATACGCTx	26.9674375778541	30.5216095287633	1	excitatory
MS122_CI__10X_17_grch38.GCAGCCAAGCCAGGATx	22.2818243112392	36.0161041957317	1	excitatory
MS122_CI__10X_17_grch38.GGAAAGCTCTCTGCTGx	34.8990569133807	-10.8744221262829	8	inhibitory
MS122_CI__10X_17_grch38.GGACAAGAGCCTTGATx	24.190092938654	32.6178276363917	1	excitatory
MS122_CI__10X_17_grch38.GGACAGAGTATGAAACx	8.25704852918623	32.2340812265633	4	excitatory
MS122_CI__10X_17_grch38.GGCTCGAGTTATGTGCx	-19.7064961801914	23.0435089583309	19	B
MS122_CI__10X_17_grch38.GGGAATGGTCCGTGACx	31.6690078077975	32.532734282004	1	excitatory
MS122_CI__10X_17_grch38.GGTGAAGAGTGGGCTAx	15.1690512986111	23.6681976941413	4	excitatory
MS122_CI__10X_17_grch38.GTACTCCAGCTCCTCTx	15.7189967443447	33.0606525640356	4	excitatory
MS122_CI__10X_17_grch38.GTATCTTAGCGATGACx	15.0230127965524	18.4706480021331	4	excitatory
MS122_CI__10X_17_grch38.GTTACAGAGGATGGTCx	16.2556728934908	21.5185760275503	4	excitatory
MS122_CI__10X_17_grch38.TAAACCGAGTGTACTCx	24.5370872881574	35.6147159823838	1	excitatory
MS122_CI__10X_17_grch38.TACGGATCACCACGTGx	27.5985772983165	31.4160934375069	1	excitatory
MS122_CI__10X_17_grch38.TACGGTATCGGAGGTAx	32.6653223298929	17.1730029633024	1	excitatory
MS122_CI__10X_17_grch38.TAGCCGGAGGTCGGATx	26.0283522109332	30.5641699582925	1	excitatory
MS122_CI__10X_17_grch38.TAGCCGGGTCGAATCTx	43.5231817044684	10.4387384261537	1	excitatory
MS122_CI__10X_17_grch38.TAGTTGGGTGTGCGTCx	33.0913490814505	16.8678160327459	1	excitatory
MS122_CI__10X_17_grch38.TATGCCCTCGTTTGCCx	16.7303807448382	32.3707830008298	4	excitatory
MS122_CI__10X_17_grch38.TCACGAAAGTTGAGATx	27.3914912809185	34.8687680373295	1	excitatory
MS122_CI__10X_17_grch38.TCAGCTCAGTGGTCCCx	10.442659436211	33.624205764525	4	excitatory
MS122_CI__10X_17_grch38.TCCACACCACGGTGTCx	34.6273915676358	-11.0335848144892	8	inhibitory
MS122_CI__10X_17_grch38.TCGGTAACAACTGCTAx	0.221059276366815	27.5468042092342	9	excitatory
MS122_CI__10X_17_grch38.TCTTCGGCAGACAAATx	14.141330901846	21.47707194499	4	excitatory
MS122_CI__10X_17_grch38.TGAAAGACAGATCCATx	7.05874840800322	33.4573436451711	4	excitatory
MS122_CI__10X_17_grch38.TGACAACCACAAGTAAx	13.9364107653306	24.6955306674862	4	excitatory
MS122_CI__10X_17_grch38.TGACGGCCACTTAAGCx	25.0504483577768	32.083102378651	1	excitatory
MS122_CI__10X_17_grch38.TGAGAGGAGAGCCTAGx	29.1966363902464	35.0146274887273	1	excitatory
MS122_CI__10X_17_grch38.TGATTTCGTCGCTTCTx	27.6722897346718	36.4321289146568	1	excitatory
MS122_CI__10X_17_grch38.TGCACCTAGAAGGACAx	43.9170809313707	10.7232303922869	1	excitatory
MS122_CI__10X_17_grch38.TGCACCTCACCTGGTGx	30.3612434148723	33.1245183712819	1	excitatory
MS122_CI__10X_17_grch38.TGCCCATCACTAAGTCx	22.4501946913404	36.22846023988	1	excitatory
MS122_CI__10X_17_grch38.TGCGGGTGTAGTGAATx	8.97349208002175	32.8481364473535	4	excitatory
MS122_CI__10X_17_grch38.TGCTGCTGTGTTTGTGx	16.1718390434571	33.8629347235944	4	excitatory
MS122_CI__10X_17_grch38.TGGGCGTAGCAGATCGx	29.035622269532	33.1144069688832	1	excitatory
MS122_CI__10X_17_grch38.TGGTTAGCAAGGCTCCx	7.1296328515472	34.4535511041229	4	excitatory
MS122_CI__10X_17_grch38.TGTGGTAGTACGAAATx	8.22770903086071	31.9218860450082	4	excitatory
MS122_CI__10X_17_grch38.TGTGTTTTCTTGAGACx	29.3352109075194	36.7360111235594	1	excitatory
MS122_CI__10X_17_grch38.TTAACTCCAATCTACGx	29.5888241954049	33.0485308944898	1	excitatory
MS122_CI__10X_17_grch38.TTATGCTCAGTCAGCCx	23.09040721192	33.8333952820147	1	excitatory
MS122_CI__10X_17_grch38.TTCTACAGTCAAACTCx	-8.80442576233505	21.4113443287919	9	excitatory
MS122_CI__10X_17_grch38.TTCTCAACATAACCTGx	22.2798597519122	34.17346129676	1	excitatory
MS122_CI__10X_17_grch38.TTGACTTCATCTCCCAx	23.2388948045036	34.4694093881478	1	excitatory
MS122_CI__10X_17_grch38.TTGCCGTCACTAAGTCx	14.8652814962908	22.91585841903	4	excitatory
MS122_CI__10X_17_grch38.TTTATGCCACATAACCx	7.13291900371578	31.7647412590816	4	excitatory
MS122_CI__10X_17_grch38.TTTATGCCATTGTGCAx	17.0347890244469	34.4155818625026	4	excitatory
MS122_A__10X_17_grch38.AACCATGCACGACTCGx	8.24627696082963	31.8000542595122	4	excitatory
MS122_A__10X_17_grch38.AAGGCAGTCCCGACTTx	25.5986706527296	33.4251474156803	1	excitatory
MS122_A__10X_17_grch38.ACACTGAAGCTAACTCx	21.8311314054325	33.1347213525501	1	excitatory
MS122_A__10X_17_grch38.ACAGCTAGTACTCAACx	14.304225063114	33.9516930339407	7	sampleCO28
MS122_A__10X_17_grch38.ACCAGTATCTCTTGATx	16.1152059982588	31.7916619451473	4	excitatory
MS122_A__10X_17_grch38.ACGCCAGGTAGCGTAGx	28.5946965593803	33.0442317306511	1	excitatory
MS122_A__10X_17_grch38.ACTTGTTCAAACCTACx	30.9674524705566	16.5403513794076	1	excitatory
MS122_A__10X_17_grch38.AGAGCGATCGCTAGCGx	27.6198209323945	31.1833740526441	1	excitatory
MS122_A__10X_17_grch38.AGCGTATTCGAGAACGx	27.4769892266175	36.3218060509092	1	excitatory
MS122_A__10X_17_grch38.AGCTCCTAGTAACCCTx	22.3144596235845	30.9021363451211	4	excitatory
MS122_A__10X_17_grch38.AGTGAGGTCGGAAATAx	9.27478700918669	33.661509345182	4	excitatory
MS122_A__10X_17_grch38.AGTGTCATCAGAGCTTx	13.1855214157336	31.8390310589172	4	excitatory
MS122_A__10X_17_grch38.AGTTGGTGTGTGGTTTx	-9.16789281051797	21.5396226436647	9	excitatory
MS122_A__10X_17_grch38.ATCTGCCAGTCGTACTx	15.6554816992618	33.2772219257715	4	excitatory
MS122_A__10X_17_grch38.ATGCGATTCGATAGAAx	26.6190748621754	30.6857486227973	1	excitatory
MS122_A__10X_17_grch38.ATGGGAGCACCAACCGx	43.5494840504757	10.4153982130469	1	excitatory
MS122_A__10X_17_grch38.ATTATCCCATTCTTACx	-9.57198822126779	21.761615521056	9	excitatory
MS122_A__10X_17_grch38.CAAGGCCCACGGTAGAx	27.3833327243042	32.0051303542609	1	excitatory
MS122_A__10X_17_grch38.CACACCTAGAAGCCCAx	34.6446526145094	-9.94484257848974	8	inhibitory
MS122_A__10X_17_grch38.CACACCTAGGATTCGGx	33.5499220098556	15.0017071685343	1	excitatory
MS122_A__10X_17_grch38.CACTCCAAGGGCATGTx	25.7731620689162	33.2481811764864	1	excitatory
MS122_A__10X_17_grch38.CAGTAACCACCGCTAGx	33.3268824239142	18.8624144326763	1	excitatory
MS122_A__10X_17_grch38.CAGTAACTCAGGTAAAx	34.5693891038263	-11.5515080660844	8	inhibitory
MS122_A__10X_17_grch38.CAGTCCTAGTGTCCCGx	21.4312966145058	32.9166527683405	1	excitatory
MS122_A__10X_17_grch38.CATATGGAGCTCCTTCx	24.5015086013325	33.2224270294383	1	excitatory
MS122_A__10X_17_grch38.CATATGGCAACAACCTx	28.2196978558975	22.3498773673751	1	excitatory
MS122_A__10X_17_grch38.CATGACAAGCAATCTCx	33.7932058358561	18.8422803976202	1	excitatory
MS122_A__10X_17_grch38.CATTATCTCCGCATAAx	26.5924225359347	30.4643020005314	1	excitatory
MS122_A__10X_17_grch38.CCACGGAAGTAGGCCAx	22.2598483245775	32.3280112809203	1	excitatory
MS122_A__10X_17_grch38.CCCATACCAGCTGTTAx	27.4780051849103	32.0023202539881	1	excitatory
MS122_A__10X_17_grch38.CCGGGATTCGTTTAGGx	30.5416601673811	32.0531453277121	1	excitatory
MS122_A__10X_17_grch38.CCGGTAGGTCTGCGGTx	30.8970741805498	16.627250289425	1	excitatory
MS122_A__10X_17_grch38.CCGTACTTCAGTACGTx	27.2269318159158	32.3548015508056	1	excitatory
MS122_A__10X_17_grch38.CCGTGGATCTCACATTx	7.58443110876416	33.6631447055612	4	excitatory
MS122_A__10X_17_grch38.CCGTTCAAGGACATTAx	25.2638692362538	31.6944673789031	1	excitatory
MS122_A__10X_17_grch38.CCTACCATCAGCAACTx	31.1338307530815	31.8856141370709	1	excitatory
MS122_A__10X_17_grch38.CCTTCCCTCTGCTTGCx	25.2953229061263	36.7763299165713	1	excitatory
MS122_A__10X_17_grch38.CCTTCGACAACGCACCx	29.1213019112922	35.2905645284483	1	excitatory
MS122_A__10X_17_grch38.CCTTCGATCACGAAGGx	9.13474968977929	32.5230893250042	4	excitatory
MS122_A__10X_17_grch38.CGAACATGTAGCTAAAx	21.6401553198784	27.5242335151546	1	excitatory
MS122_A__10X_17_grch38.CGACCTTAGTATCGAAx	43.4843969524665	10.4810757868213	1	excitatory
MS122_A__10X_17_grch38.CGATGTAAGTGGAGTCx	8.27189448671781	32.5123007388525	4	excitatory
MS122_A__10X_17_grch38.CGCCAAGGTTATGTGCx	7.91455735566078	32.6511634483034	4	excitatory
MS122_A__10X_17_grch38.CGCTGGAGTCGTCTTCx	25.6188147796299	33.750355469512	1	excitatory
MS122_A__10X_17_grch38.CGCTTCACAGAGTGTGx	27.2489039025546	31.9321978308347	1	excitatory
MS122_A__10X_17_grch38.CGCTTCACAGTATCTGx	24.6724723720805	35.6544041965635	1	excitatory
MS122_A__10X_17_grch38.CGGCTAGCACATGGGAx	43.593188663652	10.4833090925154	1	excitatory
MS122_A__10X_17_grch38.CGGGTCATCATTATCCx	6.80826994736676	30.1494934420508	4	excitatory
MS122_A__10X_17_grch38.CGGGTCATCTTTAGTCx	34.2678025301483	17.5037692480836	1	excitatory
MS122_A__10X_17_grch38.CGTCAGGAGTGAACGCx	30.2023434530348	32.8568424823633	1	excitatory
MS122_A__10X_17_grch38.CGTGTAAAGTGGAGTCx	30.9138846009035	33.0776819828281	1	excitatory
MS122_A__10X_17_grch38.CGTGTAAGTCACCTAAx	30.5861259359024	32.7726095255072	1	excitatory
MS122_A__10X_17_grch38.CGTGTAATCCTAGGGCx	6.01651964293185	33.7843309250586	4	excitatory
MS122_A__10X_17_grch38.CGTTCTGGTCCGAGTCx	6.86851000376622	32.4612958964583	4	excitatory
MS122_A__10X_17_grch38.CTAGCCTCAATGCCATx	26.0041256660145	30.2450127927237	1	excitatory
MS122_A__10X_17_grch38.CTTACCGTCCTCGCATx	22.4773222163756	36.2668431175278	1	excitatory
MS122_A__10X_17_grch38.GAATAAGCACATGTGTx	19.4208898560801	34.3686126882667	4	excitatory
MS122_A__10X_17_grch38.GACTACAGTGTTAAGAx	20.7988359030366	34.1296787541658	1	excitatory
MS122_A__10X_17_grch38.GAGTCCGTCACCAGGCx	33.7331736233725	16.1154246973937	1	excitatory
MS122_A__10X_17_grch38.GATCGCGAGAGTCTGGx	22.1879030633609	33.1596384547046	1	excitatory
MS122_A__10X_17_grch38.GATGAAAAGAGAGCTCx	15.6979799320763	31.883051937299	4	excitatory
MS122_A__10X_17_grch38.GATTCAGAGATATGGTx	7.61448139925363	33.7833956659351	4	excitatory
MS122_A__10X_17_grch38.GCAGCCAGTTCACCTCx	33.1477603982787	15.5883441827577	1	excitatory
MS122_A__10X_17_grch38.GCATGATAGAAGGACAx	7.76067710531345	33.5155685497186	4	excitatory
MS122_A__10X_17_grch38.GCGCCAACAGACAAATx	6.32160491687202	18.9853451368449	4	excitatory
MS122_A__10X_17_grch38.GCGCGATAGCAATCTCx	15.9004088596889	22.1148053516379	1	excitatory
MS122_A__10X_17_grch38.GCTCTGTCAGGCGATAx	44.1725956090002	10.8288592873713	1	excitatory
MS122_A__10X_17_grch38.GCTGCGATCCTCCTAGx	-0.816839529364098	25.393255778331	9	excitatory
MS122_A__10X_17_grch38.GGAACTTTCACAGTACx	24.697606103771	35.9643340001953	1	excitatory
MS122_A__10X_17_grch38.GGACGTCTCATGCATGx	27.3031904458843	30.268962425034	1	excitatory
MS122_A__10X_17_grch38.GGAGCAAGTAGCGTGAx	6.8974592036743	33.6280557726811	4	excitatory
MS122_A__10X_17_grch38.GGCAATTGTAGCTAAAx	32.0688392763659	32.1082392221162	1	excitatory
MS122_A__10X_17_grch38.GGCAATTGTCTCATCCx	29.1476933277195	32.7074106055764	1	excitatory
MS122_A__10X_17_grch38.GGCAATTGTGTTTGTGx	22.3144599594995	30.9318868319119	1	excitatory
MS122_A__10X_17_grch38.GGCGTGTGTAATAGCAx	31.2335240345592	31.8293247497622	1	excitatory
MS122_A__10X_17_grch38.GGCTGGTGTTATCACGx	30.8402586566694	31.7986772721799	1	excitatory
MS122_A__10X_17_grch38.GGGCACTAGTTCCACAx	31.5350635831062	33.0401709921462	1	excitatory
MS122_A__10X_17_grch38.GTACTCCAGTTGCAGGx	21.4206347613819	32.8326461967445	1	excitatory
MS122_A__10X_17_grch38.GTCAAGTGTACAAGTAx	31.1556436883163	15.6245849359127	1	excitatory
MS122_A__10X_17_grch38.GTCGTAAAGACGCAACx	-1.42470274481784	26.2181793105961	9	excitatory
MS122_A__10X_17_grch38.GTGAAGGGTCGGATCCx	24.2745612850165	32.7294531290932	1	excitatory
MS122_A__10X_17_grch38.GTGCAGCTCGACAGCCx	32.3998863811278	19.0635334854519	1	excitatory
MS122_A__10X_17_grch38.GTGCATAAGTCTCGGCx	43.6050991822336	10.4346498445628	1	excitatory
MS122_A__10X_17_grch38.TACACGACAATCTACGx	28.245833285739	32.3227306288161	1	excitatory
MS122_A__10X_17_grch38.TACGGATGTACCTACAx	23.2719457544778	36.649586687388	1	excitatory
MS122_A__10X_17_grch38.TACGGGCTCAACACCAx	23.0248856496238	32.1122312061786	1	excitatory
MS122_A__10X_17_grch38.TACGGGCTCCTCGCATx	23.2093906093799	37.4430824538612	1	excitatory
MS122_A__10X_17_grch38.TACGGTATCTTGTTTGx	23.1951215212557	37.4847272147116	1	excitatory
MS122_A__10X_17_grch38.TATGCCCGTGGTCCGTx	31.0202305024659	32.2835786130158	1	excitatory
MS122_A__10X_17_grch38.TATTACCCAAGGTGTGx	25.7336294223388	33.4597521546316	1	excitatory
MS122_A__10X_17_grch38.TCAACGAGTACTTGACx	29.460190723958	34.0284252979991	1	excitatory
MS122_A__10X_17_grch38.TCACAAGTCTCAAACGx	35.3376549220598	15.6569292753843	1	excitatory
MS122_A__10X_17_grch38.TCACGAATCACTGGGCx	-1.9288207927106	28.5059199483515	9	excitatory
MS122_A__10X_17_grch38.TCCACACTCGCAGGCTx	33.6199697210936	17.8311752921455	1	excitatory
MS122_A__10X_17_grch38.TCCCGATAGTCTCAACx	27.8939983642558	20.2004946876295	1	excitatory
MS122_A__10X_17_grch38.TCGAGGCGTTCCGGCAx	28.465955577742	31.393687511571	1	excitatory
MS122_A__10X_17_grch38.TCGAGGCTCACAATGCx	-10.0809111138574	22.4426632593916	9	excitatory
MS122_A__10X_17_grch38.TCTCATAAGGCCCGTTx	42.9022921096969	9.44196925610178	1	excitatory
MS122_A__10X_17_grch38.TCTGAGAAGCGAGAAAx	33.5876308851499	17.6763454965588	1	excitatory
MS122_A__10X_17_grch38.TCTTTCCGTCGAACAGx	30.6364722651739	31.7843368795132	1	excitatory
MS122_A__10X_17_grch38.TGCACCTCATGAGCGAx	6.64274617713239	32.0548647924126	4	excitatory
MS122_A__10X_17_grch38.TGGCCAGCATTACGACx	15.6585989865951	33.0022467118999	4	excitatory
MS122_A__10X_17_grch38.TGGCGCAAGTAGCCGAx	24.5326447341799	36.0257949102455	1	excitatory
MS122_A__10X_17_grch38.TGGCTGGAGCTGCGAAx	14.4620688701373	33.8648369287391	4	excitatory
MS122_A__10X_17_grch38.TGGTTAGCACACCGACx	19.3873998097538	34.3672575684198	4	excitatory
MS122_A__10X_17_grch38.TTCGAAGGTCGTTGTAx	7.9626170825037	33.5285786586687	4	excitatory
MS122_A__10X_17_grch38.TTCTCCTTCTTCGGTCx	12.0409772433055	20.2749323712282	4	excitatory
MS122_A__10X_17_grch38.TTGAACGCAATCAGAAx	25.7498811422753	36.7486849384146	1	excitatory
MS122_A__10X_17_grch38.TTGACTTTCCCATTATx	22.7323292210115	33.7257904321451	1	excitatory
MS122_A__10X_17_grch38.TTGGCAACATCCCACTx	17.6368044030596	31.834587139746	4	excitatory
MS122_A__10X_17_grch38.TTGTAGGAGACTTGAAx	20.1763506528382	34.1246778423663	4	excitatory
MS122_A__10X_17_grch38.TTGTAGGTCCACGTTCx	31.24848639249	31.8406052508131	1	excitatory
MS122_A__10X_17_grch38.TTTGCGCAGCCACTATx	1.28087349790282	26.1847827299855	9	excitatory
MS121_NAWM__10X_17_grch38.CCTTACGAGACTTTCGx	39.4712111512838	2.36853539158443	8	inhibitory
MS121_A3__10X_17_grch38.AGCTTGAAGTCCTCCTx	39.5610066753838	2.45400822265006	8	inhibitory
MS121_A3__10X_17_grch38.GCACATACATGGATGGx	-18.9082127433628	23.0393909762885	19	B
MS121_A3__10X_17_grch38.GTCGTAATCAGTTGACx	-19.0607120355279	23.6141961753047	19	B
MS121_A3__10X_17_grch38.TACCTATAGGCGATACx	44.35967619976	11.0575913325287	1	excitatory
MS121_A2__10X_17_grch38.CATCCACTCACCACCTx	28.6468448386671	21.8819951268598	1	excitatory
MS121_A2__10X_17_grch38.CCTCAGTTCATCATTCx	38.3108776298626	1.50090769407516	8	inhibitory
MS121_A2__10X_17_grch38.TCTGAGAAGTGTTGAAx	39.4743249724805	2.37550856093453	8	inhibitory
MS121_A2__10X_17_grch38.TGGCGCAGTTCAGCGCx	39.531043661738	2.40311711944889	8	inhibitory
MS121_CA__10X_17_grch38.ATGGGAGTCTGTACGAx	-11.6707864708074	5.66594760939206	15	oligodendrocyte
MS121_CA__10X_17_grch38.CCCAGTTTCTTGTATCx	39.6148932222617	2.53375523126475	8	inhibitory
MS121_CA__10X_17_grch38.GGGCATCAGGAGCGAGx	38.7515401206599	1.85486367520678	8	inhibitory
MS121_CA__10X_17_grch38.TACCTATAGATGTGTAx	38.2457713548521	1.74021475973881	8	inhibitory
MS121_CA__10X_17_grch38.TTTGTCATCGTCTGCTx	39.485609017067	2.37738825692591	8	inhibitory
CO28__10X_17_grch38.CTAAGACGTCTGGAGAx	-7.76012151317023	21.4667350790992	9	excitatory
CO25__10X_17_grch38.CATGCCTGTTGATTGCx	8.83991895330114	28.5825706944171	4	excitatory
CO25__10X_17_grch38.GTAGGCCCATCACCCTx	9.2042179690675	28.7161370692789	4	excitatory
CO39__10X_17_grch38.AGCCTAACATGTCCTCx	-4.99072103565713	24.2096409213476	9	excitatory
CO39__10X_17_grch38.GTATCTTAGGACTGGTx	-10.7230984542734	18.6185439064593	9	excitatory
CO39__10X_17_grch38.GTTCTCGGTTTAGGAAx	-12.6721061414839	21.1800754699694	9	excitatory
SD48.16__10X_17_grch38.ACACCAACAAATTGCCx	-11.3932145667172	22.4688429716749	9	excitatory
SD48.16__10X_17_grch38.TCGGGACAGCTGCGAAx	-12.8002655677963	21.494434713142	9	excitatory
MS122_NAWM__10X_17_grch38.ACGCCGATCAACCAACx	7.15258951983185	30.1029458400473	4	excitatory
MS122_NAWM__10X_17_grch38.CTCGGAGCAGTTTACGx	6.95083492892094	29.8944295758417	4	excitatory
MS122_NAWM__10X_17_grch38.TCGTACCAGTGGTAGCx	-10.5447575980209	22.3327982338009	9	excitatory
MS122_NAWM__10X_17_grch38.TGACAACGTCAAGCGAx	-9.24448296883737	23.0018856921911	9	excitatory
MS122_NAWM__10X_17_grch38.TGACTAGCACGCATCGx	-9.32382186527762	22.7272872778263	9	excitatory
MS122_A__10X_17_grch38.TCCACACTCCTGCTTGx	-10.002570903151	22.575191789906	9	excitatory
MS122_A__10X_17_grch38.TGCCCTATCTTGTACTx	-8.51107689678992	22.268304827692	9	excitatory
CO28__10X_17_grch38.ACTGTCCGTACTTCTTx	-1.60774486978972	26.1107405550737	9	excitatory
CO25__10X_17_grch38.ACAGCTAAGTGAAGAGx	31.0084894481212	12.0226572154863	1	excitatory
CO25__10X_17_grch38.CGCCAAGAGGCGCTCTx	30.6917016209672	27.2637608261092	1	excitatory
CO25__10X_17_grch38.GATGAAACAGGAATCGx	36.3388878797847	-10.7399950683903	8	inhibitory
CO25__10X_17_grch38.GTTCGGGGTCGGCACTx	33.1155500506114	31.1906015213836	7	sampleCO28
CO25__10X_17_grch38.TCTTCGGAGTTCCACAx	19.087151569264	22.3743189160979	4	excitatory
CO25__10X_17_grch38.TTTGGTTAGTCCAGGAx	9.04662409065437	28.8250343478412	4	excitatory
MS176_NAWM__10X_17_grch38.CCAGCGAGTTATTCTCx	27.2684360509432	19.1868997027486	1	excitatory
MS176_NAWM__10X_17_grch38.CTCGGGAAGTCCATACx	1.78151369719817	27.1436060287264	9	excitatory
MS176_NAWM__10X_17_grch38.GAATAAGCACATCCAAx	41.4542438565283	10.1225774595428	1	excitatory
MS176_NAWM__10X_17_grch38.GCGCAACCAGTTCATGx	1.10486013488858	27.9702430278777	9	excitatory
MS176_NAWM__10X_17_grch38.GGGAATGTCAGTCCCTx	32.1384486828615	17.3666035790128	1	excitatory
MS176_NAWM__10X_17_grch38.TACGGATAGAATGTTGx	4.91574351358696	18.4075009205913	4	excitatory
CO39__10X_17_grch38.AATCGGTTCACAACGTx	10.3353058783766	13.989642873381	7	sampleCO28
CO39__10X_17_grch38.ACATACGCATAGTAAGx	18.8985229770546	34.3658370879685	4	excitatory
CO39__10X_17_grch38.ACGGGTCCATTCCTCGx	27.1387485499515	36.4953538744786	1	excitatory
CO39__10X_17_grch38.AGCTCCTTCGTCTGAAx	-4.9507828064776	20.8812491355865	9	excitatory
CO39__10X_17_grch38.ATCATCTCAAGCCTATx	32.43270822927	16.9995415000935	1	excitatory
CO39__10X_17_grch38.CGAATGTTCCTTGGTCx	-0.0337863479354674	26.5075132806847	9	excitatory
CO39__10X_17_grch38.CGCTGGACAATCGGTTx	-9.53269085222064	22.2456681642563	9	excitatory
CO39__10X_17_grch38.CTACACCAGGCGTACAx	16.6479119084836	24.4204753615339	4	excitatory
CO39__10X_17_grch38.GAACATCCATTCTCATx	16.8502922486205	23.316810108199	4	excitatory
CO39__10X_17_grch38.TACTTGTTCAACACCAx	16.6558627270734	25.1073540234778	4	excitatory
CO39__10X_17_grch38.TAGCCGGTCTTTCCTCx	13.524556419995	22.4139775661956	4	excitatory
CO39__10X_17_grch38.TGCTGCTTCTTCAACTx	19.2007621440251	31.5703678640917	1	excitatory
CO39__10X_17_grch38.TTAGGCAAGCATGGCAx	35.095412735897	13.9449355245949	1	excitatory
CO39__10X_17_grch38.TTTGCGCGTGCGATAGx	16.6778310985905	24.5505708202811	4	excitatory
CO14__10X_17_grch38.AGATTGCCACTTACGAx	-11.0699907739287	21.9024439260847	9	excitatory
CO14__10X_17_grch38.CGGACGTGTTTGTGTGx	8.8133463290274	34.3990828805829	4	excitatory
CO14__10X_17_grch38.GTCTCGTGTCTCCACTx	-10.1198462233077	21.8519017403675	9	excitatory
MS122_NAWM__10X_17_grch38.AAGGAGCCAATGGAATx	43.5427904658309	10.380759480343	1	excitatory
MS122_NAWM__10X_17_grch38.ACACTGATCACGCATAx	32.2729464158523	18.9057895722019	7	sampleCO28
MS122_NAWM__10X_17_grch38.ACGGCCATCTTGCAAGx	28.5739659950563	31.8839313105121	1	excitatory
MS122_NAWM__10X_17_grch38.ACTATCTAGAGAGCTCx	23.1700334709206	34.3191681695289	1	excitatory
MS122_NAWM__10X_17_grch38.ACTGAACTCAACGCTAx	10.2004945840651	13.8730893562327	7	sampleCO28
MS122_NAWM__10X_17_grch38.AGCATACAGCCCTAATx	7.09387544267596	33.8894823752783	4	excitatory
MS122_NAWM__10X_17_grch38.AGGTCATGTGAGGGAGx	30.8378908122238	17.9228380392417	1	excitatory
MS122_NAWM__10X_17_grch38.AGTAGTCCATGGGAACx	-10.5078284615532	22.6805832306683	9	excitatory
MS122_NAWM__10X_17_grch38.AGTCTTTAGGTGCAACx	21.2828068917798	32.8294878178364	1	excitatory
MS122_NAWM__10X_17_grch38.AGTCTTTTCAAAGTAGx	43.1647089349033	9.94196760871024	1	excitatory
MS122_NAWM__10X_17_grch38.ATGGGAGTCCGTAGTAx	44.1339688217139	11.0201833423944	1	excitatory
MS122_NAWM__10X_17_grch38.CACACAAGTACCATCAx	9.0428826398786	11.9118253257992	7	sampleCO28
MS122_NAWM__10X_17_grch38.CAGATCAGTAGAAAGGx	15.4870825357075	21.7328893528116	4	excitatory
MS122_NAWM__10X_17_grch38.CCCAATCCATGTAGTCx	16.4845647467775	21.4283509486735	4	excitatory
MS122_NAWM__10X_17_grch38.CCTACCAAGGACGAAAx	11.9718822854687	20.3054036640781	4	excitatory
MS122_NAWM__10X_17_grch38.CCTACCAGTGCAGTAGx	30.9503678642561	32.4114482023188	1	excitatory
MS122_NAWM__10X_17_grch38.CGAATGTAGCTCCTTCx	27.7284043592262	24.3104237790004	1	excitatory
MS122_NAWM__10X_17_grch38.CGAGCCATCCAAACTGx	14.7826861790716	30.7276208665689	4	excitatory
MS122_NAWM__10X_17_grch38.CGTAGGCGTTCGAATCx	23.9172215139261	32.2099624575815	1	excitatory
MS122_NAWM__10X_17_grch38.CGTCTACGTCTTTCATx	-7.64484655948945	22.4745350069403	9	excitatory
MS122_NAWM__10X_17_grch38.CGTCTACTCGACCAGCx	-0.983183223414556	28.2134121865714	9	excitatory
MS122_NAWM__10X_17_grch38.CTACATTCACATCTTTx	16.5249414675607	24.6711284126109	4	excitatory
MS122_NAWM__10X_17_grch38.CTCCTAGAGAAGAAGCx	30.3259593668992	17.3014792356765	1	excitatory
MS122_NAWM__10X_17_grch38.CTCGTACAGTCTTGCAx	16.0624944795179	32.755851895964	4	excitatory
MS122_NAWM__10X_17_grch38.GAACGGACACCAGATTx	44.1767449142852	10.8745461460339	1	excitatory
MS122_NAWM__10X_17_grch38.GAACGGATCGCTTGTCx	34.3190689300776	15.5051533528418	1	excitatory
MS122_NAWM__10X_17_grch38.GATGAGGTCTTCTGGCx	20.0050435594894	33.3888322851444	1	excitatory
MS122_NAWM__10X_17_grch38.GCAAACTCATTCGACAx	9.4282208979836	14.5344520983427	7	sampleCO28
MS122_NAWM__10X_17_grch38.GCCAAATTCACCCGAGx	16.1043418795213	22.9064088519715	4	excitatory
MS122_NAWM__10X_17_grch38.GCCTCTAGTCTCTCGTx	7.29685371631747	31.246602959893	4	excitatory
MS122_NAWM__10X_17_grch38.GCGCCAAGTCGAATCTx	31.2624606966187	32.4017456401007	1	excitatory
MS122_NAWM__10X_17_grch38.GCTGGGTGTTCCCGAGx	31.497947370426	33.2825119373364	1	excitatory
MS122_NAWM__10X_17_grch38.GCTTCCACAATCCGATx	29.171161145036	18.484463617507	1	excitatory
MS122_NAWM__10X_17_grch38.GCTTCCACAGCTTAACx	6.78636455524961	31.7346119767226	4	excitatory
MS122_NAWM__10X_17_grch38.GGAACTTCATGGTCTAx	-9.01428482104037	22.2845357251819	9	excitatory
MS122_NAWM__10X_17_grch38.GGCTGGTGTTCGTTGAx	34.0063939908041	16.7798821638691	1	excitatory
MS122_NAWM__10X_17_grch38.GGGAATGCAGCGTAAGx	14.0861133688909	22.1913936508302	4	excitatory
MS122_NAWM__10X_17_grch38.GGGTCTGAGACACGACx	30.3672399067713	31.5932870534371	1	excitatory
MS122_NAWM__10X_17_grch38.GGGTCTGGTCAAAGATx	-10.2100136505873	22.7854302514062	9	excitatory
MS122_NAWM__10X_17_grch38.GGTGTTACATTCCTCGx	6.38043191075994	33.2507695914959	4	excitatory
MS122_NAWM__10X_17_grch38.GTGAAGGCAAGGTTTCx	25.0860275701189	31.9587250349014	1	excitatory
MS122_NAWM__10X_17_grch38.TAAGAGAAGGCATTGGx	6.75397112113398	31.2418407783199	4	excitatory
MS122_NAWM__10X_17_grch38.TACACGATCACGAAGGx	16.8382984692924	21.8858459867829	4	excitatory
MS122_NAWM__10X_17_grch38.TAGCCGGCACACATGTx	19.4438264644083	33.338010611184	4	excitatory
MS122_NAWM__10X_17_grch38.TAGGCATAGACACGACx	-9.27746657588712	20.5386885195338	9	excitatory
MS122_NAWM__10X_17_grch38.TATGCCCGTCTGCCAGx	-1.24930061967529	26.8718167074117	9	excitatory
MS122_NAWM__10X_17_grch38.TCGAGGCTCCCGGATGx	7.55399405861488	33.2625889810298	4	excitatory
MS122_NAWM__10X_17_grch38.TGAGCATAGAAACCTAx	21.2012867118341	32.3841043544334	1	excitatory
MS122_NAWM__10X_17_grch38.TGCTACCAGGTGGGTTx	9.55690657829226	14.1448438379741	7	sampleCO28
MS122_NAWM__10X_17_grch38.TGCTACCTCTTACCGCx	22.4029281860265	33.6084550399483	1	excitatory
MS122_NAWM__10X_17_grch38.TTCTACAGTTCTGTTTx	26.6394847770375	22.763744807127	1	excitatory
MS122_NAWM__10X_17_grch38.TTGGAACTCCTAGGGCx	-9.3562040127863	22.7062522089743	9	excitatory
MS122_CI__10X_17_grch38.AACTCAGTCCACGAATx	15.2947725327684	23.6657210451797	4	excitatory
MS122_CI__10X_17_grch38.ACATCAGAGCGTAATAx	31.3458229058807	14.0778068827698	1	excitatory
MS122_CI__10X_17_grch38.ACGCAGCGTACTCAACx	23.413795235446	32.2752195471208	1	excitatory
MS122_CI__10X_17_grch38.AGGGAGTAGCGCCTTGx	23.8635578493054	32.9732274750827	1	excitatory
MS122_CI__10X_17_grch38.AGTCTTTGTATCTGCAx	9.25662480580326	33.5692434374755	4	excitatory
MS122_CI__10X_17_grch38.ATCTACTGTCGGATCCx	27.9604313830898	19.8762022891329	1	excitatory
MS122_CI__10X_17_grch38.ATTACTCAGCGTCAAGx	32.0156460903342	32.0598440405545	1	excitatory
MS122_CI__10X_17_grch38.ATTGGTGCAAACTGTCx	9.40386316077491	17.5348135027467	4	excitatory
MS122_CI__10X_17_grch38.CACAGGCTCTGCCCTAx	6.89349375885675	34.0399628985818	4	excitatory
MS122_CI__10X_17_grch38.CCTACCAGTAGGACACx	13.8770017392732	25.0147117222154	4	excitatory
MS122_CI__10X_17_grch38.CCTCTGACATATACGCx	-3.27107091770949	26.540398367457	9	excitatory
MS122_CI__10X_17_grch38.CCTCTGATCACCTCGTx	9.42393749055591	11.9424318453325	7	sampleCO28
MS122_CI__10X_17_grch38.CTGATCCTCACCGGGTx	9.31763293004684	33.667228207566	4	excitatory
MS122_CI__10X_17_grch38.GAAACTCCATCCGGGTx	16.1790541567607	31.9273122760943	4	excitatory
MS122_CI__10X_17_grch38.GACGTTATCATAAAGGx	29.0331612440776	30.3558179001982	1	excitatory
MS122_CI__10X_17_grch38.GAGTCCGCAATCACACx	32.6004246751254	31.9684186844091	1	excitatory
MS122_CI__10X_17_grch38.GCGGGTTCAAACCTACx	31.8763313351174	14.7864858222077	1	excitatory
MS122_CI__10X_17_grch38.GTGCGGTGTGGACGATx	8.42559505230469	13.4040887914174	7	sampleCO28
MS122_CI__10X_17_grch38.TACGGGCTCCTGCTTGx	17.2250019342898	31.9017659110492	4	excitatory
MS122_CI__10X_17_grch38.TATTACCTCCCTAATTx	-1.75463550018799	27.9556500888512	9	excitatory
MS122_CI__10X_17_grch38.TCACAAGGTACCGAGAx	43.8904489663672	10.5268357413982	1	excitatory
MS122_CI__10X_17_grch38.TGTCCCAAGCCCTAATx	30.9924868928834	31.86945252348	1	excitatory
MS122_CI__10X_17_grch38.TGTTCCGTCTTGTATCx	28.4683864807421	35.5971172837405	1	excitatory
MS122_CI__10X_17_grch38.TTATGCTCAGTCACTAx	25.2886496243742	30.2675699303244	1	excitatory
MS122_CI__10X_17_grch38.TTCTCCTGTAGCGTGAx	25.6569933717102	29.3031843010739	1	excitatory
MS122_CI__10X_17_grch38.TTCTCCTGTGGCTCCAx	47.2771784838026	-2.83776873443946	8	inhibitory
MS122_CI__10X_17_grch38.TTGTAGGAGGCCCGTTx	29.1634571967443	36.8486352990271	1	excitatory
MS122_A__10X_17_grch38.AACTCTTCAATCTGCAx	31.0754891194794	31.7267989575157	1	excitatory
MS122_A__10X_17_grch38.ACCTTTAAGTACGCCCx	16.2308911076497	32.7188924920021	4	excitatory
MS122_A__10X_17_grch38.ATTGGACAGAAACGAGx	22.481553128414	36.2667308989945	1	excitatory
MS122_A__10X_17_grch38.ATTGGACAGACTTGAAx	14.3261820254923	19.2110228201819	4	excitatory
MS122_A__10X_17_grch38.ATTGGTGAGGAGTTTAx	34.8950127883093	-8.46789815690554	7	sampleCO28
MS122_A__10X_17_grch38.CAACCTCCATGGAATAx	15.0528676971641	20.7136082281036	4	excitatory
MS122_A__10X_17_grch38.CGATTGAAGCACACAGx	43.1256391474101	10.3391364065119	1	excitatory
MS122_A__10X_17_grch38.CGGTTAACACGGTAGAx	24.5063489781865	32.83913091956	1	excitatory
MS122_A__10X_17_grch38.CGTCCATTCCTGCTTGx	43.6378285920653	10.8264728405518	1	excitatory
MS122_A__10X_17_grch38.CTCCTAGGTCCCTTGTx	22.2363992710959	31.2882561549949	1	excitatory
MS122_A__10X_17_grch38.CTGAAACAGAAGGCCTx	26.581676378643	31.8875107135605	1	excitatory
MS122_A__10X_17_grch38.CTGATCCCAAGAGTCGx	25.4544716822738	29.5907230781709	1	excitatory
MS122_A__10X_17_grch38.CTGCCTAAGTCTCGGCx	8.47586716777006	30.9502234233237	4	excitatory
MS122_A__10X_17_grch38.CTGTGCTTCGGCGGTTx	30.5549107385057	17.7461364550689	1	excitatory
MS122_A__10X_17_grch38.CTTTGCGTCTTACCGCx	18.1951392859117	31.8155180357252	4	excitatory
MS122_A__10X_17_grch38.GGATTACCACATAACCx	1.04276923564535	27.8051162284338	9	excitatory
MS122_A__10X_17_grch38.GTACTCCGTTCCACGGx	28.0302750729583	30.6005621714576	1	excitatory
MS122_A__10X_17_grch38.GTATTCTGTAGCCTCGx	16.5054629045437	19.8505443047926	4	excitatory
MS122_A__10X_17_grch38.TAAGAGATCACAGGCCx	0.370699797935471	26.1513823790734	9	excitatory
MS122_A__10X_17_grch38.TACTTACCATGCTAGTx	16.7262657791794	31.5650173456483	4	excitatory
MS122_A__10X_17_grch38.TAGGCATAGCGTCAAGx	30.5795583792468	15.3625382510696	1	excitatory
MS122_A__10X_17_grch38.TGACGGCAGTACGTAAx	16.289785389738	32.093521054987	4	excitatory
MS122_A__10X_17_grch38.TGGGAAGTCTGTCTATx	15.8519930261937	31.6740604018087	4	excitatory
MS122_A__10X_17_grch38.TGTATTCAGTTCGATCx	43.2392817062883	10.1415185382437	1	excitatory
MS122_A__10X_17_grch38.TTCCCAGAGGAGTCTGx	32.2197492528696	16.7008727433761	1	excitatory
MS122_A__10X_17_grch38.TTGTAGGTCCGAAGAGx	19.1463656138661	34.3768369398075	4	excitatory
MS121_NAWM__10X_17_grch38.CGCTATCCAATTCCTTx	37.0974925676514	0.524968758906836	8	inhibitory
MS121_A3__10X_17_grch38.ATCATGGCACGAAACGx	2.50504708000715	2.76417333518291	7	sampleCO28
MS176_NAWM__10X_17_grch38.ACCGTAATCTCCTATAx	19.2930919143702	19.6213667089081	4	excitatory
MS176_NAWM__10X_17_grch38.CACCACTGTGGTACAGx	14.1948150180107	32.8001871308631	4	excitatory
MS176_NAWM__10X_17_grch38.CGGAGTCAGCTCAACTx	28.4288991615493	22.2049344779768	1	excitatory
MS176_CA__10X_17_grch38.CTACCCATCCTGCAGGx	9.95403497930334	34.6298914475849	4	excitatory
SD48.16__10X_17_grch38.TCGCGTTTCATGTAGCx	34.5434109400066	17.2810625475837	1	excitatory
MS122_NAWM__10X_17_grch38.ACCAGTACAAGCCGTCx	29.7091441773154	30.2681434675285	1	excitatory
MS122_NAWM__10X_17_grch38.CGTCTACTCAGTTGACx	29.8664225184721	17.8476995130694	1	excitatory
MS122_NAWM__10X_17_grch38.CTGAAACCAGTAACGGx	30.3324105002732	31.9451306985077	1	excitatory
MS122_NAWM__10X_17_grch38.CTGAAGTGTGATGCCCx	10.4931398162443	31.2753270487138	4	excitatory
MS122_NAWM__10X_17_grch38.CTTTGCGAGACGCACAx	0.75554064049662	25.1378551265991	9	excitatory
MS122_NAWM__10X_17_grch38.GGGACCTGTCTAGTGTx	20.841792636012	25.1683150582424	1	excitatory
MS122_NAWM__10X_17_grch38.GTCTCGTAGACTACAAx	16.3293043243883	16.9902370030231	4	excitatory
MS122_CI__10X_17_grch38.TCATTTGCATTAACCGx	29.4990336561175	15.319314520923	1	excitatory
MS122_A__10X_17_grch38.AACCATGGTCTAACGTx	-9.0506211769995	22.6578776448249	9	excitatory
MS122_A__10X_17_grch38.CAGCATAGTGCAGGTAx	39.3443756373203	1.86700387869372	19	B
MS121_NAWM__10X_17_grch38.GTTCGGGCATCCGCGAx	10.7875262513653	31.3449138695277	4	excitatory
CO28__10X_17_grch38.ATCATGGAGGACCACAx	22.4798462190194	24.5292123556559	1	excitatory
CO28__10X_17_grch38.CACATTTGTCAGCTATx	31.8896776470808	12.6989859457344	1	excitatory
CO28__10X_17_grch38.CGACCTTCAGATCGGAx	2.01020614786771	22.1344339518904	9	excitatory
CO28__10X_17_grch38.CGCGTTTGTATGCTTGx	30.216350533141	27.9230540649459	1	excitatory
CO28__10X_17_grch38.CTAAGACGTCCAAGTTx	6.99659605930036	27.7189229304038	4	excitatory
CO28__10X_17_grch38.CTACATTAGTGCTGCCx	29.0192766648313	29.1688839259315	1	excitatory
CO28__10X_17_grch38.GACTACACAAGCTGTTx	6.18710156889341	25.7102792015464	7	sampleCO28
CO28__10X_17_grch38.GGACGTCTCGACCAGCx	13.5728081238158	10.3236461159131	7	sampleCO28
CO25__10X_17_grch38.AAACGGGGTCTTGTCCx	27.3499749959477	11.4854665538851	1	excitatory
CO25__10X_17_grch38.AAAGATGCAGGACCCTx	20.5967136078216	19.2157652785763	4	excitatory
CO25__10X_17_grch38.AAATGCCAGATCACGGx	26.9628068342237	11.4854795428989	1	excitatory
CO25__10X_17_grch38.AAGGCAGTCGAGGTAGx	21.4109081833428	9.40053111628005	1	excitatory
CO25__10X_17_grch38.ACAGCCGGTCTGGTCGx	23.747158691242	24.079746705494	1	excitatory
CO25__10X_17_grch38.ACCAGTAAGGTGATTAx	23.4530158335018	24.3904686374508	1	excitatory
CO25__10X_17_grch38.ACGCAGCAGTGTCCATx	27.9919218556828	12.0828443859281	1	excitatory
CO25__10X_17_grch38.ACTATCTTCTCAACTTx	26.6333075027062	11.5681343045887	1	excitatory
CO25__10X_17_grch38.ACTGAGTGTGGTTTCAx	26.3491024301703	11.4594919783991	1	excitatory
CO25__10X_17_grch38.AGATCTGCATGGGAACx	22.8580027747828	24.3809106065702	1	excitatory
CO25__10X_17_grch38.AGCAGCCTCGTTGACAx	22.2297231739888	16.8037320378268	4	excitatory
CO25__10X_17_grch38.AGGGTGAAGATATGCAx	21.0908166266182	24.2500369008689	1	excitatory
CO25__10X_17_grch38.AGGTCCGTCTGTCAAGx	9.29843869612734	28.6488850430878	4	excitatory
CO25__10X_17_grch38.AGTCTTTCACTGTGTAx	23.1344464346646	23.8211467468409	1	excitatory
CO25__10X_17_grch38.ATAACGCCACGGCTACx	9.54940114520661	28.7079417345425	4	excitatory
CO25__10X_17_grch38.ATCATCTGTCGGATCCx	17.4310165185266	29.8504886593066	4	excitatory
CO25__10X_17_grch38.ATCCACCTCAATCTCTx	26.2763671477029	12.0824663829366	1	excitatory
CO25__10X_17_grch38.CACACAAAGTGTTAGAx	24.693429987657	13.1661107404998	1	excitatory
CO25__10X_17_grch38.CACAGTACATTGAGCTx	20.8466794784182	16.2073860538427	4	excitatory
CO25__10X_17_grch38.CAGCCGAAGTGGAGTCx	10.7283837803516	13.2127031891756	7	sampleCO28
CO25__10X_17_grch38.CAGTCCTTCGTAGGAGx	-7.08873972284705	18.2471814918103	9	excitatory
CO25__10X_17_grch38.CATGACAAGTAATCCCx	23.5443381780291	24.293322368085	1	excitatory
CO25__10X_17_grch38.CCAATCCCATTGTGCAx	23.608356157787	10.807797769127	1	excitatory
CO25__10X_17_grch38.CCAATCCGTTGGTGGAx	42.7338664479488	9.75019342257033	1	excitatory
CO25__10X_17_grch38.CCGTTCACACCGGAAAx	26.7986004401714	27.8022215699041	1	excitatory
CO25__10X_17_grch38.CCTATTATCATTTGGGx	-1.96363649311151	24.7284457331203	9	excitatory
CO25__10X_17_grch38.CGACTTCGTTCGCTAAx	20.7963353892808	19.0770396542281	4	excitatory
CO25__10X_17_grch38.CGATGGCAGGTGCTTTx	-6.96792363697695	17.7142284175934	9	excitatory
CO25__10X_17_grch38.CGATTGACAATGAATGx	17.5578182022402	30.0540598735515	4	excitatory
CO25__10X_17_grch38.CGTCACTGTCGCTTTCx	-7.60752286293349	17.7427738498224	9	excitatory
CO25__10X_17_grch38.CTAAGACCAGTCACTAx	-1.29770924345556	22.7471401597014	9	excitatory
CO25__10X_17_grch38.CTAGAGTGTCTCACCTx	26.6205316583203	12.5742434604835	1	excitatory
CO25__10X_17_grch38.CTAGTGAAGTACGCCCx	23.7888138879062	10.8718479419786	1	excitatory
CO25__10X_17_grch38.CTGGTCTAGAGGTTGCx	22.4034133061247	24.4570538107974	4	excitatory
CO25__10X_17_grch38.CTTCTCTTCAGCTTAGx	26.5018445971616	10.8690378428231	1	excitatory
CO25__10X_17_grch38.GACGGCTTCCGCATCTx	-7.28579586750427	19.8437124338661	9	excitatory
CO25__10X_17_grch38.GATCGTAAGCGTAATAx	26.611378294439	11.3614528885075	1	excitatory
CO25__10X_17_grch38.GATCGTATCTGCCCTAx	20.6217669253522	16.3957347677677	4	excitatory
CO25__10X_17_grch38.GCAAACTAGGAGTTGCx	26.5952314548753	11.6254617660367	1	excitatory
CO25__10X_17_grch38.GCGAGAATCACTCCTGx	24.2381907163762	13.6002404013444	7	sampleCO28
CO25__10X_17_grch38.GCGCCAACAAGAGTCGx	26.2774782253128	11.7688502697831	1	excitatory
CO25__10X_17_grch38.GCTGCGAGTCGGCACTx	20.1090946410765	15.1087027241436	4	excitatory
CO25__10X_17_grch38.GCTGGGTAGTGTGGCAx	9.28125547168553	28.7781584705563	4	excitatory
CO25__10X_17_grch38.GCTTGAAAGCGCCTCAx	-1.46795363827462	23.5217403171134	9	excitatory
CO25__10X_17_grch38.GGAACTTTCCAGATCAx	27.5354936254315	26.8524550939458	1	excitatory
CO25__10X_17_grch38.GGAGCAACATGTTGACx	24.7547566184054	12.7602058785596	1	excitatory
CO25__10X_17_grch38.GGCCGATGTCGATTGTx	14.7464414899354	32.1424859338434	4	excitatory
CO25__10X_17_grch38.GGGAATGTCAACACTGx	27.8533600998672	27.4788383398949	1	excitatory
CO25__10X_17_grch38.GGTGTTAAGACTACAAx	-7.39963130869372	20.0151820228919	9	excitatory
CO25__10X_17_grch38.GTACTTTCATGCTAGTx	26.3129219401851	11.8586503513592	1	excitatory
CO25__10X_17_grch38.GTAGTCATCGGAGCAAx	20.7614243289846	17.3072904746756	4	excitatory
CO25__10X_17_grch38.GTCAAGTGTCTCACCTx	20.922263568305	16.6665355489779	4	excitatory
CO25__10X_17_grch38.GTCACGGCATCCTTGCx	30.4299489493584	27.3338820204393	1	excitatory
CO25__10X_17_grch38.GTCTCGTTCATGTGGTx	25.7137393782564	11.8652298780779	1	excitatory
CO25__10X_17_grch38.GTGCAGCGTACTTGACx	-1.87454843245967	24.4604767233829	9	excitatory
CO25__10X_17_grch38.GTGCATATCCACTCCAx	27.4583175470537	27.0763938080008	1	excitatory
CO25__10X_17_grch38.GTGCGGTCATGGATGGx	25.1634649962022	13.8596646621898	1	excitatory
CO25__10X_17_grch38.GTTTCTAAGGCTCTTAx	23.6513175112078	10.5819112914292	1	excitatory
CO25__10X_17_grch38.TAAGCGTTCAGGCCCAx	21.1408829980093	15.5923304514207	4	excitatory
CO25__10X_17_grch38.TACCTTACAAAGCGGTx	19.124169634305	21.9140972376656	4	excitatory
CO25__10X_17_grch38.TACGGGCCAGAGTGTGx	21.6047384699263	17.1932504690098	4	excitatory
CO25__10X_17_grch38.TAGAGCTGTAGCACGAx	21.9303694976136	16.8134941702276	4	excitatory
CO25__10X_17_grch38.TAGCCGGTCAGCAACTx	20.5432205766226	17.8217112502698	4	excitatory
CO25__10X_17_grch38.TAGTGGTGTTAAGGGCx	20.395568715278	17.037563636924	4	excitatory
CO25__10X_17_grch38.TCAGATGTCACAAACCx	19.6158511509191	9.98026460627996	1	excitatory
CO25__10X_17_grch38.TCAGATGTCAGAGACGx	-1.26373567277729	22.8307270696785	9	excitatory
CO25__10X_17_grch38.TCAGCAAGTCAACTGTx	26.3871317605379	11.8335104579262	1	excitatory
CO25__10X_17_grch38.TCAGGTAAGGTACTCTx	25.6159969060977	13.6384431264631	1	excitatory
CO25__10X_17_grch38.TCAGGTATCCAGTATGx	26.6799730901133	11.7457723412261	1	excitatory
CO25__10X_17_grch38.TCATTTGGTCATCCCTx	20.206483170396	26.4216105434139	1	excitatory
CO25__10X_17_grch38.TCGGGACCATATGGTCx	20.322230608545	16.2910954930522	4	excitatory
CO25__10X_17_grch38.TGACAACGTAGGACACx	9.17625314438384	28.7876723660013	4	excitatory
CO25__10X_17_grch38.TGACGGCTCACGACTAx	27.1695695243353	27.0568516651744	1	excitatory
CO25__10X_17_grch38.TGAGAGGTCGGACAAGx	26.7100698501611	11.609642293439	1	excitatory
CO25__10X_17_grch38.TGCCCATAGTGTCCATx	-1.96684666884576	24.5666436258363	9	excitatory
CO25__10X_17_grch38.TGCGGGTAGCGACGTAx	27.0194099531263	13.4405702743228	1	excitatory
CO25__10X_17_grch38.TGCTACCCATCTCGCTx	26.8288949201165	11.9755505817492	1	excitatory
CO25__10X_17_grch38.TGCTGCTCAAAGGTGCx	25.6240126267448	11.1255431702653	1	excitatory
CO25__10X_17_grch38.TGGTTCCCAAAGTGCGx	28.2453603833826	11.9943601527943	1	excitatory
MS176_NAWM__10X_17_grch38.AAACGGGAGCGTCAAGx	21.622176268658	17.4853980697489	4	excitatory
MS176_NAWM__10X_17_grch38.AACCATGGTAGCGTCCx	25.2029741124778	12.8471401362458	1	excitatory
MS176_NAWM__10X_17_grch38.AACCGCGAGGAATGGAx	24.0739034936921	24.8505924492738	1	excitatory
MS176_NAWM__10X_17_grch38.AAGGTTCTCGGATGTTx	28.3266668420596	22.2389448544151	1	excitatory
MS176_NAWM__10X_17_grch38.AAGTCTGAGTAAGTACx	26.4924258205141	12.2750141273	1	excitatory
MS176_NAWM__10X_17_grch38.ACACCAAAGGGTGTGTx	25.8611541965353	17.7381092885388	1	excitatory
MS176_NAWM__10X_17_grch38.ACGAGCCCAACACCTAx	28.1534241180614	26.4407400913887	1	excitatory
MS176_NAWM__10X_17_grch38.ACGGCCAGTGCTCTTCx	21.1603668927255	18.2973094401262	4	excitatory
MS176_NAWM__10X_17_grch38.ACTTTCATCCATGAACx	26.0938618968612	12.4637722593861	1	excitatory
MS176_NAWM__10X_17_grch38.AGAATAGTCATCGGATx	25.3337938569936	12.3643545671578	1	excitatory
MS176_NAWM__10X_17_grch38.AGAGTGGCACCTTGTCx	27.1546629819476	12.5246472304092	1	excitatory
MS176_NAWM__10X_17_grch38.AGCTTGATCACCCTCAx	25.3230209862195	12.8219811736329	1	excitatory
MS176_NAWM__10X_17_grch38.AGTGAGGTCGTCACGGx	25.947636860698	13.0081978735572	1	excitatory
MS176_NAWM__10X_17_grch38.ATAACGCAGCGACGTAx	25.1881055321779	12.7495056972448	1	excitatory
MS176_NAWM__10X_17_grch38.ATCACGAAGACGACGTx	26.0019302154476	12.5505740265937	1	excitatory
MS176_NAWM__10X_17_grch38.ATCATGGGTGTCGCTGx	25.2998395600006	12.9033756977172	1	excitatory
MS176_NAWM__10X_17_grch38.ATCGAGTGTGGTACAGx	41.1001985331665	9.75580333087499	1	excitatory
MS176_NAWM__10X_17_grch38.ATTGGACAGCCACCTGx	24.9419487442091	26.5646829291007	1	excitatory
MS176_NAWM__10X_17_grch38.ATTGGTGTCGAACTGTx	25.2004470119001	13.8896796178705	1	excitatory
MS176_NAWM__10X_17_grch38.CAAGAAACACAAGCCCx	27.3397024258253	26.8257979668229	1	excitatory
MS176_NAWM__10X_17_grch38.CAAGTTGCAGCCTGTGx	-7.50545479530912	20.535944687475	9	excitatory
MS176_NAWM__10X_17_grch38.CACTCCAGTGTCCTCTx	20.9896845501756	15.9292423249792	4	excitatory
MS176_NAWM__10X_17_grch38.CAGCAGCGTCAGTGGAx	41.9449053765357	9.9971544124153	1	excitatory
MS176_NAWM__10X_17_grch38.CAGTCCTGTCCGCTGAx	27.7071315241134	13.8858245493562	1	excitatory
MS176_NAWM__10X_17_grch38.CATCAAGCACCGAATTx	28.8269832887097	31.2627966183538	1	excitatory
MS176_NAWM__10X_17_grch38.CATCCACTCGTTGACAx	-1.55408828638163	23.9491581544774	9	excitatory
MS176_NAWM__10X_17_grch38.CATGGCGCAACTGCTAx	30.0868559226634	20.3277728114557	1	excitatory
MS176_NAWM__10X_17_grch38.CATTCGCTCGCACTCTx	26.0390025390822	13.1976949583996	1	excitatory
MS176_NAWM__10X_17_grch38.CCCAATCTCCCGACTTx	26.240037759203	12.0568052396903	1	excitatory
MS176_NAWM__10X_17_grch38.CCCAGTTAGTGGCACAx	26.3878381195547	12.9057630675288	1	excitatory
MS176_NAWM__10X_17_grch38.CCCTCCTGTCGAGTTTx	27.1079929964715	12.1787636400831	1	excitatory
MS176_NAWM__10X_17_grch38.CCTTCCCCACATGGGAx	10.6487284891995	13.323065865898	7	sampleCO28
MS176_NAWM__10X_17_grch38.CGGGTCAGTTATGTGCx	10.4358056407995	29.1653677242911	4	excitatory
MS176_NAWM__10X_17_grch38.CGGGTCAGTTCCCTTGx	26.1267166293134	21.4906257824284	1	excitatory
MS176_NAWM__10X_17_grch38.CGTAGCGAGTTATCGCx	27.0392848169117	13.1656643985223	1	excitatory
MS176_NAWM__10X_17_grch38.CGTCCATTCTACTCATx	27.7919518384316	26.8096329978366	1	excitatory
MS176_NAWM__10X_17_grch38.CGTTAGAGTGACGGTAx	43.1158881347868	10.2664820524326	1	excitatory
MS176_NAWM__10X_17_grch38.CTCGTCAAGGCTATCTx	32.931727828784	15.5001980026004	1	excitatory
MS176_NAWM__10X_17_grch38.CTCTACGAGTCTCAACx	25.0382199608192	12.6439655253228	1	excitatory
MS176_NAWM__10X_17_grch38.CTGAAACGTGGACGATx	11.4280141098636	14.71760295248	7	sampleCO28
MS176_NAWM__10X_17_grch38.GAATAAGTCACGCATAx	29.8820045718747	19.0929113256948	1	excitatory
MS176_NAWM__10X_17_grch38.GACACGCCACGAAACGx	-1.43497650479295	23.7744668720512	9	excitatory
MS176_NAWM__10X_17_grch38.GACCTGGAGCCACGCTx	24.276339426618	13.6538267890794	1	excitatory
MS176_NAWM__10X_17_grch38.GACGGCTCATAGAAACx	-9.56493005940692	18.0625796769611	9	excitatory
MS176_NAWM__10X_17_grch38.GATGAAACAATGGAGCx	27.578264557824	26.5821585885459	1	excitatory
MS176_NAWM__10X_17_grch38.GATGAGGCAAGGACACx	27.717059002609	26.4161785518505	1	excitatory
MS176_NAWM__10X_17_grch38.GCTGCAGGTACCTACAx	-10.7216898373539	18.5272089224447	9	excitatory
MS176_NAWM__10X_17_grch38.GGACGTCGTGATAAACx	27.2851820533989	26.8832474443194	1	excitatory
MS176_NAWM__10X_17_grch38.GGGAATGAGGAGTTTAx	21.0071806788499	17.3330564340425	4	excitatory
MS176_NAWM__10X_17_grch38.GTATCTTCAAACTGCTx	21.1861054292213	17.7194147054498	4	excitatory
MS176_NAWM__10X_17_grch38.TAAGCGTAGTAGTGCGx	26.3525538424427	12.3712341711127	1	excitatory
MS176_NAWM__10X_17_grch38.TACGGGCGTGACCAAGx	25.4569825669158	12.742722380585	1	excitatory
MS176_NAWM__10X_17_grch38.TCGCGTTGTCAAACTCx	23.7493229086802	15.2557911048914	4	excitatory
MS176_NAWM__10X_17_grch38.TCGGTAATCGCGTTTCx	25.3923855402216	26.1764390231548	1	excitatory
MS176_NAWM__10X_17_grch38.TCTATTGTCACAGGCCx	25.6519818883682	12.6782046041557	1	excitatory
MS176_NAWM__10X_17_grch38.TGACTTTTCGCAGGCTx	25.7312242040876	12.7181030710163	1	excitatory
MS176_NAWM__10X_17_grch38.TGACTTTTCGGAGGTAx	24.9847727941782	12.6122414616961	1	excitatory
MS176_NAWM__10X_17_grch38.TGAGCCGCAATAGAGTx	27.2045093007355	13.7378008320825	1	excitatory
MS176_NAWM__10X_17_grch38.TGCCCTAGTGACGGTAx	27.03003009339	13.6031600447464	1	excitatory
MS176_NAWM__10X_17_grch38.TGCGCAGCAAGCCGTCx	9.86569576544336	29.273424981982	4	excitatory
MS176_NAWM__10X_17_grch38.TGCGCAGCACAGCGTCx	21.269178100346	15.0946643008745	4	excitatory
MS176_NAWM__10X_17_grch38.TGCGCAGGTACAGACGx	27.2089399997328	20.9637319043714	1	excitatory
MS176_NAWM__10X_17_grch38.TGGTTAGGTCCCTTGTx	26.9094175106936	13.6664679467687	1	excitatory
MS176_NAWM__10X_17_grch38.TTAGGACGTTTACTCTx	23.6678676273661	26.9912184988816	1	excitatory
MS176_NAWM__10X_17_grch38.TTAGGCATCATTGCCCx	41.3108745292539	10.2760568787436	1	excitatory
MS176_NAWM__10X_17_grch38.TTGACTTTCTACGAGTx	21.0719017274174	17.6146768203635	4	excitatory
MS176_RM__10X_17_grch38.ATTATCCTCACCCGAGx	16.8678513292223	-0.0284313064967248	7	sampleCO28
MS176_RM__10X_17_grch38.CACTCCAGTATGCTTGx	26.2848357817661	14.1747641714643	1	excitatory
MS176_RM__10X_17_grch38.CAGCAGCCATTGGCGCx	25.2925471227977	16.2422727521833	11	excitatory
MS176_RM__10X_17_grch38.GGGTTGCCATTGGGCCx	26.6710692044098	13.9520968873799	1	excitatory
MS176_CA__10X_17_grch38.AAACCTGCAATTGCTGx	25.5166932650449	9.70663609729577	1	excitatory
MS176_CA__10X_17_grch38.AAGACCTAGAGTCTGGx	41.258730106703	10.0256725104928	1	excitatory
MS176_CA__10X_17_grch38.ACGGGCTCAAGGTTTCx	40.813179902298	10.1837944838033	1	excitatory
MS176_CA__10X_17_grch38.ACGTCAAAGGCTAGACx	25.9725370732523	12.4071183649554	1	excitatory
MS176_CA__10X_17_grch38.ACTGAACAGGAGTAGAx	27.692129648228	26.4206334907893	1	excitatory
MS176_CA__10X_17_grch38.ACTGAACAGTGAATTGx	24.5358002195867	13.310690988344	1	excitatory
MS176_CA__10X_17_grch38.ACTTGTTAGCGGCTTCx	23.6681219540465	23.8904102345395	1	excitatory
MS176_CA__10X_17_grch38.AGAGCTTTCCGAGCCAx	21.3029626623728	16.7923499668527	4	excitatory
MS176_CA__10X_17_grch38.CAACCTCCAGCTGTGCx	26.490554263287	13.5883003530943	1	excitatory
MS176_CA__10X_17_grch38.CAAGATCCACCGATATx	24.6779926164587	12.456466840007	1	excitatory
MS176_CA__10X_17_grch38.CACACAAGTCTCTTATx	26.9902716022645	27.2889976476661	1	excitatory
MS176_CA__10X_17_grch38.CACTCCAGTATCACCAx	25.9160600604391	14.0767892670476	1	excitatory
MS176_CA__10X_17_grch38.CAGCATATCGTCACGGx	26.077831174231	12.4516457885117	1	excitatory
MS176_CA__10X_17_grch38.CGTCAGGCAGCGATCCx	27.9770118032394	26.748862610922	1	excitatory
MS176_CA__10X_17_grch38.CTCGTCAAGGCCCTCAx	21.3061322050293	15.282177081272	4	excitatory
MS176_CA__10X_17_grch38.CTTACCGAGGGTGTTGx	27.9834345659082	26.3588105849599	1	excitatory
MS176_CA__10X_17_grch38.GCAGTTATCAGCAACTx	25.935523667299	26.3197961008143	1	excitatory
MS176_CA__10X_17_grch38.GCTTCCACAGCCAGAAx	23.8788396832175	24.110489254567	4	excitatory
MS176_CA__10X_17_grch38.GGAACTTAGGTGATTAx	27.9596125785749	27.1149141772662	1	excitatory
MS176_CA__10X_17_grch38.TATGCCCAGCTCAACTx	28.2647184391985	26.5895150390207	1	excitatory
MS176_CA__10X_17_grch38.TGACTTTGTTGACGTTx	24.393634534541	24.5611790952239	1	excitatory
MS176_CA__10X_17_grch38.TGCCCTATCCCTCTTTx	41.5765243433842	9.84064234958647	1	excitatory
MS176_CA__10X_17_grch38.TGCGGGTAGTTTCCTTx	9.68315293087475	29.0561005879976	4	excitatory
MS176_CA__10X_17_grch38.TTGGCAAGTTTCGCTCx	26.8200195922862	25.385177111438	1	excitatory
MS176_CA__10X_17_grch38.TTTGCGCTCATTATCCx	25.8669102336364	17.3314804913478	1	excitatory
CO39__10X_17_grch38.AACACGTGTTCCACGGx	41.6301947738837	8.61670291994142	1	excitatory
CO39__10X_17_grch38.ACCCACTCAGACGCTCx	16.7906702034489	20.4228912783843	4	excitatory
CO39__10X_17_grch38.AGCTTGACATCCCACTx	31.4010359350618	17.3695133638088	1	excitatory
CO39__10X_17_grch38.ATTGGTGAGCTATGCTx	16.9583683993096	22.4049046822626	4	excitatory
CO39__10X_17_grch38.CACCAGGCAAGCCCACx	30.7336826471431	16.2388639320418	4	excitatory
CO39__10X_17_grch38.CGTAGCGGTCTGCAATx	22.9537776060628	27.7182633857265	1	excitatory
CO39__10X_17_grch38.CTGAAGTGTAAGGGCTx	-10.2521467342451	17.9820087481317	9	excitatory
CO39__10X_17_grch38.GAGGTGATCAGTACGTx	-1.78183449225928	26.6351540396303	9	excitatory
CO39__10X_17_grch38.GCGACCACAATGGAATx	27.5317986886125	11.8652345084916	1	excitatory
CO39__10X_17_grch38.GCGCAGTAGTGGGCTAx	-8.0745825615998	20.7582784018283	9	excitatory
CO39__10X_17_grch38.TTGCCGTTCTACTATCx	-7.51020800036059	22.1078058812169	9	excitatory
CO14__10X_17_grch38.CTACATTTCAAGAAGTx	-7.6825419860135	21.1538232985162	9	excitatory
SD48.16__10X_17_grch38.GGGCATCCACATTAGCx	-12.6002357902886	21.124005366375	9	excitatory
MS122_NAWM__10X_17_grch38.AAGCCGCAGGCAATTAx	16.9543222684313	16.796444521323	4	excitatory
MS122_NAWM__10X_17_grch38.AAGGCAGCACAACGTTx	30.7774597897028	30.661843183752	1	excitatory
MS122_NAWM__10X_17_grch38.AATCGGTAGATATGCAx	15.7970696240254	22.8482236589197	4	excitatory
MS122_NAWM__10X_17_grch38.ACCGTAAGTCTAGCGCx	22.0137381400495	25.9320925975003	1	excitatory
MS122_NAWM__10X_17_grch38.ACTATCTTCAGTCAGTx	22.7507246159019	27.5693951001529	1	excitatory
MS122_NAWM__10X_17_grch38.ACTGAACCAAGTTCTGx	32.8850958454015	30.9828201496026	7	sampleCO28
MS122_NAWM__10X_17_grch38.AGAGTGGAGCGTGAGTx	42.7232979597272	9.59173831802753	1	excitatory
MS122_NAWM__10X_17_grch38.AGATCTGTCACTTCATx	16.8459272888421	17.7654340842495	4	excitatory
MS122_NAWM__10X_17_grch38.AGCTCCTGTCCATCCTx	-11.2908364013758	20.5408914531521	9	excitatory
MS122_NAWM__10X_17_grch38.AGGTCATAGACCTTTGx	1.37183100998983	24.8853012589223	9	excitatory
MS122_NAWM__10X_17_grch38.ATTGGACCACGGCGTTx	22.9637657917297	26.3574354280049	1	excitatory
MS122_NAWM__10X_17_grch38.ATTGGACCAGGTGGATx	-8.99987783734177	21.8790385161782	9	excitatory
MS122_NAWM__10X_17_grch38.CAGCAGCAGGGATACCx	20.5414639168072	25.21039960914	1	excitatory
MS122_NAWM__10X_17_grch38.CAGGTGCGTGAGTATAx	13.9328946322417	16.9634010627158	4	excitatory
MS122_NAWM__10X_17_grch38.CCATTCGCAGTTCATGx	30.6002167205973	13.7948129947899	1	excitatory
MS122_NAWM__10X_17_grch38.CCGTACTCACACCGCAx	30.6422545796323	14.3934472634502	1	excitatory
MS122_NAWM__10X_17_grch38.CGAATGTAGGCATGTGx	17.789756645411	18.7536752704685	4	excitatory
MS122_NAWM__10X_17_grch38.CGTTCTGGTGCGAAACx	29.3562076216132	15.0039195433703	1	excitatory
MS122_NAWM__10X_17_grch38.CTAGAGTTCGACAGCCx	41.5960548927166	-1.9089201704151	8	inhibitory
MS122_NAWM__10X_17_grch38.CTGGTCTGTCGGCACTx	21.6823147402919	27.6976442977692	1	excitatory
MS122_NAWM__10X_17_grch38.GACGCGTGTGCCTTGGx	17.3943348354318	16.6705723890482	4	excitatory
MS122_NAWM__10X_17_grch38.GACGGCTGTCTCCATCx	15.9649265787018	20.7655604559213	4	excitatory
MS122_NAWM__10X_17_grch38.GATCAGTGTGAGGGAGx	16.0843644501323	15.0598501786928	4	excitatory
MS122_NAWM__10X_17_grch38.GCATGCGCACGGTAAGx	22.7257895395178	27.8342317656669	1	excitatory
MS122_NAWM__10X_17_grch38.GCCAAATAGATGCCTTx	8.01632734453555	33.5154150571121	4	excitatory
MS122_NAWM__10X_17_grch38.GCGCGATTCCTGCTTGx	6.06243783021202	18.4158828201712	4	excitatory
MS122_NAWM__10X_17_grch38.GCGGGTTCACTGTTAGx	15.8292738548404	21.6022728412174	4	excitatory
MS122_NAWM__10X_17_grch38.GCTCTGTGTGATGTGGx	22.7861341818108	26.5464849160162	1	excitatory
MS122_NAWM__10X_17_grch38.GGACAGATCCTTTCGGx	17.7824018926155	16.1577483198821	4	excitatory
MS122_NAWM__10X_17_grch38.GGACAGATCTGCTGTCx	15.5334341529975	20.5626479030632	4	excitatory
MS122_NAWM__10X_17_grch38.GGCGTGTGTATAGGTAx	28.8853340112754	29.2223522561812	1	excitatory
MS122_NAWM__10X_17_grch38.GGGCACTGTCGCGTGTx	24.0960062675379	25.9214423063232	1	excitatory
MS122_NAWM__10X_17_grch38.GTCCTCACACCCATGGx	8.29359830572553	31.8662142737599	4	excitatory
MS122_NAWM__10X_17_grch38.GTTCATTAGTCTTGCAx	-0.591977053983536	25.948141748079	9	excitatory
MS122_NAWM__10X_17_grch38.TAAACCGCAGGGTACAx	0.485844579375796	24.9730276527746	9	excitatory
MS122_NAWM__10X_17_grch38.TCAGCTCTCAACTCTTx	27.3067510929136	23.7941718174199	1	excitatory
MS122_NAWM__10X_17_grch38.TGAGCCGGTCGAGATGx	42.9154655895581	10.1197379256014	1	excitatory
MS122_NAWM__10X_17_grch38.TGCACCTCATTGGTACx	24.2772021910412	30.8244766720062	1	excitatory
MS122_NAWM__10X_17_grch38.TGCTACCAGAACAACTx	16.2147936066887	31.526133829034	4	excitatory
MS122_NAWM__10X_17_grch38.TGGACGCAGATAGTCAx	26.6510172601912	22.9284270388713	1	excitatory
MS122_NAWM__10X_17_grch38.TGGTTAGCAGTCTTCCx	25.2945094060912	31.5206169408464	1	excitatory
MS122_NAWM__10X_17_grch38.TGTCCCACAATGTTGCx	42.109269939166	9.53193647972579	1	excitatory
MS122_NAWM__10X_17_grch38.TTCGAAGTCTCTAAGGx	29.4822491961383	14.8918600143308	1	excitatory
MS122_CI__10X_17_grch38.AACACGTGTTGTGGAGx	25.5832964601151	29.2363266005932	1	excitatory
MS122_CI__10X_17_grch38.AACTCTTTCAGTGTTGx	26.0010091490951	29.1187001587206	1	excitatory
MS122_CI__10X_17_grch38.AATCGGTCAGACAAATx	27.1845760513121	31.1834573503256	1	excitatory
MS122_CI__10X_17_grch38.ATCCACCTCTCTTATGx	22.9178886678866	30.5593046029769	1	excitatory
MS122_CI__10X_17_grch38.CAAGGCCTCCACGCAGx	28.5419466925791	15.1527840289065	1	excitatory
MS122_CI__10X_17_grch38.CATCAAGTCACGGTTAx	0.617010189924882	23.2211174183644	9	excitatory
MS122_CI__10X_17_grch38.CCTTTCTAGCACCGTCx	8.59998520484094	33.0236253487934	4	excitatory
MS122_CI__10X_17_grch38.CGTCAGGAGTCGTTTGx	29.7643354581537	13.9800636718446	1	excitatory
MS122_CI__10X_17_grch38.CTAGAGTCACTCGACGx	25.7771461821952	29.8719850847793	1	excitatory
MS122_CI__10X_17_grch38.CTGGTCTAGCAGCGTAx	28.7434308121312	14.8738305945604	1	excitatory
MS122_CI__10X_17_grch38.CTGTGCTAGTGGAGTCx	24.8743842691801	26.3951947338189	1	excitatory
MS122_CI__10X_17_grch38.CTTAGGAGTTACGGAGx	25.604755859001	29.5497742129315	1	excitatory
MS122_CI__10X_17_grch38.GAAATGAGTGGTGTAGx	25.4235277094932	30.2757760977126	1	excitatory
MS122_CI__10X_17_grch38.GCATGATCACAACGTTx	22.7797816398041	26.7808396011431	1	excitatory
MS122_CI__10X_17_grch38.GTACGTAGTCTAGTCAx	16.0247094611534	20.8831186240211	4	excitatory
MS122_CI__10X_17_grch38.GTCATTTAGCCTCGTGx	27.0472785186762	31.0396823529076	1	excitatory
MS122_CI__10X_17_grch38.GTGTGCGTCAATCTCTx	26.9525350462933	29.7922676767122	1	excitatory
MS122_CI__10X_17_grch38.GTTCGGGGTCATCGGCx	41.9551097942491	9.93129607859295	1	excitatory
MS122_CI__10X_17_grch38.TACCTATGTTATGTGCx	26.8529499828868	18.5378348262156	1	excitatory
MS122_CI__10X_17_grch38.TCTCTAATCTGTGCAAx	26.2344754473007	29.2487977601148	1	excitatory
MS122_CI__10X_17_grch38.TTTATGCCACACATGTx	28.6056846027872	14.9219020290937	1	excitatory
MS122_A__10X_17_grch38.AAATGCCTCTGGTGTAx	25.3815351361249	29.5464613388755	1	excitatory
MS122_A__10X_17_grch38.AACTTTCCACGTAAGGx	23.9352529000461	25.8017792434693	1	excitatory
MS122_A__10X_17_grch38.AAGGTTCAGGACAGAAx	22.0550375941619	27.1799227364738	1	excitatory
MS122_A__10X_17_grch38.ACACCGGTCGGTTAACx	13.6172604493044	22.5388528985886	4	excitatory
MS122_A__10X_17_grch38.ACCCACTCATGGGAACx	15.99345834576	19.8974394918887	4	excitatory
MS122_A__10X_17_grch38.ACCCACTGTTGCCTCTx	22.4651579584788	30.6260988532428	1	excitatory
[truncated: 14,799 more rows]
