# Supplementary material for: Alzheimer’s Patient Microglia Exhibit Enhanced Aging and Unique Transcriptional Activation
Source: Cell Rep. Author manuscript; Available in PMC 2020 Aug 12. (PMC7422733; doi:10.1016/j.celrep.2020.107843)
Supplement: 6 [file NIHMS1608497-supplement-6.zip › GSE124335-Masuda-cells.csv]

	tSNE1	tSNE2	cluster	interpretation
GSM3529822.35	-4.89531607990606	18.6825593970971	2	T/NK
GSM3529822.54	-4.93726693206587	18.607905682014	2	T/NK
GSM3529822.115	-4.90555441998783	18.6772087434765	2	T/NK
GSM3529822.141	8.33143207572793	31.2974523556489	2	T/NK
GSM3529822.188	8.31139835029401	31.4647635649849	7	T/NK
GSM3529823.1	9.12433000959207	35.1368826367699	7	T/NK
GSM3529823.2	5.45094188737784	36.1624043758064	7	T/NK
GSM3529823.3	5.71667900637097	36.0199547139839	7	T/NK
GSM3529823.4	7.33185491447306	35.0983598275534	7	T/NK
GSM3529823.9	-4.83274501101023	18.7219061274368	2	T/NK
GSM3529823.10	6.37117868616376	33.7131332485711	7	T/NK
GSM3529823.12	8.63640687504795	34.3145645329978	7	T/NK
GSM3529823.17	9.17097790531504	34.2218380633112	7	T/NK
GSM3529823.20	9.01444701135857	34.2505579734464	7	T/NK
GSM3529823.25	-5.13687382271755	18.5550520704939	6	Myeloid
GSM3529823.28	4.70204056986019	36.0867461599955	2	T/NK
GSM3529823.35	-20.8633428477075	7.78465287238983	6	Myeloid
GSM3529823.36	6.49556802967905	34.4319987508127	7	T/NK
GSM3529823.42	6.0788833260384	33.6546710809982	7	T/NK
GSM3529823.43	8.2329702459658	34.2897093015274	7	T/NK
GSM3529823.44	8.03630965717062	34.3549249593719	7	T/NK
GSM3529823.50	7.87568795592362	34.2324389242612	7	T/NK
GSM3529823.51	7.9385416838203	34.2615292847248	7	T/NK
GSM3529823.52	6.14532604175288	35.2021396622295	7	T/NK
GSM3529823.57	4.96045463880654	36.2611678821471	7	T/NK
GSM3529823.60	5.71980094779144	36.020948479303	7	T/NK
GSM3529823.66	8.5812860685685	33.2674871459447	7	T/NK
GSM3529823.67	5.37725383111265	35.8730355025693	7	T/NK
GSM3529823.68	8.13080531873014	35.3154250089475	7	T/NK
GSM3529823.73	6.12819349829241	33.7991925576364	7	T/NK
GSM3529823.74	8.25761782331761	34.4864836903399	7	T/NK
GSM3529823.75	8.12821069678287	34.3337393477033	7	T/NK
GSM3529823.76	7.98392896470372	33.9677610495747	7	T/NK
GSM3529823.81	6.00477600631346	33.5782128380508	7	T/NK
GSM3529823.82	8.80478882177606	32.3696857054269	7	T/NK
GSM3529823.83	8.49954989633133	34.232727999552	7	T/NK
GSM3529823.84	4.60044985223324	36.2137714916422	2	T/NK
GSM3529823.89	8.18946105121799	34.3362418229564	7	T/NK
GSM3529823.90	6.1296189528021	36.3015688686241	7	T/NK
GSM3529823.91	7.30012089799353	34.5543310252641	7	T/NK
GSM3529823.92	5.59178170373589	36.0981831150628	7	T/NK
GSM3529823.98	5.60963407778864	36.0381237899832	7	T/NK
GSM3529823.100	8.22262050784533	34.0172172682009	7	T/NK
GSM3529823.105	5.79795870688061	35.9324509217226	7	T/NK
GSM3529823.106	8.34751271591149	34.2983041120995	7	T/NK
GSM3529823.108	6.24439800089146	34.4105930780313	7	T/NK
GSM3529823.113	6.40020789139067	33.7815664172341	7	T/NK
GSM3529823.114	5.95135548201895	35.9759849870884	7	T/NK
GSM3529823.115	5.3309818098239	36.0819122607813	7	T/NK
GSM3529823.116	6.04435341712235	36.0530635310635	7	T/NK
GSM3529823.122	6.9022302994753	34.1389522518998	7	T/NK
GSM3529823.124	6.85410168568693	34.0053331942186	7	T/NK
GSM3529823.131	7.59122726180018	34.149502028238	7	T/NK
GSM3529823.132	-17.3035600443191	12.4259708080312	6	Myeloid
GSM3529823.137	5.01997552831055	36.1360433737648	7	T/NK
GSM3529823.139	7.44221820515859	34.6408241351653	7	T/NK
GSM3529823.140	8.59670297428699	34.6759198901258	7	T/NK
GSM3529823.146	7.70683747072895	34.4592954050594	7	T/NK
GSM3529823.147	7.59351661919307	34.1390134220362	7	T/NK
GSM3529823.153	8.13981660193923	34.3590224965101	7	T/NK
GSM3529823.154	8.18663735808372	34.639298793643	7	T/NK
GSM3529823.155	7.82371137771345	34.2240381870088	7	T/NK
GSM3529823.156	5.29028849756118	36.0264828122788	7	T/NK
GSM3529823.163	-0.286143320323396	21.018130282654	2	T/NK
GSM3529823.164	5.05476139636176	36.0264435396874	7	T/NK
GSM3529823.170	-3.34216124646538	19.4415249573176	2	T/NK
GSM3529823.171	8.35148181849717	34.3084782590328	7	T/NK
GSM3529823.172	7.88507929131452	34.2593128018882	7	T/NK
GSM3529823.178	7.21576150719231	32.7917955227972	7	T/NK
GSM3529823.179	7.24798663251484	32.4449807508095	2	T/NK
GSM3529823.180	8.32988503894594	33.5663083986854	7	T/NK
GSM3529823.185	-4.62182836112031	18.9731584434778	2	T/NK
GSM3529823.186	-4.31087128908827	19.483663824126	2	T/NK
GSM3529823.187	5.19317452331503	22.0069479513757	2	T/NK
GSM3529823.188	-0.550270604489497	20.8317907120645	2	T/NK
GSM3529824.9	-0.995953983396071	25.2320140609161	2	T/NK
GSM3529824.27	4.56550328196302	24.9463373076754	2	T/NK
GSM3529824.52	4.39223093809534	24.0173421846204	2	T/NK
GSM3529824.59	4.34293945828423	24.0404098753441	2	T/NK
GSM3529824.75	-21.3366210977943	7.1172334674265	6	Myeloid
GSM3529824.104	-18.6813527110017	11.8118638152175	6	Myeloid
GSM3529824.125	4.25715347514853	24.9538467755506	2	T/NK
GSM3529824.139	4.42013450343264	25.7480370251652	2	T/NK
GSM3529824.153	5.46016222309604	24.7616833425293	2	T/NK
GSM3529824.157	-18.0300480543544	10.5192484943165	6	Myeloid
GSM3529824.164	3.85895191104933	24.9513413773276	2	T/NK
GSM3529825.4	4.15296106720255	23.2296766867577	2	T/NK
GSM3529825.8	-20.2098797724581	8.10161401382508	6	Myeloid
GSM3529825.24	4.0349849144204	23.9247628799153	2	T/NK
GSM3529825.45	5.78241014274766	24.0496785724663	2	T/NK
GSM3529825.63	0.532283219888648	26.6488838321951	2	T/NK
GSM3529825.84	3.80088940085509	23.1162473688269	2	T/NK
GSM3529825.104	2.9098291153109	23.4725280386466	2	T/NK
GSM3529825.144	-0.756155245942347	30.7997481514126	2	T/NK
GSM3529825.152	6.46111616187498	26.1790669632015	2	T/NK
GSM3529825.192	2.77614276005307	23.3311868068705	2	T/NK
GSM3529826.12	7.16520998556052	27.4193247431749	2	T/NK
GSM3529826.50	4.95744549302863	22.1469169023791	2	T/NK
GSM3529826.58	4.6805224704898	22.6065690624873	2	T/NK
GSM3529826.78	4.65995183101926	25.270563138701	2	T/NK
GSM3529826.86	4.30059850234764	23.234161362041	2	T/NK
GSM3529826.92	4.01607779696444	25.9254252981691	2	T/NK
GSM3529826.93	4.53321759774562	23.3834941108996	2	T/NK
GSM3529826.94	-0.108579364143117	25.235561965517	2	T/NK
GSM3529826.97	-17.9653931406927	10.7532845218623	6	Myeloid
GSM3529826.103	4.031851362132	25.6808116927467	2	T/NK
GSM3529826.118	-16.0361093438439	17.8694030381138	6	Myeloid
GSM3529826.151	3.72556180104658	25.7262155800395	2	T/NK
GSM3529826.155	4.4415968710946	24.2196358384852	2	T/NK
GSM3529826.156	6.4924317587304	25.5135843407246	2	T/NK
GSM3529826.157	3.5320695124323	25.4424117669363	2	T/NK
GSM3529826.182	5.07339516719325	23.5088966673189	2	T/NK
GSM3529827.19	-0.110424303917624	25.0686947862071	2	T/NK
GSM3529827.37	5.16096951468252	24.6900162433566	2	T/NK
GSM3529827.79	4.99973921592092	26.8605094375265	2	T/NK
GSM3529827.100	5.85453569153586	24.8610757944398	2	T/NK
GSM3529827.168	4.00770914206506	24.3519411423613	2	T/NK
GSM3529828.2	30.5376401963057	1.83434080232917	8	Oligodendrocyte
GSM3529828.4	13.5232169661345	7.54598829197597	10	Myeloid
GSM3529828.25	14.2006011561791	8.15743808661198	10	Myeloid
GSM3529828.50	14.1600362180548	8.13576091875266	10	Myeloid
GSM3529828.82	31.8441246715581	1.2129171234053	8	Oligodendrocyte
GSM3529828.99	13.5162930821475	7.56997771132192	10	Myeloid
GSM3529828.115	-1.24790281629081	25.5992787942446	2	T/NK
GSM3529828.168	6.12531079120842	25.3705049622154	2	T/NK
GSM3529829.11	32.1102758720081	2.50473279205266	8	Oligodendrocyte
GSM3529829.13	32.8944252688996	1.49542167185548	8	Oligodendrocyte
GSM3529829.17	32.2938906391461	1.26319406202841	8	Oligodendrocyte
GSM3529829.18	32.7613279364651	1.48459594666381	8	Oligodendrocyte
GSM3529829.58	13.3124784133784	-2.56595784445437	1	Myeloid
GSM3529829.62	-1.77014636828694	25.6030012743528	2	T/NK
GSM3529829.83	14.6738773506621	6.25258559112231	10	Myeloid
GSM3529829.85	13.5718581934054	7.46853853633999	10	Myeloid
GSM3529829.93	8.1087589525169	25.0040550536843	2	T/NK
GSM3529829.95	7.53353958082863	24.6892969522899	2	T/NK
GSM3529829.100	13.7663329412063	7.10697619039174	10	Myeloid
GSM3529829.101	6.12723936772528	23.8340903816438	2	T/NK
GSM3529829.102	14.8882380107693	5.57590423566533	10	Myeloid
GSM3529829.113	7.31267082624509	25.3268915491539	2	T/NK
GSM3529829.115	14.227055568161	7.72895081368027	10	Myeloid
GSM3529829.124	13.7663129011739	6.89899436870354	10	Myeloid
GSM3529829.127	14.2866619126909	8.70038135575475	2	T/NK
GSM3529829.130	7.67825691935927	24.7787676246179	2	T/NK
GSM3529829.148	-1.53344957097901	26.3132192398426	2	T/NK
GSM3529829.149	33.0327466047558	1.49553985162476	8	Oligodendrocyte
GSM3529829.150	15.5338243974179	4.59627704041898	3	Myeloid
GSM3529829.151	13.8392906039351	7.02309581291903	10	Myeloid
GSM3529829.157	7.56921580710948	24.5853013155735	2	T/NK
GSM3529829.158	15.5583513472861	4.59578361911519	3	Myeloid
GSM3529829.159	13.8343938098674	7.20475830938682	10	Myeloid
GSM3529829.170	15.5793615764031	4.40916435868837	5	Myeloid
GSM3529829.173	15.5620862791838	4.5925765142885	3	Myeloid
GSM3529829.175	15.6001483805451	4.47427900047795	3	Myeloid
GSM3529829.180	13.9422221343992	6.92270853571672	10	Myeloid
GSM3529829.181	32.7414714947035	1.29084551708121	8	Oligodendrocyte
GSM3529830.11	32.0787985042796	2.62698691376889	8	Oligodendrocyte
GSM3529830.20	13.2475651917186	7.47031163799106	10	Myeloid
GSM3529830.36	31.9566534267856	1.3284207387749	8	Oligodendrocyte
GSM3529830.53	13.3673464378742	7.07624844603844	10	Myeloid
GSM3529830.57	13.1770042933172	6.69164554182285	10	Myeloid
GSM3529830.58	13.846957310781	6.40180565652539	10	Myeloid
GSM3529830.59	13.512059447527	7.28286419357644	10	Myeloid
GSM3529830.67	13.9629993680717	7.60091796823999	10	Myeloid
GSM3529830.69	13.7621839944099	7.48246345112446	10	Myeloid
GSM3529830.75	-20.5386575633279	8.1422269710605	6	Myeloid
GSM3529830.81	13.9826876624153	5.90042537709028	10	Myeloid
GSM3529830.168	13.7665379185447	6.68758401719551	10	Myeloid
GSM3529830.181	30.6560393700792	0.137504360458833	8	Oligodendrocyte
GSM3529831.2	32.1729194038137	1.50449294140246	8	Oligodendrocyte
GSM3529831.11	32.412928719476	2.09932869980151	8	Oligodendrocyte
GSM3529831.17	14.3634455727502	7.03791954160518	10	Myeloid
GSM3529831.36	32.3075553988609	1.38172518658237	8	Oligodendrocyte
GSM3529831.43	15.5174680830253	7.01206288052204	10	Myeloid
GSM3529831.55	15.5035119302725	5.2608039776251	10	Myeloid
GSM3529831.57	14.9631647833115	6.87293010214509	10	Myeloid
GSM3529831.63	15.9729183912088	6.5520237689787	10	Myeloid
GSM3529831.69	15.8842043848057	6.42300290915081	10	Myeloid
GSM3529831.78	15.7774038968763	6.42195098196568	10	Myeloid
GSM3529831.82	32.359147328609	1.43568458474261	8	Oligodendrocyte
GSM3529831.87	7.04962200426889	23.545541101693	2	T/NK
GSM3529831.105	-2.10440919152633	25.9074942725739	2	T/NK
GSM3529831.107	15.3032292691005	5.67834990596894	10	Myeloid
GSM3529831.119	15.3854397220382	6.71503660405854	10	Myeloid
GSM3529831.131	14.6509346263805	6.92623704551458	10	Myeloid
GSM3529831.135	32.4362464025779	1.52537374900668	8	Oligodendrocyte
GSM3529831.138	14.8796312279114	6.21826600582585	10	Myeloid
GSM3529831.150	32.4803310451643	1.47628184316005	8	Oligodendrocyte
GSM3529831.151	32.1216966523408	1.50292563891361	8	Oligodendrocyte
GSM3529831.179	14.7615887259884	7.17916771782289	10	Myeloid
GSM3529831.181	30.6703224247537	0.145912030179947	8	Oligodendrocyte
GSM3529832.3	-20.0439546373582	2.38311979996386	5	Myeloid
GSM3529832.4	13.4984074892293	7.5727977033618	10	Myeloid
GSM3529832.10	-18.0453427781389	11.4775366013791	6	Myeloid
GSM3529832.11	0.446923207349153	28.0139129001137	2	T/NK
GSM3529832.13	-19.7765654796547	4.78371837320972	5	Myeloid
GSM3529832.19	3.46509442254154	24.4402411865441	2	T/NK
GSM3529832.20	34.2513461231182	2.48839562222907	8	Oligodendrocyte
GSM3529832.21	-16.1184919982658	17.8447242919652	6	Myeloid
GSM3529832.26	-18.1262079470062	10.7650714207193	6	Myeloid
GSM3529832.30	-18.549670201153	10.9899422011724	6	Myeloid
GSM3529832.36	-17.9342278639686	10.9627053604004	6	Myeloid
GSM3529832.38	-20.5460887957379	-3.55984642881895	9	Myeloid
GSM3529832.46	-18.8763990766415	3.32026846702422	5	Myeloid
GSM3529832.50	-19.6734959064224	-2.14996565031593	9	Myeloid
GSM3529832.51	-18.8031943643059	2.48134504404068	5	Myeloid
GSM3529832.52	1.69750798441983	26.6524823103272	2	T/NK
GSM3529832.58	-0.410542900537637	28.5920319576688	2	T/NK
GSM3529832.67	-0.253462122821494	28.3283520545376	2	T/NK
GSM3529832.68	-18.6682869032876	3.02642809685835	5	Myeloid
GSM3529832.69	1.61230836095317	26.8040899658436	2	T/NK
GSM3529832.70	-0.411568716940084	28.4577818528112	2	T/NK
GSM3529832.71	5.51401870015429	33.0242230410455	7	T/NK
GSM3529832.72	-18.5243449136584	7.67351467171822	6	Myeloid
GSM3529832.75	-1.17071706521996	28.177848766287	2	T/NK
GSM3529832.77	-1.14524914424669	28.5015358339792	2	T/NK
GSM3529832.79	-18.1654511706735	7.48671531088441	6	Myeloid
GSM3529832.84	0.919773243805085	27.3143541875761	2	T/NK
GSM3529832.86	-19.4790839347047	3.18669492890693	5	Myeloid
GSM3529832.87	-0.126433944561698	28.3284415097792	2	T/NK
GSM3529832.91	-1.73847708293613	29.9852143723853	2	T/NK
GSM3529832.94	0.336524449257035	28.8902546167061	2	T/NK
GSM3529832.96	-19.1504432279617	2.6995644952069	5	Myeloid
GSM3529832.100	-18.7481307982848	10.4278394121947	6	Myeloid
GSM3529832.103	-2.22452789595231	30.0542177665551	2	T/NK
GSM3529832.107	2.84266260973727	25.6491124098946	2	T/NK
GSM3529832.108	2.0603460590921	27.0455058511355	2	T/NK
GSM3529832.109	-18.0171665366292	11.1995921225177	6	Myeloid
GSM3529832.110	0.0310577651051718	28.2516678254534	2	T/NK
GSM3529832.111	4.04202522146418	24.1901331559473	2	T/NK
GSM3529832.112	3.13340409670735	26.1491272725118	2	T/NK
GSM3529832.116	-18.9927922082345	10.7718006991651	6	Myeloid
GSM3529832.117	2.71756333524372	24.7532499689791	2	T/NK
GSM3529832.124	-18.6320801325642	11.3955695873426	6	Myeloid
GSM3529832.128	1.29069926566305	28.5019088980745	2	T/NK
GSM3529832.135	-0.0510083010542583	27.3573422093251	2	T/NK
GSM3529832.136	-19.8507526491479	3.11757276351278	5	Myeloid
GSM3529832.138	-1.11086278478522	27.2223380539259	2	T/NK
GSM3529832.139	-16.1270720605413	17.8400142583513	6	Myeloid
GSM3529832.140	-18.2104451192631	10.7886958856781	6	Myeloid
GSM3529832.141	-0.372110586369071	26.3822243129237	2	T/NK
GSM3529832.143	-0.980610084586873	27.8744954120088	2	T/NK
GSM3529832.146	-19.816513528956	4.76165403620877	5	Myeloid
GSM3529832.149	0.16708310556136	27.0462642414623	2	T/NK
GSM3529832.157	7.51841750384594	27.2900638336811	2	T/NK
GSM3529832.160	1.22863960449613	28.5391485028022	2	T/NK
GSM3529832.165	3.1738400782459	26.4453177713749	2	T/NK
GSM3529832.167	4.1785226150101	24.7764957171427	2	T/NK
GSM3529832.168	3.13953920830513	23.9063347231024	2	T/NK
GSM3529832.170	-19.3234810426028	2.69989713202147	5	Myeloid
GSM3529832.173	3.12207823776152	28.1341053490859	2	T/NK
GSM3529832.179	7.72315125832254	24.2318568958744	2	T/NK
GSM3529832.183	2.87236289195753	28.1205892762154	2	T/NK
GSM3529833.2	2.66402800709337	26.5255155380437	2	T/NK
GSM3529833.3	2.11091887457217	26.5041726198477	2	T/NK
GSM3529833.9	-18.9266700244294	0.990009697383485	5	Myeloid
GSM3529833.18	-20.0867921850555	2.950118532855	5	Myeloid
GSM3529833.19	0.0348182548832024	28.286175744375	2	T/NK
GSM3529833.20	-6.36951448937841	15.638463303197	2	T/NK
GSM3529833.33	-15.9285265981812	11.0780215079836	6	Myeloid
GSM3529833.34	-16.0424204997458	17.8698580929035	6	Myeloid
GSM3529833.42	-16.0776643979489	17.8555953092186	6	Myeloid
GSM3529833.49	2.25827794570104	27.6001555835588	2	T/NK
GSM3529833.63	-18.1515999938384	11.6614853868501	6	Myeloid
GSM3529833.73	2.1589433296792	26.8259605025022	2	T/NK
GSM3529833.75	-20.3999034232837	7.96553184369251	6	Myeloid
GSM3529833.98	-20.4723304032705	2.71219490858307	5	Myeloid
GSM3529833.99	-0.233309649138381	27.6550672007919	2	T/NK
GSM3529833.101	2.63267735503884	26.6570888908257	2	T/NK
GSM3529833.103	0.525099405000811	27.4627369943286	2	T/NK
GSM3529833.105	-16.1088222485845	17.8479215425546	6	Myeloid
GSM3529833.108	-19.3755425075288	2.5562696063606	5	Myeloid
GSM3529833.115	-21.3228154923149	2.61892710740853	5	Myeloid
GSM3529833.118	0.941723961839015	28.4148879700185	2	T/NK
GSM3529833.122	2.68881181317829	23.3188103871264	2	T/NK
GSM3529833.132	2.35794458718879	25.8882461018403	2	T/NK
GSM3529833.135	-20.9084311423129	2.24574636450988	5	Myeloid
GSM3529833.136	-20.0658257553043	3.03555420515216	5	Myeloid
GSM3529833.137	-20.1980690847167	3.09567643381858	5	Myeloid
GSM3529833.146	-17.7561199938438	10.3876321403986	6	Myeloid
GSM3529833.147	2.89923834804834	24.6372737875259	2	T/NK
GSM3529833.149	-18.2743331936207	11.4732491279536	6	Myeloid
GSM3529833.151	-16.1208086017705	17.8414359999829	6	Myeloid
GSM3529833.153	34.1855933512833	1.62982229855155	8	Oligodendrocyte
GSM3529833.154	-16.0786482077073	17.8571941693547	6	Myeloid
GSM3529833.155	-20.9313937338459	2.81480835935032	5	Myeloid
GSM3529833.163	-0.36909934984731	27.8783874290825	2	T/NK
GSM3529833.167	-19.3984848860392	2.92858333790179	5	Myeloid
GSM3529833.168	-16.7059768600804	11.0093789708226	6	Myeloid
GSM3529833.170	-20.0956384666373	3.10988768646263	5	Myeloid
GSM3529833.172	-0.00752051602044315	28.3315986428101	2	T/NK
GSM3529833.174	-15.3116841805024	18.1185738748738	6	Myeloid
GSM3529833.177	4.92127927208873	23.8497966477783	2	T/NK
GSM3529833.179	5.61659471746616	23.1046238795637	2	T/NK
GSM3529833.181	-18.4010339514689	10.6928311813661	6	Myeloid
GSM3529833.186	3.37601040142668	23.8093138120857	2	T/NK
GSM3529834.5	2.25498914931589	28.5143016773613	2	T/NK
GSM3529834.7	3.88702506058987	23.8525997930357	2	T/NK
GSM3529834.11	-16.4499761872513	11.1334976743676	6	Myeloid
GSM3529834.13	33.9763708780302	1.68148762928696	8	Oligodendrocyte
GSM3529834.15	-0.844578965019537	26.0001119636628	2	T/NK
GSM3529834.19	-17.9219874202014	11.473207733568	6	Myeloid
GSM3529834.20	-20.1447973541547	3.31687391119394	5	Myeloid
GSM3529834.23	-19.1175360058146	2.59151961491235	5	Myeloid
GSM3529834.25	7.38769305729557	27.3314990848725	2	T/NK
GSM3529834.27	-17.8180933804668	10.3285274522251	6	Myeloid
GSM3529834.30	-0.409674956786282	27.4091649852001	2	T/NK
GSM3529834.33	-17.4002847906339	11.281028024994	6	Myeloid
GSM3529834.35	3.95335772470385	25.4016042664118	2	T/NK
GSM3529834.37	-15.7098708041551	11.0877310445641	2	T/NK
GSM3529834.41	3.36229991765479	25.0189930390414	2	T/NK
GSM3529834.42	-17.7814388544928	11.8497608984286	6	Myeloid
GSM3529834.46	-18.9067606798502	10.0875809697323	6	Myeloid
GSM3529834.47	3.15986974130299	26.6297819854572	2	T/NK
GSM3529834.48	2.21530253091466	28.6528230442459	2	T/NK
GSM3529834.50	2.84219969323856	26.0607151222554	2	T/NK
GSM3529834.54	-18.3919863320902	1.45866280761741	5	Myeloid
GSM3529834.56	-18.2860373902666	11.5203900972267	6	Myeloid
GSM3529834.57	-2.5117586380751	29.6806765714785	2	T/NK
GSM3529834.60	-18.4006310386951	7.2933288903348	5	Myeloid
GSM3529834.61	-19.1572813336542	2.9997990474636	5	Myeloid
GSM3529834.66	0.14951861532771	28.5730129902512	2	T/NK
GSM3529834.68	-17.9145615309517	11.7017179749034	6	Myeloid
GSM3529834.69	-17.9960696604271	11.3350642102538	6	Myeloid
GSM3529834.74	1.51788029061489	30.1516674144849	2	T/NK
GSM3529834.79	-17.8154983122745	11.6403073909434	6	Myeloid
GSM3529834.81	1.61345670101678	26.4759222156743	2	T/NK
GSM3529834.84	-18.9267633072495	0.980695731410593	5	Myeloid
GSM3529834.91	-19.6858993464635	2.98127229589362	5	Myeloid
GSM3529834.93	2.58387192252279	29.4906986689732	2	T/NK
GSM3529834.96	6.71606491022939	26.2695266756158	2	T/NK
GSM3529834.102	-21.0257907543294	2.52899001011229	5	Myeloid
GSM3529834.103	6.49657873203658	26.8402459381736	2	T/NK
GSM3529834.104	-19.2979736801223	2.0401507592342	5	Myeloid
GSM3529834.105	3.9544276644199	27.6359363273161	2	T/NK
GSM3529834.106	3.9257376243099	21.360866441336	2	T/NK
GSM3529834.107	0.0952107824038565	28.3346526647517	2	T/NK
GSM3529834.108	-1.83878406392282	30.0628837779846	2	T/NK
GSM3529834.110	-0.0495144173330301	29.296464128146	2	T/NK
GSM3529834.113	-0.00077751714016196	29.19546684628	2	T/NK
GSM3529834.114	3.35593923560329	27.2151103628757	2	T/NK
GSM3529834.117	1.38114668822418	27.3948303247346	2	T/NK
GSM3529834.118	-18.1713076212144	11.2241532885627	6	Myeloid
GSM3529834.119	-0.0513518231889754	29.9994935865845	2	T/NK
GSM3529834.122	-20.2151716956941	3.08710119030057	5	Myeloid
GSM3529834.123	3.47399245022904	28.2401044119654	2	T/NK
GSM3529834.124	-2.30582980682662	30.4591813278867	2	T/NK
GSM3529834.126	-19.047206723027	1.37532662849145	5	Myeloid
GSM3529834.129	4.02870911192673	26.4762979825927	2	T/NK
GSM3529834.132	2.88811926167354	26.5672844950106	2	T/NK
GSM3529834.134	-18.2780013234438	3.86620069310524	5	Myeloid
GSM3529834.136	3.35309412826651	26.0241752570237	2	T/NK
GSM3529834.137	0.732695244177308	29.1621456693421	2	T/NK
GSM3529834.138	-0.271616413388791	28.7096360375649	2	T/NK
GSM3529834.143	-0.0537505829411274	29.5548189621945	2	T/NK
GSM3529834.144	7.26892726766871	26.7114019970532	2	T/NK
GSM3529834.146	-1.62749132049794	31.1120475551931	2	T/NK
GSM3529834.147	-21.6661959682719	2.72885349359155	5	Myeloid
GSM3529834.151	-18.3286366018557	8.01826304943132	6	Myeloid
GSM3529834.154	-18.1617793723743	6.93936880898436	6	Myeloid
GSM3529834.156	-0.592401203811558	28.4315320794663	2	T/NK
GSM3529834.158	-19.0433409361639	2.72410007288711	5	Myeloid
GSM3529834.164	-2.20066118955188	30.8170925481351	2	T/NK
GSM3529834.167	-19.8931073150182	2.9923093591732	5	Myeloid
GSM3529834.169	-1.92540760689111	30.9182474537858	2	T/NK
GSM3529834.170	2.49067695631913	25.9507749771538	2	T/NK
GSM3529834.175	4.22012149555238	25.8229210372006	2	T/NK
GSM3529834.179	-18.583283693943	10.975881601271	6	Myeloid
GSM3529834.180	-18.5103095918278	11.1161221751809	6	Myeloid
GSM3529834.181	7.38937360825043	27.1434955487949	2	T/NK
GSM3529834.192	2.1826012388867	25.949400501115	2	T/NK
GSM3529835.7	3.45261157154018	24.528912025365	2	T/NK
GSM3529835.17	0.620966570987355	28.8349952314508	2	T/NK
GSM3529835.22	-19.3029451175808	-3.50455925615882	9	Myeloid
GSM3529835.27	5.41861232899243	24.7799375963772	2	T/NK
GSM3529835.31	-19.6403566542028	-2.8755711779833	9	Myeloid
GSM3529835.34	-21.1587331933049	5.87067865682908	5	Myeloid
GSM3529835.37	-19.909800434419	-5.42987712233869	9	Myeloid
GSM3529835.39	4.06034320740822	23.8228112771507	2	T/NK
GSM3529835.40	-0.409583960453413	28.0786779209062	2	T/NK
GSM3529835.47	-21.5818395130662	6.99999393078748	5	Myeloid
GSM3529835.57	1.92585782282793	29.8081761141065	2	T/NK
GSM3529835.59	1.13555996295794	27.7427510233459	2	T/NK
GSM3529835.60	-24.4552110552118	4.12863820162902	5	Myeloid
GSM3529835.73	2.18792003112485	25.1057635960235	2	T/NK
GSM3529835.85	-2.55519680373637	32.5829062033253	2	T/NK
GSM3529835.86	-19.1774646479121	11.6946972376276	6	Myeloid
GSM3529835.87	-24.8216315262235	5.11471716989813	5	Myeloid
GSM3529835.97	5.50481983875985	33.0442898730458	7	T/NK
GSM3529835.100	7.42725612984647	27.3819090520707	2	T/NK
GSM3529835.103	1.87479636508762	25.2643717523307	2	T/NK
GSM3529835.112	-19.9802139699731	4.70668984471362	5	Myeloid
GSM3529835.119	-1.84976973869859	31.3693460723826	2	T/NK
GSM3529835.144	6.37260947823327	26.4668426620218	2	T/NK
GSM3529835.146	4.42100928094012	26.6741473336606	2	T/NK
GSM3529835.147	-19.0565021191534	12.0305991112962	6	Myeloid
GSM3529835.149	34.0856130974493	1.75363290648865	8	Oligodendrocyte
GSM3529835.160	-24.8955270908885	4.31903262794553	5	Myeloid
GSM3529835.164	-19.7465386104576	-4.97156020471353	9	Myeloid
GSM3529835.172	6.50124181106994	26.582901406031	2	T/NK
GSM3529835.173	5.34510941287862	25.3352871292639	2	T/NK
GSM3529835.184	-25.669745743456	4.59484167465826	5	Myeloid
GSM3529835.185	-1.93889846477981	31.6517420164959	2	T/NK
GSM3529835.191	34.0453352328679	1.79743285691246	8	Oligodendrocyte
GSM3529836.1	-20.1127920936768	-3.92577964999874	9	Myeloid
GSM3529836.2	-19.3413555434014	12.4281105476344	6	Myeloid
GSM3529836.9	-3.07129888227018	31.4400867383934	2	T/NK
GSM3529836.10	3.83377090712211	22.8549805768288	2	T/NK
GSM3529836.17	-19.8447211016534	-4.53258706206513	9	Myeloid
GSM3529836.18	1.3919468273401	23.0742209372694	2	T/NK
GSM3529836.19	3.19834920270344	22.6685167238499	2	T/NK
GSM3529836.24	-25.4063907167062	3.29538758577918	5	Myeloid
GSM3529836.25	-2.24520018188561	32.0575256314404	2	T/NK
GSM3529836.33	-2.14182584366108	32.197703744433	2	T/NK
GSM3529836.34	-22.8841697722734	5.75903660293795	9	Myeloid
GSM3529836.35	-22.4873629506073	2.66716909226207	5	Myeloid
GSM3529836.36	0.228031761674599	25.8438566421624	2	T/NK
GSM3529836.42	-21.0072579709051	11.7807678332773	6	Myeloid
GSM3529836.50	-20.8918150162015	12.0370799167513	6	Myeloid
GSM3529836.51	-0.246198852690578	23.9850947127439	2	T/NK
GSM3529836.52	-26.4890483312836	3.84295917563829	5	Myeloid
GSM3529836.53	-25.2292433683961	1.64227511527693	5	Myeloid
GSM3529836.57	-24.4546775237874	2.13312530580108	5	Myeloid
GSM3529836.58	-25.2168127986233	4.21774073112087	5	Myeloid
GSM3529836.59	-22.20672438763	3.65140839862694	5	Myeloid
GSM3529836.65	2.5290721383052	24.1632218864374	2	T/NK
GSM3529836.66	-20.6971869057111	-5.43029067167938	9	Myeloid
GSM3529836.68	-22.6444776195986	2.614289034911	5	Myeloid
GSM3529836.69	-20.2474497035177	-4.00915426990326	9	Myeloid
GSM3529836.73	-24.3257172368876	2.3903064346458	5	Myeloid
GSM3529836.74	-23.8796681267372	1.0387965956504	5	Myeloid
GSM3529836.81	5.17684239089379	27.9129986563495	2	T/NK
GSM3529836.82	-2.96228479555213	32.5333544020222	2	T/NK
GSM3529836.84	-24.2967208230584	3.41283848775982	5	Myeloid
GSM3529836.85	-20.3568469897392	12.58583693008	6	Myeloid
GSM3529836.89	2.24866571615266	21.8158043446188	2	T/NK
GSM3529836.90	-25.5562924001329	1.87227799773433	5	Myeloid
GSM3529836.91	-20.0109505121473	-3.90006521505261	9	Myeloid
GSM3529836.97	-23.4636913491162	2.85892394702445	5	Myeloid
GSM3529836.98	-22.2615480380093	2.61427696469173	5	Myeloid
GSM3529836.101	-23.3355082864395	3.34746192777358	5	Myeloid
GSM3529836.104	-22.3348469693884	6.28937618073092	5	Myeloid
GSM3529836.114	-22.2473882871595	6.31486707532588	5	Myeloid
GSM3529836.116	-20.8527995456508	-3.19174010979606	9	Myeloid
GSM3529836.117	-20.5183972692749	-4.33234836931532	9	Myeloid
GSM3529836.121	-22.8931263924094	5.89385045416603	5	Myeloid
GSM3529836.122	-3.18265636448078	31.9047086371207	2	T/NK
GSM3529836.123	-1.41814415194308	32.7831077186227	2	T/NK
GSM3529836.129	-23.4411452125272	4.03098300078249	5	Myeloid
GSM3529836.132	1.62749798765131	24.1896664670391	2	T/NK
GSM3529836.134	-19.4559980156677	12.9904183289656	6	Myeloid
GSM3529836.138	-25.2029586321353	2.32797641127937	5	Myeloid
GSM3529836.139	-19.8911575682168	-4.17046955753463	9	Myeloid
GSM3529836.140	-3.05667857255864	32.0940143313306	2	T/NK
GSM3529836.145	2.87484957023777	22.0186738115161	2	T/NK
GSM3529836.147	-1.23425269505279	25.4284426761627	2	T/NK
GSM3529836.149	0.385249354744862	23.6262350866056	2	T/NK
GSM3529836.151	-19.7647789708425	11.8817282149453	6	Myeloid
GSM3529836.153	-21.639618523245	-3.19143342026703	9	Myeloid
GSM3529836.155	0.812467285906904	22.1097304637441	2	T/NK
GSM3529836.162	1.56118243963346	21.243146854708	2	T/NK
GSM3529836.163	1.59953420250305	24.5140728899658	2	T/NK
GSM3529836.165	3.35431847771754	22.189646505022	2	T/NK
GSM3529836.166	-16.1272341970727	17.8467101671105	6	Myeloid
GSM3529836.168	-1.69024886582571	27.6344171714501	2	T/NK
GSM3529836.170	-1.61491000525808	27.5689057287239	2	T/NK
GSM3529836.171	-25.1525345566945	4.13868817004456	5	Myeloid
GSM3529836.172	-0.272360772731343	30.4963212263665	2	T/NK
GSM3529836.173	-16.0949086137593	17.8552266036756	6	Myeloid
GSM3529836.177	33.9559180235906	1.80900165292118	8	Oligodendrocyte
GSM3529836.178	-19.4549139913439	12.3711166494602	6	Myeloid
GSM3529836.179	-20.9837407297791	-3.68531371376884	9	Myeloid
GSM3529836.181	-21.7823207176213	5.89470365899128	5	Myeloid
GSM3529836.183	-23.7303759492318	3.5205113032799	5	Myeloid
GSM3529836.184	2.73408930924365	22.8061127315262	2	T/NK
GSM3529836.186	-21.3057666695534	-2.09259901353927	5	Myeloid
GSM3529836.187	-0.84161343288336	27.8715489464931	2	T/NK
GSM3529836.188	-25.3002304979975	3.23384850312416	5	Myeloid
GSM3529836.189	1.81204169247158	25.6815778870371	2	T/NK
GSM3529836.190	-23.471996558564	3.26847256238835	5	Myeloid
GSM3529837.1	2.56425290928057	22.6180259478363	2	T/NK
GSM3529837.3	-1.29263465270591	31.2532991492025	2	T/NK
GSM3529837.4	0.842172776378595	22.2768376583864	2	T/NK
GSM3529837.5	-20.4696471058059	-3.6131519069126	9	Myeloid
GSM3529837.6	3.65973251456394	21.5799115737171	2	T/NK
GSM3529837.7	4.03520409453628	22.4907161455941	2	T/NK
GSM3529837.9	-20.4915409743378	-3.87559924381852	9	Myeloid
GSM3529837.11	-19.697334381394	12.5775103867033	6	Myeloid
GSM3529837.12	0.427969165872835	24.4221069314331	2	T/NK
GSM3529837.13	-26.2012412666111	3.38228961452523	5	Myeloid
GSM3529837.20	-6.36522391709711	15.6623740599095	2	T/NK
GSM3529837.23	-25.6826381459484	4.0836971041902	5	Myeloid
GSM3529837.24	-25.1309497587351	3.96947461101604	5	Myeloid
GSM3529837.25	-25.186912997898	4.45969036055743	5	Myeloid
GSM3529837.26	-0.817137168767297	24.6022520082815	2	T/NK
GSM3529837.27	33.7081784897509	1.7866386599047	8	Oligodendrocyte
GSM3529837.29	-3.02410097657375	31.8599718601398	2	T/NK
GSM3529837.30	-16.122599646534	17.844166409391	6	Myeloid
GSM3529837.33	-20.2443377809231	-4.10687527152535	9	Myeloid
GSM3529837.36	1.6352533868866	22.529785530676	2	T/NK
GSM3529837.38	-26.0760266073633	3.76146507857081	5	Myeloid
GSM3529837.40	-19.5373095533185	-3.82911709948745	9	Myeloid
GSM3529837.41	-25.6459908048128	4.15903695020272	5	Myeloid
GSM3529837.43	1.36931829360935	22.343709124394	2	T/NK
GSM3529837.46	0.660544134441524	22.8624512330402	2	T/NK
GSM3529837.48	-20.2681143810479	-3.99387572010397	9	Myeloid
GSM3529837.49	-20.6799522996421	-4.05268190806181	9	Myeloid
GSM3529837.51	-22.4192038031227	3.13781476413253	5	Myeloid
GSM3529837.52	-21.1473866883245	-4.00025527670841	9	Myeloid
GSM3529837.53	-23.647272916085	2.78476043044403	5	Myeloid
GSM3529837.54	-2.49117106092079	32.1305639309137	2	T/NK
GSM3529837.55	-21.5805985810491	5.37234617141059	5	Myeloid
GSM3529837.56	-19.5716149371302	12.492254910529	6	Myeloid
GSM3529837.57	-20.8586958348244	-3.28698387603002	9	Myeloid
GSM3529837.58	-2.12002790229767	27.4338270399653	2	T/NK
GSM3529837.59	-2.62224222570828	32.1178449296648	2	T/NK
GSM3529837.60	-19.607631275547	12.2196378348164	6	Myeloid
GSM3529837.61	-20.0232147883778	12.5141793598677	6	Myeloid
GSM3529837.62	-22.6610543252419	1.9557220534304	5	Myeloid
GSM3529837.65	-26.0439642515601	3.98392696839462	5	Myeloid
GSM3529837.66	1.65703249828216	24.6582265633189	2	T/NK
GSM3529837.68	-25.1400015893531	2.53114486109194	5	Myeloid
GSM3529837.70	-20.3605957636402	11.9175379273425	6	Myeloid
GSM3529837.71	-19.726385305063	12.5456603252182	6	Myeloid
GSM3529837.72	-21.9697683901545	6.48484608973084	5	Myeloid
GSM3529837.75	-2.44176661512684	32.3439347040478	2	T/NK
GSM3529837.76	-20.7515286965308	-3.76134614131022	9	Myeloid
GSM3529837.77	0.348109021882617	25.897344043727	2	T/NK
GSM3529837.78	-20.4417713414202	11.7369416073013	6	Myeloid
GSM3529837.80	-24.0333829139937	2.50483082913806	5	Myeloid
GSM3529837.81	-16.0350791786931	17.8803891816183	6	Myeloid
GSM3529837.82	-21.4870684521922	-4.96103994914758	9	Myeloid
GSM3529837.83	-2.19201115590696	32.4941277748979	2	T/NK
GSM3529837.84	1.92345788038089	22.99064732541	2	T/NK
GSM3529837.86	-2.56599262529618	31.7334551089495	2	T/NK
GSM3529837.87	-0.666226728807275	33.0171330883226	2	T/NK
GSM3529837.89	2.48642107239717	23.550494653612	2	T/NK
GSM3529837.90	-25.7771692367097	3.61080228309213	5	Myeloid
GSM3529837.91	-0.725520134710027	27.9169289279385	2	T/NK
GSM3529837.92	-0.723611899241739	22.8995930628729	2	T/NK
GSM3529837.93	-25.6287528281198	3.90356169947226	5	Myeloid
GSM3529837.94	-1.5166682295969	25.1244488504608	2	T/NK
GSM3529837.95	0.142559363074309	22.3863770993772	2	T/NK
GSM3529837.97	1.36387555045948	25.4130485003458	2	T/NK
GSM3529837.98	-24.3321389884589	2.36386023368275	5	Myeloid
GSM3529837.99	-24.5401407751069	2.81662314424195	5	Myeloid
GSM3529837.100	-21.1524526752093	-3.77603253506819	9	Myeloid
GSM3529837.101	-20.1071662734905	12.6685627829588	6	Myeloid
GSM3529837.102	-23.0311889628134	2.32711027085909	5	Myeloid
GSM3529837.103	-2.84232574011147	32.3212959180245	2	T/NK
GSM3529837.104	-20.5749113629873	-3.38554254660282	9	Myeloid
GSM3529837.105	-20.2337647685165	-4.6127651540666	9	Myeloid
GSM3529837.106	-0.548273481272163	22.9953947030026	2	T/NK
GSM3529837.107	-19.7694691097526	12.0368105592459	6	Myeloid
GSM3529837.109	0.775281196416193	24.5945998497849	2	T/NK
GSM3529837.110	-23.7400120740622	3.5744846305925	5	Myeloid
GSM3529837.111	2.56867892757914	22.7169177386839	2	T/NK
GSM3529837.112	2.11195706499297	22.8026343528099	2	T/NK
GSM3529837.113	1.08538890977646	26.1662230937409	2	T/NK
GSM3529837.114	-20.2527800287405	11.8972638481379	6	Myeloid
GSM3529837.115	-23.0835815665352	1.75638136639655	5	Myeloid
GSM3529837.116	1.96659280576054	21.3038125601345	2	T/NK
GSM3529837.117	-22.953544842061	2.64604553392012	5	Myeloid
GSM3529837.118	-20.62646961562	-3.03868023212359	9	Myeloid
GSM3529837.120	-16.0937258141929	17.8570681278041	6	Myeloid
GSM3529837.122	-25.4437633207335	3.39406094856309	5	Myeloid
GSM3529837.123	-25.4618054578314	3.02233023591255	5	Myeloid
GSM3529837.124	1.23461907676713	23.7230166581527	2	T/NK
GSM3529837.125	-24.1571860328681	3.45617918249738	5	Myeloid
GSM3529837.126	-0.890214994389532	29.7032078024724	2	T/NK
GSM3529837.127	2.01799494139757	24.179165664662	2	T/NK
GSM3529837.128	-20.9123078458473	-2.89437209691087	9	Myeloid
GSM3529837.129	-1.31685882839752	31.3633404877396	2	T/NK
GSM3529837.130	-20.7287203230557	-3.58069083191089	9	Myeloid
GSM3529837.131	-3.48813468879936	32.008568436779	2	T/NK
GSM3529837.133	-21.3386467646456	-4.82327144470006	9	Myeloid
GSM3529837.134	-22.0061693253159	6.81221790073002	6	Myeloid
GSM3529837.135	2.11909263478169	21.2099814000433	2	T/NK
GSM3529837.136	-22.9030194101301	2.42381557225074	5	Myeloid
GSM3529837.137	-25.2837800597336	3.20610673148363	5	Myeloid
GSM3529837.138	-25.4915208197012	2.21945000116625	5	Myeloid
GSM3529837.139	-20.9893040333127	-5.01275604584961	9	Myeloid
GSM3529837.140	-19.1970571751227	12.6995346055125	6	Myeloid
GSM3529837.141	-16.1704764638976	17.852466318815	6	Myeloid
GSM3529837.142	-20.29682519192	-3.82346467636296	9	Myeloid
GSM3529837.143	33.7312487103576	1.85196314803002	8	Oligodendrocyte
GSM3529837.144	-24.5483306080245	3.19448766216442	5	Myeloid
GSM3529837.146	-23.8241049126073	1.8860179980634	5	Myeloid
GSM3529837.147	-25.7269164867172	2.07732621935079	5	Myeloid
GSM3529837.148	-0.85253825194494	24.4129043367961	2	T/NK
GSM3529837.149	-20.2962650726042	-4.14281396669364	9	Myeloid
GSM3529837.150	-2.07110616372247	31.6438607981053	2	T/NK
GSM3529837.151	-19.9950620060734	11.8834958305235	6	Myeloid
GSM3529837.152	-22.0505133432834	6.52670814430402	5	Myeloid
GSM3529837.153	-2.06543684566421	26.9813927603577	2	T/NK
GSM3529837.154	0.293417253794582	24.458661818182	2	T/NK
GSM3529837.155	-21.0229794837156	-2.87342250614163	9	Myeloid
GSM3529837.156	-19.3953375179056	12.4972222164656	6	Myeloid
GSM3529837.157	-21.1251356171652	-4.38827022911965	9	Myeloid
GSM3529837.158	-19.8235602131211	11.639423784453	6	Myeloid
GSM3529837.160	0.805728788210788	25.512873156753	2	T/NK
GSM3529837.163	-16.0829961787173	17.8615807168202	6	Myeloid
GSM3529837.164	2.56953417240669	22.5681506308262	2	T/NK
GSM3529837.165	-19.903527984919	12.4839751356478	6	Myeloid
GSM3529837.166	-22.9108917706166	3.01673744292577	5	Myeloid
GSM3529837.167	5.38277033208873	32.9438019426874	7	T/NK
GSM3529837.168	-2.48886704514821	31.9903638436917	2	T/NK
GSM3529837.169	-19.780586790684	-3.9225538583684	9	Myeloid
GSM3529837.170	-22.8717202505685	2.76500836952276	5	Myeloid
GSM3529837.171	1.25600643864013	23.6937565991649	2	T/NK
GSM3529837.172	-25.2345766037069	3.55987606311034	5	Myeloid
GSM3529837.173	-20.9924153714005	11.3053499882982	6	Myeloid
GSM3529837.175	-16.1247968644473	17.8486288290584	6	Myeloid
GSM3529837.176	-24.3955482607973	2.78807680266237	5	Myeloid
GSM3529837.177	-25.6930006770779	3.92970034552836	5	Myeloid
GSM3529837.178	2.3744663294228	22.2123957201267	2	T/NK
GSM3529837.179	1.11047112010586	25.392518237536	2	T/NK
GSM3529837.180	-25.4615733660275	3.43775679862292	5	Myeloid
GSM3529837.181	-20.2473384726021	-4.3103236748327	9	Myeloid
GSM3529837.182	-25.8117205261438	3.83286863303474	5	Myeloid
GSM3529837.183	-24.4941129747171	3.00684764518076	5	Myeloid
GSM3529837.184	1.76957760385858	22.5765767782634	2	T/NK
GSM3529837.188	-20.5778679395704	-3.92703048948986	9	Myeloid
GSM3529837.189	-23.0079503598338	2.71502549318405	5	Myeloid
GSM3529837.192	33.7295428602746	1.81084024448876	8	Oligodendrocyte
GSM3529838.9	0.881532190469774	3.40964091592016	1	Myeloid
GSM3529838.12	3.30160163787716	8.62228853457321	1	Myeloid
GSM3529838.17	3.08149978357375	7.74994006737566	1	Myeloid
GSM3529838.43	3.30506868794942	-0.0702007284170764	1	Myeloid
GSM3529838.49	12.7181283834871	7.13551489126814	10	Myeloid
GSM3529838.70	6.32365880185969	3.39446167324293	1	Myeloid
GSM3529838.71	0.121320009747903	0.66579140310658	1	Myeloid
GSM3529838.74	1.03123141290215	2.33749187122259	1	Myeloid
GSM3529838.86	1.78117634116495	3.18717840832355	1	Myeloid
GSM3529838.89	-2.85986308048361	4.93053936113351	1	Myeloid
GSM3529838.114	5.9745843543838	-5.62773125209931	1	Myeloid
GSM3529838.117	1.2000494547448	-1.24607339901121	1	Myeloid
GSM3529838.122	3.52504855827982	-1.92100392079622	0	Myeloid
GSM3529838.151	12.2056493240345	6.12336043421028	10	Myeloid
GSM3529838.157	1.43664163186402	-1.72722288593849	1	Myeloid
GSM3529838.167	0.200593748751915	1.56517907062403	1	Myeloid
GSM3529838.178	2.26071536780538	-0.509606756227196	1	Myeloid
GSM3529838.184	1.9367255563	5.53825646659504	1	Myeloid
GSM3529839.20	-2.57432445333545	0.266028138022631	1	Myeloid
GSM3529839.42	1.96645830720943	-3.35689930222977	1	Myeloid
GSM3529839.75	1.49926357624383	-1.06739943564863	1	Myeloid
GSM3529839.93	-1.19111622617184	-14.1523731036238	0	Myeloid
GSM3529839.100	2.81696388246617	4.38989737426143	1	Myeloid
GSM3529839.112	-3.63722302765652	-0.671495381311221	1	Myeloid
GSM3529839.115	1.50200099186864	0.17579945126427	1	Myeloid
GSM3529839.118	1.18809191649886	4.41087459103474	1	Myeloid
GSM3529839.128	-5.63687213222763	1.39834123841894	1	Myeloid
GSM3529839.135	-5.74441023140876	-0.297091064475764	1	Myeloid
GSM3529839.166	-5.9358362787865	-0.233164523256294	1	Myeloid
GSM3529839.181	5.51445369058024	28.0299212299961	2	T/NK
GSM3529840.1	1.74778670205333	0.8402716980505	1	Myeloid
GSM3529840.3	3.37915951329335	0.751785822658939	1	Myeloid
GSM3529840.9	7.69562284293165	2.49899656990976	1	Myeloid
GSM3529840.10	8.41152836084092	-10.9317684665171	1	Myeloid
GSM3529840.11	5.73954850000676	3.79512254054818	1	Myeloid
GSM3529840.17	-1.8256227831615	2.6265825498464	1	Myeloid
GSM3529840.18	1.48242670169028	3.527702369209	1	Myeloid
GSM3529840.19	3.97554305727218	0.218728373246607	1	Myeloid
GSM3529840.20	2.28128070752065	7.77526986934724	1	Myeloid
GSM3529840.21	0.136663736610315	7.47513879229705	1	Myeloid
GSM3529840.25	-0.81150221869402	1.16742536499716	1	Myeloid
GSM3529840.27	1.60103931674306	0.996907901318107	1	Myeloid
GSM3529840.33	3.03885201503164	3.42650472295671	1	Myeloid
GSM3529840.34	0.517800004406229	2.95994384234014	1	Myeloid
GSM3529840.35	1.75391091979764	6.72398134706799	1	Myeloid
GSM3529840.36	5.17998247160464	5.16595281101383	1	Myeloid
GSM3529840.38	0.998049134851634	1.36500130426532	1	Myeloid
GSM3529840.43	3.48350798447063	-0.0865513348431549	1	Myeloid
GSM3529840.49	5.17160528148092	2.89219720848688	1	Myeloid
GSM3529840.50	4.08593821506273	5.49334847519452	1	Myeloid
GSM3529840.52	4.69308769470386	2.38185550980928	1	Myeloid
GSM3529840.54	7.40560005249546	-13.9063011037163	1	Myeloid
GSM3529840.57	6.6634781040408	3.63108034003038	1	Myeloid
GSM3529840.58	-0.379819206715325	3.79079676309621	1	Myeloid
GSM3529840.59	5.23398104512098	4.51204670015696	1	Myeloid
GSM3529840.60	1.04507159569981	3.32345276291707	1	Myeloid
GSM3529840.65	4.21775352215667	4.36380383201455	1	Myeloid
GSM3529840.66	1.88746414320136	6.23493045138312	1	Myeloid
GSM3529840.68	-0.0903608042370069	4.94558928580642	1	Myeloid
GSM3529840.69	-0.534168117525981	1.21965814071951	1	Myeloid
GSM3529840.70	3.40959781578115	4.64373112873046	1	Myeloid
GSM3529840.73	2.34962535856954	8.27651234904302	1	Myeloid
GSM3529840.74	6.04625711147237	0.482128853942936	1	Myeloid
GSM3529840.82	1.93350040670143	6.56167612538501	1	Myeloid
GSM3529840.83	3.77532540293641	0.554402433466199	1	Myeloid
GSM3529840.84	3.0703798548281	7.79102740152235	1	Myeloid
GSM3529840.86	5.73947751356527	27.757317576418	2	T/NK
GSM3529840.89	3.48614568611812	6.58471451915544	1	Myeloid
GSM3529840.90	0.74129019103358	3.69756474957398	1	Myeloid
GSM3529840.91	-2.17690355498953	5.44343640824256	1	Myeloid
GSM3529840.97	0.51401152944662	3.73955742622009	1	Myeloid
GSM3529840.98	0.321477443766621	2.24693312090173	1	Myeloid
GSM3529840.99	1.53537273753476	3.50019163188892	1	Myeloid
GSM3529840.100	0.118667124410477	1.4765338608772	1	Myeloid
GSM3529840.103	2.08791444035661	6.85213931773288	1	Myeloid
GSM3529840.105	-0.216446467608738	0.485413830572147	1	Myeloid
GSM3529840.106	4.2999291324166	-0.541386015158207	1	Myeloid
GSM3529840.107	3.89613927921347	0.812929951813399	1	Myeloid
GSM3529840.114	2.71102982431853	-0.150645245124992	1	Myeloid
GSM3529840.115	1.40984019729905	6.2168427369174	1	Myeloid
GSM3529840.116	0.859673207478687	4.78750365447271	1	Myeloid
GSM3529840.118	0.840066185629666	4.95757802429201	1	Myeloid
GSM3529840.119	1.40178272865846	2.55023249868289	1	Myeloid
GSM3529840.122	4.29614512887605	6.80397072774343	1	Myeloid
GSM3529840.125	0.745743509030618	4.42069180383397	1	Myeloid
GSM3529840.129	1.3773088754146	3.97132445808316	1	Myeloid
GSM3529840.134	1.55388376246213	7.01790763297118	1	Myeloid
GSM3529840.136	9.27984915169876	1.68944884860961	1	Myeloid
GSM3529840.137	4.96946653596415	7.40668297996869	1	Myeloid
GSM3529840.138	1.32464667332488	6.1879212109091	1	Myeloid
GSM3529840.139	0.578554191578277	4.93031717265463	1	Myeloid
GSM3529840.140	2.27263230331623	7.27452267035831	1	Myeloid
GSM3529840.145	9.42215000077083	-1.13959724683957	1	Myeloid
GSM3529840.147	2.66623637689091	6.22596556365574	1	Myeloid
GSM3529840.148	6.084245628927	2.01658716480763	1	Myeloid
GSM3529840.149	-0.0480915682512076	-0.204737209883609	1	Myeloid
GSM3529840.150	5.8564494920092	27.9817662260479	2	T/NK
GSM3529840.151	0.875417633425903	5.67032489826522	1	Myeloid
GSM3529840.153	0.969619889419091	-13.2229905064423	1	Myeloid
GSM3529840.154	0.795259677538181	3.5359340780104	1	Myeloid
GSM3529840.155	-2.07908993257055	1.26691897886846	1	Myeloid
GSM3529840.156	5.01448918129265	-2.92424219283313	1	Myeloid
GSM3529840.162	4.22999526544763	4.1270483216791	1	Myeloid
GSM3529840.163	2.7332359191252	-1.20930959693019	1	Myeloid
GSM3529840.164	-5.19017701724906	0.404775020815007	1	Myeloid
GSM3529840.165	2.98144993485179	6.01014508551997	1	Myeloid
GSM3529840.166	-7.59045120221304	-2.51710168362564	1	Myeloid
GSM3529840.167	0.579509825267636	-1.97449498253851	1	Myeloid
GSM3529840.169	1.70844016149203	7.86897487574903	1	Myeloid
GSM3529840.170	6.23211437592947	3.46040913292013	1	Myeloid
GSM3529840.171	7.73298390152634	-16.4033124763119	1	Myeloid
GSM3529840.172	3.53767222130055	4.69410999587491	1	Myeloid
GSM3529840.173	5.26729120717015	-0.683756280204217	1	Myeloid
GSM3529840.175	2.21170166554878	4.317057856498	1	Myeloid
GSM3529840.177	9.46047136186473	1.51824665233883	1	Myeloid
GSM3529840.178	5.60839953258481	27.7870056087115	2	T/NK
GSM3529840.179	-0.351838385568096	-0.219029999979807	1	Myeloid
GSM3529840.180	0.775553707144847	-1.56060917501417	0	Myeloid
GSM3529840.182	5.1372150466811	1.83372281196338	1	Myeloid
GSM3529840.183	2.34299591992705	8.76484886040525	1	Myeloid
GSM3529840.185	5.49612421538816	7.06155790855384	1	Myeloid
GSM3529840.187	1.42807727554845	7.2241554415543	1	Myeloid
GSM3529840.188	0.811715892369071	5.09491382563463	1	Myeloid
GSM3529840.189	3.00958117610052	3.44901240972159	1	Myeloid
GSM3529840.190	0.302058998300624	3.81697750775884	1	Myeloid
GSM3529840.192	10.898418775583	-0.213513081498894	1	Myeloid
GSM3529841.1	4.02295399840559	-1.94551014098846	1	Myeloid
GSM3529841.3	2.85970530529154	7.27375629586994	1	Myeloid
GSM3529841.4	3.53714151864234	8.61519329037649	1	Myeloid
GSM3529841.5	4.81671582491468	7.47473139351806	1	Myeloid
GSM3529841.6	4.71262337204116	0.635347825637524	1	Myeloid
GSM3529841.8	1.66143082730239	6.42040293169145	1	Myeloid
GSM3529841.11	0.70593861189463	4.86066506154571	1	Myeloid
GSM3529841.12	-2.05388921004183	-10.9579764665978	1	Myeloid
GSM3529841.14	5.87643128703323	3.32985806023234	1	Myeloid
GSM3529841.16	10.8649501150788	-0.262754038832912	1	Myeloid
GSM3529841.18	0.802619494117667	0.0520200242238325	1	Myeloid
GSM3529841.19	6.97897054707362	4.10238772289865	1	Myeloid
GSM3529841.22	0.255325290150157	-0.785702276846296	1	Myeloid
GSM3529841.23	-3.85168966641372	3.14568611249341	1	Myeloid
GSM3529841.24	3.49806792902758	-1.13869562792378	1	Myeloid
GSM3529841.25	1.55632584626664	4.42337776604283	1	Myeloid
GSM3529841.28	1.68808308953827	1.89999116067135	1	Myeloid
GSM3529841.30	0.00506444195964198	4.70094319699157	1	Myeloid
GSM3529841.33	2.54906489847725	0.875175047069035	1	Myeloid
GSM3529841.34	8.06468847184087	2.65072127780141	1	Myeloid
GSM3529841.36	-9.48973037207191	-0.375634127447716	1	Myeloid
GSM3529841.37	4.3435379989924	6.08064719073467	1	Myeloid
GSM3529841.39	-0.925416485062751	5.80775319432647	1	Myeloid
GSM3529841.40	-17.159595415404	9.75401226369921	1	Myeloid
GSM3529841.41	3.71920820517079	-2.7637599124263	1	Myeloid
GSM3529841.43	-6.03541202952329	-1.54488625103044	1	Myeloid
GSM3529841.44	1.17281871453357	4.16959500362858	1	Myeloid
GSM3529841.45	-0.308391875983439	2.67856871472959	1	Myeloid
GSM3529841.46	2.54164762363626	4.7307991934891	1	Myeloid
GSM3529841.50	-1.32971544829769	4.94116318038637	1	Myeloid
GSM3529841.51	1.91452835152101	2.64094195260938	1	Myeloid
GSM3529841.52	0.338597502721222	1.70316143306276	1	Myeloid
GSM3529841.54	2.55542428187239	6.04614956840119	1	Myeloid
GSM3529841.56	4.36019389576121	1.70768796722595	1	Myeloid
GSM3529841.58	5.64113572675852	3.2424538224295	1	Myeloid
GSM3529841.59	0.0263946225329682	6.32974460631014	1	Myeloid
GSM3529841.62	7.50153670432418	3.26050722571624	1	Myeloid
GSM3529841.66	7.30742310440012	2.08797019399207	1	Myeloid
GSM3529841.67	0.966885152126383	6.70441888708315	1	Myeloid
GSM3529841.68	-2.00871037647102	2.41478951906567	1	Myeloid
GSM3529841.69	-5.22694004649837	0.249440244104313	1	Myeloid
GSM3529841.70	-3.03323140822673	1.93481861714587	1	Myeloid
GSM3529841.71	4.42751317651708	3.18980130677567	1	Myeloid
GSM3529841.72	6.68125689308771	1.4354991432725	1	Myeloid
GSM3529841.73	-6.37861260579642	-5.13178205785575	1	Myeloid
GSM3529841.74	0.191916954608326	3.49491717150702	1	Myeloid
GSM3529841.75	-0.400053369794986	3.59931606205304	1	Myeloid
GSM3529841.76	10.9132897405057	-2.24383104088931	1	Myeloid
GSM3529841.77	5.21323108131939	0.213211669911115	1	Myeloid
GSM3529841.78	4.06272810812478	-1.23294036130729	1	Myeloid
GSM3529841.80	7.29449451268456	2.04988237222627	1	Myeloid
GSM3529841.82	6.26617022156723	5.15386821460049	1	Myeloid
GSM3529841.84	12.120546253907	6.05683293993992	10	Myeloid
GSM3529841.85	6.08539972283455	0.501457756756884	1	Myeloid
GSM3529841.88	-1.69977969767092	1.46562038309343	1	Myeloid
GSM3529841.90	-1.84872754927484	4.93239753642829	1	Myeloid
GSM3529841.92	4.19684277069009	6.05205421591481	1	Myeloid
GSM3529841.93	-0.872309084503971	0.036775453926936	1	Myeloid
GSM3529841.94	-7.053250836688	-1.85139900663794	1	Myeloid
GSM3529841.95	1.5389095800247	0.573096276403061	1	Myeloid
GSM3529841.96	2.6031393829315	0.892730558168414	1	Myeloid
GSM3529841.97	6.53810795768664	3.9303691324947	1	Myeloid
GSM3529841.98	0.790072310673247	7.70438624797241	1	Myeloid
GSM3529841.99	3.03161701668765	5.20567890753528	1	Myeloid
GSM3529841.100	-5.80414123435427	-2.6396098964628	0	Myeloid
GSM3529841.102	3.3626270992698	6.66132047817592	1	Myeloid
GSM3529841.103	1.08356508597517	8.54137287285599	1	Myeloid
GSM3529841.104	2.26819382189458	-1.8383057539517	1	Myeloid
GSM3529841.105	-0.765998260090946	2.28839522083395	1	Myeloid
GSM3529841.106	-0.234274747441639	5.06220941368583	1	Myeloid
GSM3529841.107	0.968068402706698	5.89267657705366	1	Myeloid
GSM3529841.108	1.71547201278965	5.66905580426814	1	Myeloid
GSM3529841.109	1.94857066954226	4.976179777563	1	Myeloid
GSM3529841.110	6.88494349398785	3.06499609439753	1	Myeloid
GSM3529841.111	-4.22729696196265	0.722107668714643	0	Myeloid
GSM3529841.112	2.23752604067472	-3.16500692206301	1	Myeloid
GSM3529841.113	4.00103186774776	3.0500572161349	1	Myeloid
GSM3529841.114	3.19580892694209	2.22631740924203	1	Myeloid
GSM3529841.115	-0.370514136227192	6.29188021288249	1	Myeloid
GSM3529841.116	-0.258110215699471	7.43721876693402	1	Myeloid
GSM3529841.117	-4.09113285599985	2.79704725443385	1	Myeloid
GSM3529841.118	0.577044921010506	7.19115819976468	1	Myeloid
GSM3529841.119	0.808320931788867	5.79107700325774	1	Myeloid
GSM3529841.122	1.21534886150912	5.17125812423081	1	Myeloid
GSM3529841.125	1.00035149570135	2.40734962735527	1	Myeloid
GSM3529841.126	-2.00658208116197	7.02830791751078	1	Myeloid
GSM3529841.127	7.72551354273663	1.38690919197765	1	Myeloid
GSM3529841.128	8.65948082017828	2.63585096087895	1	Myeloid
GSM3529841.130	6.68645390162806	3.76648389682095	1	Myeloid
GSM3529841.132	-1.67634491256658	5.67844448216015	1	Myeloid
GSM3529841.133	-4.14502290905573	2.71400811249455	1	Myeloid
GSM3529841.134	6.57625688974631	3.76019376858148	1	Myeloid
GSM3529841.135	-2.03307727073861	3.56803639933503	1	Myeloid
GSM3529841.136	0.0464430295057981	8.60067192542956	1	Myeloid
GSM3529841.137	3.26503136404323	7.15377413931938	1	Myeloid
GSM3529841.140	-5.31509551401407	-1.45658446774422	1	Myeloid
GSM3529841.141	-2.90513384259539	-14.3280240964094	0	Myeloid
GSM3529841.142	6.14028091013491	-8.13979720694191	1	Myeloid
GSM3529841.143	-0.51171050241024	7.59113822207581	1	Myeloid
GSM3529841.144	2.38877830071858	-0.609269005459161	1	Myeloid
GSM3529841.145	4.29553309892393	3.21485133237275	1	Myeloid
GSM3529841.146	-4.64873922290413	1.807663967076	1	Myeloid
GSM3529841.147	2.20869561421463	7.0121193295007	1	Myeloid
GSM3529841.148	-2.91715917689628	3.2008257864618	1	Myeloid
GSM3529841.151	3.89135342432208	1.81390441146731	1	Myeloid
GSM3529841.152	4.31690060531025	0.324053538576994	1	Myeloid
GSM3529841.153	3.03646286636594	0.749589611726551	1	Myeloid
GSM3529841.154	1.81335329291538	5.73105505828794	1	Myeloid
GSM3529841.155	10.7770788723772	-3.81662587245012	0	Myeloid
GSM3529841.157	-1.14634280293367	3.78278016339062	1	Myeloid
GSM3529841.159	0.7187761901871	6.51476160657438	1	Myeloid
GSM3529841.161	-0.380173783750987	5.46181547754875	1	Myeloid
GSM3529841.162	-6.85422427312533	-3.14764111337899	0	Myeloid
GSM3529841.163	2.27954911593385	-3.93215250908001	0	Myeloid
GSM3529841.164	3.01390766342639	2.24806466468381	1	Myeloid
GSM3529841.165	-1.02772235361728	2.81829758497647	1	Myeloid
GSM3529841.166	-7.81900783951459	-1.3745841509241	1	Myeloid
GSM3529841.167	0.358986828707039	6.09360957231499	1	Myeloid
GSM3529841.168	0.195453794003103	1.03454065704479	1	Myeloid
GSM3529841.170	-1.50434341381526	0.266395670637831	1	Myeloid
GSM3529841.171	-6.07089879031032	-0.312491659197936	1	Myeloid
GSM3529841.172	-3.03885985199738	1.99408722055749	1	Myeloid
GSM3529841.173	-6.187796635523	-0.302126781798372	1	Myeloid
GSM3529841.174	5.3102022491513	1.25039617822347	1	Myeloid
GSM3529841.175	0.622009772651406	5.83934238822815	1	Myeloid
GSM3529841.176	-5.80307825618421	3.32893761131195	0	Myeloid
GSM3529841.177	-0.887952777768554	1.34942699984406	1	Myeloid
GSM3529841.178	1.89090666949415	3.62752805740631	1	Myeloid
GSM3529841.179	1.36069847222679	-14.1840184979627	0	Myeloid
GSM3529841.180	-0.444190437051921	2.98610282190826	1	Myeloid
GSM3529841.182	3.11314504749278	-3.77226601668588	1	Myeloid
GSM3529841.183	3.14884721557271	1.66506268521192	1	Myeloid
GSM3529841.184	1.48054443731153	5.76791236775543	1	Myeloid
GSM3529841.185	0.209368982796115	-0.925438704002898	1	Myeloid
GSM3529841.186	4.32194579881723	1.7767583489613	1	Myeloid
GSM3529841.188	-0.769967403115986	4.72217342616348	1	Myeloid
GSM3529841.189	-7.25078157766197	-2.59448220356435	1	Myeloid
GSM3529841.190	-0.999406964649944	7.17589606899139	1	Myeloid
GSM3529841.191	0.919444321614393	6.17743565831204	1	Myeloid
GSM3529841.192	-3.50664272457027	0.750347441340392	1	Myeloid
GSM3529842.2	7.70556871101243	-16.7877455603828	4	Myeloid
GSM3529842.3	-3.12006971536955	-4.37052732756135	0	Myeloid
GSM3529842.4	-1.40364394836989	-10.4304418726888	0	Myeloid
GSM3529842.5	0.25158213608277	-11.9623367637362	0	Myeloid
GSM3529842.6	4.13987285741939	-8.56582739683792	0	Myeloid
GSM3529842.7	0.604983328489179	-2.26555667683514	0	Myeloid
GSM3529842.8	-4.67263404754824	-10.7341555410179	0	Myeloid
GSM3529842.10	-0.270203302257623	-10.8592786208916	0	Myeloid
GSM3529842.11	2.78136141674335	-10.5189999984516	0	Myeloid
GSM3529842.12	3.89941065837935	-7.82134655730804	0	Myeloid
GSM3529842.14	-0.860453649695241	-4.37636258077762	0	Myeloid
GSM3529842.15	2.72647352676685	-9.84633777699886	0	Myeloid
GSM3529842.16	-5.9211200574091	1.01218717075539	1	Myeloid
GSM3529842.18	6.56287671853767	-2.58771742426486	0	Myeloid
GSM3529842.20	1.99271462815305	-9.09885919728948	0	Myeloid
GSM3529842.21	0.540720582806092	-11.2672767663153	0	Myeloid
GSM3529842.24	9.95259531338448	-3.81051493877166	0	Myeloid
GSM3529842.27	5.73133298518596	-8.25542073975677	0	Myeloid
GSM3529842.28	-0.660327968430609	-10.4588760681509	0	Myeloid
GSM3529842.29	4.46355235191858	-9.64383651909457	0	Myeloid
GSM3529842.30	4.51688029581476	-8.57587952319045	0	Myeloid
GSM3529842.31	7.33266585795108	-10.6477976475615	0	Myeloid
GSM3529842.35	1.43155452883966	-4.67299811363088	0	Myeloid
GSM3529842.36	7.45706102352448	-10.5798847963841	0	Myeloid
GSM3529842.37	4.42471305913907	-5.54745504448644	0	Myeloid
GSM3529842.38	-8.41769097945646	-4.33843695983363	0	Myeloid
GSM3529842.39	-6.55556091112203	-13.6694146756769	0	Myeloid
GSM3529842.43	4.72587449046885	-10.6929923807142	0	Myeloid
GSM3529842.44	3.83817076521267	-7.88742355869636	0	Myeloid
GSM3529842.45	1.94193680565933	-3.34878049726688	0	Myeloid
GSM3529842.46	0.994923185530418	-2.66413288996573	0	Myeloid
GSM3529842.51	3.19623783458044	-8.66418180562703	0	Myeloid
GSM3529842.52	4.44184271673738	-7.61835517686868	1	Myeloid
GSM3529842.53	3.66666779342896	-10.5676399312164	0	Myeloid
GSM3529842.55	2.80661675282224	-6.27385406826366	0	Myeloid
GSM3529842.56	5.75915554135904	-8.53840029825956	0	Myeloid
GSM3529842.60	2.82234303098407	-8.78992568760899	0	Myeloid
GSM3529842.61	2.02547729539428	-8.21429347081602	0	Myeloid
GSM3529842.62	-3.83775629261055	-6.05719477880871	0	Myeloid
GSM3529842.63	2.51567436226893	-1.9172609832666	0	Myeloid
GSM3529842.64	3.72953206071112	-2.53362417631256	1	Myeloid
GSM3529842.68	-1.44755974520464	-1.56471392531859	1	Myeloid
GSM3529842.69	-0.924377693233479	-1.66997409132642	0	Myeloid
GSM3529842.70	5.74705240020857	-5.92871468965023	0	Myeloid
GSM3529842.71	9.09479431723058	-3.97311760372903	0	Myeloid
GSM3529842.72	1.35147733419185	4.43474408525855	1	Myeloid
GSM3529842.73	12.1272606181815	7.30794945022835	10	Myeloid
GSM3529842.76	-2.62452290828768	-7.73668808946579	0	Myeloid
GSM3529842.77	-2.47511879593075	-10.5303042605257	0	Myeloid
GSM3529842.78	6.72937411173339	-7.3274174004656	0	Myeloid
GSM3529842.79	4.04227853552922	-11.1141900064058	0	Myeloid
GSM3529842.80	3.83445083247974	-8.46940964443009	0	Myeloid
GSM3529842.83	9.78234594116525	-3.85100957634576	0	Myeloid
GSM3529842.84	4.66560749829569	-9.91846763249331	0	Myeloid
GSM3529842.85	3.2633335725793	-8.64341526348747	0	Myeloid
GSM3529842.86	0.921911749211088	-10.9319816072775	0	Myeloid
GSM3529842.87	3.57638602553005	-11.7655854915138	0	Myeloid
GSM3529842.88	1.48582192525333	-12.0029427988264	0	Myeloid
GSM3529842.92	5.52389067045263	-8.22789259236961	0	Myeloid
GSM3529842.94	-1.45564414730312	-8.58201960251892	0	Myeloid
GSM3529842.95	3.83654034980071	-8.2452937476222	0	Myeloid
GSM3529842.96	11.0818029262798	-3.79833428054902	1	Myeloid
GSM3529842.101	1.42120509775745	-12.5292698469888	0	Myeloid
GSM3529842.102	3.35661370980873	-5.63956423177298	0	Myeloid
GSM3529842.103	3.08743802019084	-9.53162231352648	0	Myeloid
GSM3529842.104	6.99129949633762	-2.88552139091209	0	Myeloid
GSM3529842.108	1.4600785452026	-9.05096004011549	0	Myeloid
GSM3529842.109	2.91810988545848	-6.39335320771496	0	Myeloid
GSM3529842.110	2.85179222162203	-8.98988496922637	0	Myeloid
GSM3529842.112	1.57286355164745	-11.6722976977462	0	Myeloid
GSM3529842.115	7.1167450258643	-2.98247342839886	0	Myeloid
GSM3529842.116	3.09151125057537	-10.0337356024385	0	Myeloid
GSM3529842.117	3.64282178603609	-11.9296067804273	0	Myeloid
GSM3529842.118	1.99634619484412	-2.58813161277468	0	Myeloid
GSM3529842.119	4.23523343868167	-7.85127702563138	0	Myeloid
GSM3529842.120	3.14072128377046	-10.0610145350695	0	Myeloid
GSM3529842.124	-6.89216438381526	-3.12149833140774	1	Myeloid
GSM3529842.125	2.86365583457024	-12.8509222687444	0	Myeloid
GSM3529842.126	3.71828514817929	-5.80863133729246	0	Myeloid
GSM3529842.127	2.57887434818634	-12.1089526174757	0	Myeloid
GSM3529842.128	5.95827334391064	-2.14487811509814	1	Myeloid
GSM3529842.133	-6.15084820847712	1.24784600675122	0	Myeloid
GSM3529842.134	4.57889160364157	-9.13680243729213	0	Myeloid
GSM3529842.135	1.48607093941283	-2.43517602491657	0	Myeloid
GSM3529842.136	7.16159063221212	-8.75608515194788	0	Myeloid
GSM3529842.140	9.32111967222224	3.04593827863735	1	Myeloid
GSM3529842.142	4.01260281758565	-7.60547088226027	0	Myeloid
GSM3529842.143	5.54906917220964	-11.6663040448676	0	Myeloid
GSM3529842.149	0.674008499981911	-12.1436181715871	0	Myeloid
GSM3529842.150	2.0134051618706	-6.80954432887149	0	Myeloid
GSM3529842.151	0.350717253645295	-11.6707441125591	0	Myeloid
GSM3529842.152	0.034766881891543	-9.331678802155	0	Myeloid
GSM3529842.153	2.34907296269706	-7.32712573519768	0	Myeloid
GSM3529842.157	1.84835598929259	-7.6368068111541	0	Myeloid
GSM3529842.158	-0.104466856798889	-11.4263068171616	0	Myeloid
GSM3529842.159	3.71987235561323	-9.77886859634207	0	Myeloid
GSM3529842.160	2.03444307873993	-8.46127633794593	0	Myeloid
GSM3529842.165	1.33320435273512	-7.7721385309479	0	Myeloid
GSM3529842.166	6.80094064657738	-7.15721303817043	0	Myeloid
GSM3529842.167	3.69417980378012	-4.7078820297206	0	Myeloid
GSM3529842.168	1.22860369509695	-5.66953837290722	0	Myeloid
GSM3529842.173	2.9730957486549	-11.135460841649	0	Myeloid
GSM3529842.174	-2.71324407741646	-8.49298126448494	0	Myeloid
GSM3529842.175	6.14378853003164	-9.37279561335924	0	Myeloid
GSM3529842.176	4.69729207770372	-6.78060429777906	0	Myeloid
GSM3529842.182	2.46664000236701	-7.35359573423265	0	Myeloid
GSM3529842.183	4.54040457557424	-8.68126138276914	0	Myeloid
GSM3529842.184	7.63244606199226	-12.5390659442019	0	Myeloid
GSM3529842.189	3.9767330604093	-10.3814716053931	0	Myeloid
GSM3529842.191	-6.08757943760994	-3.76889279866958	0	Myeloid
GSM3529842.192	1.97968978562848	-10.0775544087357	0	Myeloid
GSM3529843.2	-1.98439814785807	-10.5394984376503	0	Myeloid
GSM3529843.3	5.67814388888482	-9.69344428631576	0	Myeloid
GSM3529843.4	-0.32275065442037	-6.4961285732445	0	Myeloid
GSM3529843.9	-5.49599628456433	-6.76617494331934	0	Myeloid
GSM3529843.10	0.804794287571371	-6.57818841785932	0	Myeloid
GSM3529843.11	8.03463076284635	-5.18622537068663	0	Myeloid
GSM3529843.12	7.36403384553955	-2.36745370697181	0	Myeloid
GSM3529843.17	6.26518543673145	-12.6040172095643	0	Myeloid
GSM3529843.20	8.23797953939476	-1.99914007468383	0	Myeloid
GSM3529843.21	3.71642413599959	-9.3177234265682	0	Myeloid
GSM3529843.22	2.82457676063126	-6.43337012826157	0	Myeloid
GSM3529843.25	5.93918404723554	-4.68799706010827	0	Myeloid
GSM3529843.27	7.39515088993754	-6.72043036187016	0	Myeloid
GSM3529843.29	2.04319353671605	-8.6624752885392	0	Myeloid
GSM3529843.33	10.8018393656472	-6.6233407600104	0	Myeloid
GSM3529843.34	5.24131560262019	-1.92414472050651	0	Myeloid
GSM3529843.35	1.31519388066244	-5.97952156189156	0	Myeloid
GSM3529843.36	-3.72573772728388	-4.61293132943227	0	Myeloid
GSM3529843.39	-3.7443505033787	-7.88099700494597	0	Myeloid
GSM3529843.41	5.00325906829721	-7.73152377734391	0	Myeloid
GSM3529843.42	2.75276405961348	-5.11915986180527	0	Myeloid
GSM3529843.44	0.324506909357598	-9.98499364189995	0	Myeloid
GSM3529843.45	0.140245587165004	-6.05292466100169	0	Myeloid
GSM3529843.49	0.150862333475317	-14.3221633737143	0	Myeloid
GSM3529843.50	2.92812370105399	-4.73510917578909	0	Myeloid
GSM3529843.52	4.82002732674052	-6.28649092718368	0	Myeloid
GSM3529843.54	0.220347075330267	-6.02602995787701	0	Myeloid
GSM3529843.56	0.158343489786642	-7.46037901438629	0	Myeloid
GSM3529843.57	0.508877944634188	-5.08494621651318	0	Myeloid
GSM3529843.59	5.35971821112191	-6.07231003918377	0	Myeloid
GSM3529843.60	5.14337780202076	-7.30074701061052	0	Myeloid
GSM3529843.67	3.16624275123812	-6.66088751152923	0	Myeloid
GSM3529843.69	6.64530328772485	-7.44191110802484	0	Myeloid
GSM3529843.72	0.857833532227241	-3.91626003559184	0	Myeloid
GSM3529843.73	-0.574331589680902	-6.81749009828806	0	Myeloid
GSM3529843.74	2.59287399373907	2.9809975699989	1	Myeloid
GSM3529843.75	1.65643124368274	-8.41216522740079	0	Myeloid
GSM3529843.78	3.85471512774426	-6.7151068374439	0	Myeloid
GSM3529843.82	2.85587535508303	-13.7670819991932	0	Myeloid
GSM3529843.83	-0.548876277740538	-5.87263404257105	0	Myeloid
GSM3529843.84	-0.226533446230554	-6.2850207708218	0	Myeloid
GSM3529843.85	-8.43791519391804	-7.53670007057954	0	Myeloid
GSM3529843.86	0.601179932432866	25.1452068158198	2	T/NK
GSM3529843.87	1.24608100696722	-7.63606633278417	0	Myeloid
GSM3529843.88	-6.12058664911249	-4.10545339306097	0	Myeloid
GSM3529843.89	-4.59324581550018	-11.8982725405594	0	Myeloid
GSM3529843.90	6.08329160107854	-14.2167218327241	0	Myeloid
GSM3529843.91	1.39693843326374	-8.16698672479814	0	Myeloid
GSM3529843.92	-1.00362697035892	-7.10650693541226	0	Myeloid
GSM3529843.93	0.479581490361212	-5.78077531922854	0	Myeloid
GSM3529843.95	11.6661795083124	5.64424336424886	10	Myeloid
GSM3529843.98	3.27547737705992	-11.2217230844376	0	Myeloid
GSM3529843.101	-1.92059020498912	-0.93372174294512	1	Myeloid
GSM3529843.102	-19.7740600581597	-4.64184529384647	9	Myeloid
GSM3529843.104	-4.48980808743598	-7.00178376984059	0	Myeloid
GSM3529843.107	-1.14154703624354	-8.48435520904187	0	Myeloid
GSM3529843.110	-2.18230030640316	-9.90270494741326	0	Myeloid
GSM3529843.113	-1.25858329203351	-7.32072147030638	0	Myeloid
GSM3529843.115	7.17294872876315	-4.4229705384118	0	Myeloid
GSM3529843.116	5.89671104523197	-5.92205173190224	0	Myeloid
GSM3529843.117	5.32535212419941	-7.2615589955846	0	Myeloid
GSM3529843.118	-1.662518509795	-4.48573677662396	0	Myeloid
GSM3529843.119	-4.01197327871801	-7.47912481013043	0	Myeloid
GSM3529843.122	2.11679804007842	-5.68474325283743	0	Myeloid
GSM3529843.123	-0.269316954597657	-8.29832301689571	0	Myeloid
GSM3529843.124	-1.33189335434215	-8.89080252370973	0	Myeloid
GSM3529843.125	-0.10701465421935	-11.6843058843329	0	Myeloid
GSM3529843.126	-0.174643890254021	-3.21422440592376	0	Myeloid
GSM3529843.129	4.94472115975274	-8.95042638892082	0	Myeloid
GSM3529843.130	0.850673298803177	-9.68163419141237	0	Myeloid
GSM3529843.131	2.11681042643927	-8.84984038024503	0	Myeloid
GSM3529843.135	-0.399805894410078	-9.42481435587425	0	Myeloid
GSM3529843.136	0.729581296103234	-6.98502557710932	0	Myeloid
GSM3529843.138	6.42051622186932	-5.83075954119129	0	Myeloid
GSM3529843.140	0.515155626254011	-6.8404604651169	0	Myeloid
GSM3529843.145	1.5589657850203	-5.46204143306268	0	Myeloid
GSM3529843.146	-3.60406126219847	-10.8723448402253	0	Myeloid
GSM3529843.147	-3.29600934987761	-2.51921152623891	0	Myeloid
GSM3529843.149	-0.164322217756132	-3.13886403526066	0	Myeloid
GSM3529843.150	-2.31424497568514	-2.31045066975981	0	Myeloid
GSM3529843.151	3.71332800355118	-6.63449344478853	0	Myeloid
GSM3529843.152	-2.03563584473738	-7.76720754337066	0	Myeloid
GSM3529843.154	-0.522979453023004	-9.20420460945761	0	Myeloid
GSM3529843.158	1.16558820848503	-9.76679240729685	0	Myeloid
GSM3529843.162	3.97570421786064	-6.45603771725581	0	Myeloid
GSM3529843.163	-0.694929973208784	-9.36951377187192	0	Myeloid
GSM3529843.164	0.387064300244714	-5.55246206957523	0	Myeloid
GSM3529843.165	-4.60647022977388	-13.4104547871246	0	Myeloid
GSM3529843.167	-4.39592306220384	-5.80583308308813	0	Myeloid
GSM3529843.168	-1.13896610185632	-10.6756566158509	0	Myeloid
GSM3529843.171	-1.96842724813413	-6.6626687473864	0	Myeloid
GSM3529843.172	0.656401320985598	-8.26909095262461	0	Myeloid
GSM3529843.179	-4.6762383165532	-8.01788401265995	0	Myeloid
GSM3529843.180	-3.96977929227191	-9.36014911417617	0	Myeloid
GSM3529843.181	-3.37547400946554	-7.86522012746787	0	Myeloid
GSM3529843.182	-2.37526381844174	-6.63639714509443	0	Myeloid
GSM3529843.183	-4.44448598809635	-8.39365170297207	0	Myeloid
GSM3529843.186	-0.239056338788185	-8.22305338612406	0	Myeloid
GSM3529843.187	-4.76446568060946	-6.74516736073698	0	Myeloid
GSM3529843.188	4.47515956560597	-11.564730489586	0	Myeloid
GSM3529843.189	-3.73974786893095	-5.07128994611726	0	Myeloid
GSM3529843.191	10.0901559670644	-10.8403341981572	0	Myeloid
GSM3529843.192	-1.74316887485496	-4.67035769854496	0	Myeloid
GSM3529844.1	-5.94706880493066	-4.20919256626365	0	Myeloid
GSM3529844.2	7.74467070427204	-3.46973871650944	0	Myeloid
GSM3529844.3	-2.50825294786789	-3.65066722444509	0	Myeloid
GSM3529844.5	-0.100261774552923	-5.90912871785314	0	Myeloid
GSM3529844.6	-0.521720931859845	-4.94103207907366	0	Myeloid
GSM3529844.7	-5.34802349927002	-10.3737115724295	0	Myeloid
GSM3529844.8	-5.48565726963919	-4.26849904915485	0	Myeloid
GSM3529844.10	-6.74405661297055	-4.39502020211506	0	Myeloid
GSM3529844.11	3.88619175151251	-13.2890110671848	0	Myeloid
GSM3529844.12	5.78459385398768	-3.91296557243149	0	Myeloid
GSM3529844.16	4.54829468233212	-6.57199831424644	0	Myeloid
GSM3529844.23	2.12400835121343	-1.73484737455627	0	Myeloid
GSM3529844.24	2.05167209891805	-4.62118230879447	0	Myeloid
GSM3529844.28	1.20162343124666	-8.04395965714625	0	Myeloid
GSM3529844.29	-6.52080436002559	-3.95186415398515	0	Myeloid
GSM3529844.30	0.753186056466924	-12.803859947034	0	Myeloid
GSM3529844.35	-1.43737292087951	-6.56178139809458	0	Myeloid
GSM3529844.36	-0.106876991817933	-3.37470742945118	0	Myeloid
GSM3529844.43	32.3436354243207	0.788147507317906	8	Oligodendrocyte
GSM3529844.45	3.87054943132768	-3.6933905412544	0	Myeloid
GSM3529844.47	-1.88453989686957	-6.73595260226797	0	Myeloid
GSM3529844.48	-7.53408684009891	-2.89642349107642	0	Myeloid
GSM3529844.51	2.32271422999128	-4.74161874071972	0	Myeloid
GSM3529844.52	-0.221223755407344	-7.23185216028079	0	Myeloid
GSM3529844.53	-1.34565819783636	-2.32873047189091	0	Myeloid
GSM3529844.54	-1.54653348320129	-8.24255898688534	0	Myeloid
GSM3529844.56	2.38133753466349	-9.060414143641	0	Myeloid
GSM3529844.60	-4.0186873961892	-7.47271186932275	0	Myeloid
GSM3529844.64	-4.79355771037289	-1.44257728557343	0	Myeloid
GSM3529844.67	-3.79319936698255	-7.30156396077284	0	Myeloid
GSM3529844.69	3.59303702333556	-6.02738488576839	0	Myeloid
GSM3529844.71	3.26276672496498	-7.70922044939311	0	Myeloid
GSM3529844.72	2.18970236139854	-7.34342749504665	0	Myeloid
GSM3529844.77	-0.00992594086999921	-6.93077657516636	0	Myeloid
GSM3529844.80	1.11092704499784	-3.55746057106926	0	Myeloid
GSM3529844.83	-1.53571478910831	-4.90395081597157	0	Myeloid
GSM3529844.84	8.868901198639	2.69006645317466	1	Myeloid
GSM3529844.85	-5.93103017540682	-5.25643867742356	0	Myeloid
GSM3529844.86	-6.29559468871028	-11.1588978850388	0	Myeloid
GSM3529844.87	-1.14746670233414	-11.1666229716214	0	Myeloid
GSM3529844.88	-3.67444634130822	-6.70207140702412	0	Myeloid
GSM3529844.93	-1.92395335268903	-6.78543688867251	0	Myeloid
GSM3529844.94	3.01988122324339	-12.2879201763208	0	Myeloid
GSM3529844.95	-3.79946857408929	-4.8695800968314	0	Myeloid
GSM3529844.96	4.59373562273806	-5.34989882743187	0	Myeloid
GSM3529844.100	0.512066061704578	-8.81362237882305	0	Myeloid
GSM3529844.101	-1.94274930105265	-4.47180593477846	0	Myeloid
GSM3529844.103	-4.49234564780442	-5.0409070874559	0	Myeloid
GSM3529844.105	-0.986794018796579	-5.05568695782074	0	Myeloid
GSM3529844.110	3.22520956890655	-8.97438254757576	0	Myeloid
GSM3529844.111	0.0969663972438223	-10.394965975267	0	Myeloid
GSM3529844.112	-2.63674055959284	-5.01820962356147	0	Myeloid
GSM3529844.116	33.1066863663309	1.58016748601147	8	Oligodendrocyte
GSM3529844.117	-3.06522526262772	-14.5469990407912	0	Myeloid
GSM3529844.119	1.43296828740276	-13.9675464123985	0	Myeloid
GSM3529844.120	1.59239525590255	-10.9157784732177	0	Myeloid
GSM3529844.126	2.21673851319654	-6.56903457174586	0	Myeloid
GSM3529844.128	0.289736948570615	-10.1900113715311	0	Myeloid
GSM3529844.132	-4.0781429272028	-5.77315862162896	0	Myeloid
GSM3529844.134	0.902984497295767	-9.00979016692699	0	Myeloid
GSM3529844.136	3.13142833014318	-5.52559547931185	0	Myeloid
GSM3529844.142	-1.06324906950724	-8.62632565251433	0	Myeloid
GSM3529844.143	-5.12101554261682	-8.90492936541997	0	Myeloid
GSM3529844.144	7.10294134192194	-2.92785503958677	0	Myeloid
GSM3529844.151	7.02870596615116	-4.5366138572635	0	Myeloid
GSM3529844.152	-0.151095680877241	-5.858141676555	0	Myeloid
GSM3529844.158	-3.24458001531684	-7.98129414323786	0	Myeloid
GSM3529844.159	-2.85201579164988	-11.124277065868	0	Myeloid
GSM3529844.160	-4.97199018535541	-7.23476938252929	0	Myeloid
GSM3529844.165	-2.48704997014736	-2.08684150326778	0	Myeloid
GSM3529844.166	-2.21936055429025	-9.78193267297848	0	Myeloid
GSM3529844.167	-0.432665783791989	-5.16231703620987	0	Myeloid
GSM3529844.168	-0.66217138837716	-7.5848922876942	0	Myeloid
GSM3529844.170	-4.54193046704496	-6.84392018240254	0	Myeloid
GSM3529844.173	2.59058932545438	-7.795876725663	0	Myeloid
GSM3529844.174	-2.31674738053575	-9.8642621174048	0	Myeloid
GSM3529844.175	3.75269566070308	-5.42236683980502	0	Myeloid
GSM3529844.181	-3.9255214861163	-4.97444350105134	0	Myeloid
GSM3529844.183	-2.86515410765236	-6.31279227556221	0	Myeloid
GSM3529844.189	4.7514704861514	-1.18914986983559	0	Myeloid
GSM3529844.191	-3.24116225574027	-8.51231399513286	0	Myeloid
GSM3529844.192	1.63045501850684	-4.45450208546854	0	Myeloid
GSM3529845.1	10.9975037405426	5.26244573740748	1	Myeloid
GSM3529845.3	1.86721574829515	-10.1737417445566	0	Myeloid
GSM3529845.9	-5.0637467799982	-3.18583347635532	0	Myeloid
GSM3529845.10	8.7864281441267	-10.5050579349797	0	Myeloid
GSM3529845.11	7.9585811466841	-9.54744589146279	0	Myeloid
GSM3529845.12	2.16959191460758	-10.1659822598295	0	Myeloid
GSM3529845.17	4.52168062698314	-3.18235814706864	0	Myeloid
GSM3529845.18	6.19510324502514	-10.6458060543758	0	Myeloid
GSM3529845.21	6.3335707592539	-12.2262221660307	0	Myeloid
GSM3529845.22	6.57680176952903	-10.5687805542845	0	Myeloid
GSM3529845.25	2.78679049269235	-2.83028523906676	0	Myeloid
GSM3529845.26	8.3084868171794	-7.01608758469084	0	Myeloid
GSM3529845.27	5.19148784957575	-9.76527985641412	0	Myeloid
GSM3529845.28	5.21246153982521	-10.4260079024922	0	Myeloid
GSM3529845.33	7.46531043486064	-1.86341440265862	0	Myeloid
GSM3529845.34	5.5177841630722	-1.70228938069581	0	Myeloid
GSM3529845.35	3.14470202802426	-7.59886266743269	0	Myeloid
GSM3529845.36	6.58597592166358	-10.5883191467232	0	Myeloid
GSM3529845.41	1.60946858870411	-6.6264342661139	0	Myeloid
GSM3529845.42	-7.09123114947721	-4.52194362884795	0	Myeloid
GSM3529845.43	5.44145967408418	-9.70254700854456	0	Myeloid
GSM3529845.45	2.97035971207376	-9.53014594773306	0	Myeloid
GSM3529845.50	7.71864864010037	-6.62247504894222	0	Myeloid
GSM3529845.51	-0.801659454208888	-11.0932662198371	0	Myeloid
GSM3529845.53	0.583206032202154	-3.80788760689647	0	Myeloid
GSM3529845.57	0.986303666662044	-7.35240529891767	0	Myeloid
GSM3529845.61	1.41580704305848	-9.43519386768511	0	Myeloid
GSM3529845.66	-0.986322570360232	-3.92487633630915	0	Myeloid
GSM3529845.68	-0.0560469570770531	-12.5058500032254	0	Myeloid
GSM3529845.72	-17.5907025798808	6.13705108308966	1	Myeloid
GSM3529845.73	1.76504759798927	-11.1258606987036	0	Myeloid
GSM3529845.76	-3.47544136726975	-11.9853832077011	0	Myeloid
GSM3529845.77	1.11449736179335	-6.76100460360531	0	Myeloid
GSM3529845.81	1.50309894974139	-9.44912524477264	0	Myeloid
GSM3529845.84	6.38516440305427	-10.6300164080552	0	Myeloid
GSM3529845.85	2.03822246065952	-9.30834815477607	0	Myeloid
GSM3529845.86	2.21425063479867	-12.0413176647408	0	Myeloid
GSM3529845.88	-3.23777938183962	-3.47273474451498	0	Myeloid
GSM3529845.89	7.33010447645045	-0.873181574650875	0	Myeloid
GSM3529845.91	-3.46867249240177	-11.5922468203567	0	Myeloid
GSM3529845.92	5.26089295071611	-10.1929456657065	0	Myeloid
GSM3529845.93	1.05314157131331	-9.67168858416598	0	Myeloid
GSM3529845.97	6.63343827169487	-8.99999743053645	0	Myeloid
GSM3529845.100	4.56485315826536	-14.5672813113295	0	Myeloid
GSM3529845.102	4.73373328784225	-12.2222231604435	0	Myeloid
GSM3529845.113	-3.11501812709708	-9.80814975467098	0	Myeloid
GSM3529845.114	2.52131479601449	-13.1961240928849	0	Myeloid
GSM3529845.115	4.12428312355122	-3.53154546452709	0	Myeloid
GSM3529845.116	-1.7003930594216	-9.9569574491819	0	Myeloid
GSM3529845.118	-1.79386469012729	-4.31962246732301	0	Myeloid
GSM3529845.121	-3.97952063888864	-11.2077858298163	0	Myeloid
GSM3529845.124	-2.29029600382506	-9.81758451555368	0	Myeloid
GSM3529845.125	5.04679946221351	-11.2858639507072	0	Myeloid
GSM3529845.129	10.683530024172	-8.68810062892895	0	Myeloid
GSM3529845.130	-1.91631870948365	-3.32585882955821	0	Myeloid
GSM3529845.132	-0.563167616522767	-10.0201929712517	0	Myeloid
GSM3529845.134	7.84547113387739	-8.20774747045173	0	Myeloid
GSM3529845.136	-2.38480539063602	-8.97263305437899	0	Myeloid
GSM3529845.137	-5.4676292271018	-5.99893496468199	0	Myeloid
GSM3529845.140	-4.54358006801657	-3.96383511211041	0	Myeloid
GSM3529845.142	0.22419015305797	-8.82126601029464	0	Myeloid
GSM3529845.147	3.66772243812705	-2.96157491107899	0	Myeloid
GSM3529845.154	5.16930596808091	-9.91666881935454	0	Myeloid
GSM3529845.155	0.940620516138163	-4.04910343879223	0	Myeloid
GSM3529845.156	-9.77708479598807	-8.39922805158009	0	Myeloid
GSM3529845.158	8.18121495608616	-3.09630777978549	0	Myeloid
GSM3529845.161	6.23628954289058	-10.7647317203366	0	Myeloid
GSM3529845.165	-2.60518957476256	-1.79883373444681	0	Myeloid
GSM3529845.167	7.86420667655336	-9.42822548574027	0	Myeloid
GSM3529845.173	4.84882698178358	-3.03712647204341	0	Myeloid
GSM3529845.175	3.81127465961564	-10.1615437047151	0	Myeloid
GSM3529845.179	1.33673013012339	-10.506526906457	0	Myeloid
GSM3529845.183	2.30544495719568	-11.5486656462571	0	Myeloid
GSM3529845.184	2.07800237512958	-9.68772914147338	0	Myeloid
GSM3529845.187	-6.63592421529769	-6.17859152919841	0	Myeloid
GSM3529845.189	0.587895868300889	-10.5600710644303	0	Myeloid
GSM3529846.5	3.82126242799876	-13.0573154767093	0	Myeloid
GSM3529846.6	-3.52709259748206	-12.9082171855462	0	Myeloid
GSM3529846.7	10.230275931464	-10.8741955190115	0	Myeloid
GSM3529846.10	-0.838762714422907	-11.2852560269402	0	Myeloid
GSM3529846.11	-8.35186136359072	-5.73267074607944	0	Myeloid
GSM3529846.14	-0.848081808314576	-12.1312858606158	0	Myeloid
GSM3529846.15	-3.83772500814211	-0.578463935315888	1	Myeloid
GSM3529846.22	9.28287467224983	-7.45387329370595	0	Myeloid
GSM3529846.24	2.30122755702889	-10.8049551017882	0	Myeloid
GSM3529846.28	-2.0289677385915	-13.1604179083437	0	Myeloid
GSM3529846.30	10.2318815417509	-5.54733583340439	0	Myeloid
GSM3529846.31	-0.796116347883146	-11.6831814052314	0	Myeloid
GSM3529846.36	-5.8355660475812	-4.93287555729718	0	Myeloid
GSM3529846.37	-4.53637640821227	-9.63649350410093	0	Myeloid
GSM3529846.48	-0.98702394818742	-12.7565773683181	0	Myeloid
GSM3529846.53	8.06487765568349	-1.0279180680661	0	Myeloid
GSM3529846.54	8.39738459755837	-5.14596823935222	0	Myeloid
GSM3529846.55	9.56591580670607	-7.48585744102489	0	Myeloid
GSM3529846.60	8.54786245683322	-5.15306086293643	0	Myeloid
GSM3529846.63	-1.87311551240549	-3.43414680452745	0	Myeloid
GSM3529846.64	-6.60237140812576	-8.97880028634395	0	Myeloid
GSM3529846.67	-0.704490619477938	-9.93396755088152	0	Myeloid
GSM3529846.68	-4.80034706567273	-11.7325511013916	0	Myeloid
GSM3529846.70	9.34242920455456	-12.6636836136274	0	Myeloid
GSM3529846.75	-3.01745432950737	-11.2339701185852	0	Myeloid
GSM3529846.76	0.113803532418236	-8.38809475826252	0	Myeloid
GSM3529846.83	8.18703314770932	-5.14969623622869	0	Myeloid
GSM3529846.84	1.16355682804368	-9.97312993854452	0	Myeloid
GSM3529846.85	-0.473917452828084	-4.62939466183031	0	Myeloid
GSM3529846.88	1.65417991166472	-12.7232680863274	0	Myeloid
GSM3529846.94	-1.74990966134687	-12.4772358907429	0	Myeloid
GSM3529846.96	1.27846020230087	-9.79720121614139	0	Myeloid
GSM3529846.101	-3.35561884444782	-9.42356385682599	0	Myeloid
GSM3529846.108	-7.97732854839493	-9.80977793621842	0	Myeloid
GSM3529846.110	-3.31508848918309	-10.0335360962729	0	Myeloid
GSM3529846.111	6.97213056051819	-7.65541988143673	0	Myeloid
GSM3529846.112	-0.321350375444839	-13.4038360097327	0	Myeloid
GSM3529846.117	8.97930847484509	-4.92551551140038	0	Myeloid
GSM3529846.118	-5.56584551445382	-4.23708336987746	0	Myeloid
GSM3529846.120	6.60329640302335	-1.01033087368419	0	Myeloid
GSM3529846.124	8.17435939702007	-1.0274049562191	0	Myeloid
GSM3529846.128	4.11537636677749	-3.80797252534963	0	Myeloid
GSM3529846.135	-1.90058323821234	-11.9409026745556	0	Myeloid
GSM3529846.136	8.28590271332165	-8.06507845182779	0	Myeloid
GSM3529846.142	-1.21650444107236	-12.7616558217088	0	Myeloid
GSM3529846.143	-5.77436791636158	-8.78933064129689	0	Myeloid
GSM3529846.144	-0.871343546095186	-11.869294844638	0	Myeloid
GSM3529846.151	-0.182514165742869	-14.5525544428207	0	Myeloid
GSM3529846.152	-0.514124538857167	-12.9758037931712	0	Myeloid
GSM3529846.158	7.47375347491164	-7.77555147362631	0	Myeloid
GSM3529846.159	-1.10132381794053	-11.9352264234326	0	Myeloid
GSM3529846.160	7.12122792674365	-11.5222347376052	0	Myeloid
GSM3529846.167	-2.39615991545763	-13.9834095362876	0	Myeloid
GSM3529846.168	-3.93296623378449	-2.12561431995361	0	Myeloid
GSM3529846.174	-4.85394840339711	-3.23257096117664	0	Myeloid
GSM3529846.176	-4.08891846665265	-2.06467302501297	0	Myeloid
GSM3529846.182	-3.09528808837332	-5.96096261474107	0	Myeloid
GSM3529846.191	-3.39167683802272	-11.3902025825497	0	Myeloid
GSM3529846.192	8.65367693429049	-10.4224086656185	0	Myeloid
GSM3529847.2	5.16402966005993	-13.3596200589425	0	Myeloid
GSM3529847.3	-6.75741947081394	-10.542427674134	0	Myeloid
GSM3529847.4	-1.12810743582444	-5.8710625230754	0	Myeloid
GSM3529847.6	8.90230651642834	-2.57963031057082	0	Myeloid
GSM3529847.10	-3.52317015337953	-0.906157308633454	1	Myeloid
GSM3529847.17	-3.58397068250499	-6.6724352904883	0	Myeloid
GSM3529847.18	-3.34751953884148	-6.77861059377356	0	Myeloid
GSM3529847.20	8.02443939786901	-8.25683809911972	0	Myeloid
GSM3529847.21	0.466807243125356	-4.64566603162439	0	Myeloid
GSM3529847.25	7.4148888320885	-5.31332468609222	0	Myeloid
GSM3529847.26	-6.77702444485767	-7.48526416170893	0	Myeloid
GSM3529847.31	9.46713005113421	-8.70369850643197	0	Myeloid
GSM3529847.33	-6.26915762251014	-7.73487187412967	0	Myeloid
GSM3529847.34	5.18493645081041	-4.21889546787699	0	Myeloid
GSM3529847.35	-2.76252891318202	-5.44235894473212	0	Myeloid
GSM3529847.36	4.866705886344	-5.3402489885642	0	Myeloid
GSM3529847.37	5.01286101582056	-13.2675287122961	0	Myeloid
GSM3529847.41	-6.72102666740572	-4.5775338623656	0	Myeloid
GSM3529847.42	7.86563205815085	0.0124934906000776	0	Myeloid
GSM3529847.43	7.81626472218269	-3.58835595751597	0	Myeloid
GSM3529847.49	9.60216493875942	-7.39688346051963	0	Myeloid
GSM3529847.50	8.40230962822482	-5.9385754744412	0	Myeloid
GSM3529847.51	2.03978740329159	-5.5927049621605	0	Myeloid
GSM3529847.52	-2.85625577198855	-5.99111300767026	0	Myeloid
GSM3529847.53	-4.07955794307249	-9.66225157048529	0	Myeloid
GSM3529847.54	2.99568736150268	-7.14583531820447	0	Myeloid
GSM3529847.58	10.192002619372	-5.66582804890662	0	Myeloid
GSM3529847.59	-3.7559769574342	-6.27995107046702	0	Myeloid
GSM3529847.66	-0.944021020118257	-3.50628171471111	0	Myeloid
GSM3529847.68	-1.9312583949829	-3.78863497257087	0	Myeloid
GSM3529847.70	-2.34075744638477	-2.67568326821086	0	Myeloid
GSM3529847.73	-8.58697273902085	-7.37541890471485	0	Myeloid
GSM3529847.81	-7.33587860993966	-6.27758774289253	0	Myeloid
GSM3529847.82	-1.14888403725707	-6.22003867238165	0	Myeloid
GSM3529847.84	8.27452449751004	-4.49810485863271	0	Myeloid
GSM3529847.87	-1.26200859234051	-7.87114375427616	0	Myeloid
GSM3529847.89	-3.98503025610761	-4.08764992254269	0	Myeloid
GSM3529847.90	-2.63830751726819	0.205523225401486	0	Myeloid
GSM3529847.91	-3.22877915169741	-5.92335301257607	0	Myeloid
GSM3529847.92	8.57486385849974	-2.91049812658116	0	Myeloid
GSM3529847.97	-0.0663921666668687	-5.85712337227794	0	Myeloid
GSM3529847.98	-4.74523723909346	-6.71291077461899	0	Myeloid
GSM3529847.100	-2.03704616656626	-8.72500819153803	0	Myeloid
GSM3529847.101	-5.62429088174838	-6.21765119005673	0	Myeloid
GSM3529847.106	2.80073640018782	-15.1963809080819	0	Myeloid
GSM3529847.107	2.82545047256784	-15.3522686660045	0	Myeloid
GSM3529847.114	-4.65568719103324	-4.99750789289688	0	Myeloid
GSM3529847.115	-3.96976615513697	-4.98845508774498	0	Myeloid
GSM3529847.116	9.30155363581114	-1.34088435773325	0	Myeloid
GSM3529847.117	-6.14056104971145	-9.59799667919319	0	Myeloid
GSM3529847.118	-4.75182046793996	-4.42284319581739	0	Myeloid
GSM3529847.119	-0.2411034981403	-7.81735128080373	0	Myeloid
GSM3529847.121	-4.47607600187952	-6.12097141971266	0	Myeloid
GSM3529847.129	-3.19297720323378	-5.47141656138733	0	Myeloid
GSM3529847.130	-5.50168037808965	-7.55180480519429	0	Myeloid
GSM3529847.131	10.5428010558025	-6.76068966058163	0	Myeloid
GSM3529847.132	-4.87885750115982	-5.69542074666862	0	Myeloid
GSM3529847.135	-6.42622170066534	-10.9550491743487	0	Myeloid
GSM3529847.136	-5.16534902164591	-7.12409926028087	0	Myeloid
GSM3529847.137	-2.43696863000008	-6.66939743959235	0	Myeloid
GSM3529847.138	-6.01113032414907	-5.9695316900805	0	Myeloid
GSM3529847.139	-2.89505359389933	-11.5222632456904	0	Myeloid
GSM3529847.140	10.8261310763546	-6.80833310410792	0	Myeloid
GSM3529847.147	-0.963911907908298	-2.81748663316852	0	Myeloid
GSM3529847.150	5.0346420390154	-4.27422126598907	0	Myeloid
GSM3529847.151	-2.02229358528708	-5.5069761000352	0	Myeloid
GSM3529847.152	-4.14871213163684	-5.69548857040203	0	Myeloid
GSM3529847.153	8.88660567842033	-2.69111619492026	0	Myeloid
GSM3529847.156	-3.74941801484103	-3.29389200464668	0	Myeloid
GSM3529847.158	0.125054164398456	-4.32746047706577	0	Myeloid
GSM3529847.162	10.9772449435194	-8.83486904898447	0	Myeloid
GSM3529847.163	-3.52220561964395	-2.88813022479226	0	Myeloid
GSM3529847.167	-4.27590543810718	-7.94519381038902	0	Myeloid
GSM3529847.168	-3.66727047382507	-3.34089371711096	0	Myeloid
GSM3529847.169	-7.31630096340126	-5.2899902240891	0	Myeloid
GSM3529847.170	-6.22009210479926	-3.93285671807111	0	Myeloid
GSM3529847.172	5.56809908586436	-7.14274081963607	0	Myeloid
GSM3529847.176	6.0453150003785	-3.62244576785998	0	Myeloid
GSM3529847.178	9.56922305879917	3.13539381167034	1	Myeloid
GSM3529847.179	-6.10568768619188	-7.80566328693891	0	Myeloid
GSM3529847.180	-8.01249663412582	-1.19644875564415	0	Myeloid
GSM3529847.182	-7.90223830537998	-9.73731401570942	0	Myeloid
GSM3529847.183	-2.9656551835636	-4.59457280236683	0	Myeloid
GSM3529847.184	-3.12244067637534	-12.241539518625	0	Myeloid
GSM3529847.186	9.00895788293532	-5.77530229772771	0	Myeloid
GSM3529847.187	-6.63515183382804	-5.8360294723995	0	Myeloid
GSM3529847.188	-6.98707456354752	-7.438992418144	0	Myeloid
GSM3529847.189	0.551847375317562	-4.9103655649027	0	Myeloid
GSM3529847.191	-4.66779974278611	-8.99668093191091	0	Myeloid
GSM3529847.192	8.49750713579129	-3.83499868900531	0	Myeloid
GSM3529848.36	-20.1635770243491	8.20264966620306	6	Myeloid
GSM3529848.98	-20.0172933849528	8.27300476191138	6	Myeloid
GSM3529848.121	13.0290022794659	6.24592839228864	10	Myeloid
GSM3529848.131	-4.92092661589798	18.6795599141082	2	T/NK
GSM3529848.146	34.6462518402329	1.4820144440858	8	Oligodendrocyte
GSM3529848.191	34.073819211043	1.65505761737526	8	Oligodendrocyte
GSM3529849.42	34.6997036984149	1.64748983164038	8	Oligodendrocyte
GSM3529849.44	34.4945813552207	1.8530911339643	8	Oligodendrocyte
GSM3529849.67	34.644675122171	1.53521501823731	8	Oligodendrocyte
GSM3529849.70	34.4359395105057	1.6513809319046	8	Oligodendrocyte
GSM3529849.95	34.738945164631	1.45107535887873	8	Oligodendrocyte
GSM3529849.114	34.5792481901092	1.60000795420773	8	Oligodendrocyte
GSM3529849.117	34.5479886206802	1.53620193779002	8	Oligodendrocyte
GSM3529849.151	34.518578736645	1.61065458720982	8	Oligodendrocyte
GSM3529849.159	6.05694394095367	24.8533622232735	2	T/NK
GSM3529849.160	-4.90976027266763	18.6866739864504	2	T/NK
GSM3529849.165	34.6737353835423	1.52053071048788	8	Oligodendrocyte
GSM3529849.178	7.58835978367732	-1.03485155008897	0	Myeloid
GSM3529850.57	-1.51424615584311	26.8359295490849	2	T/NK
GSM3529850.100	6.31645123296394	24.8103723961389	2	T/NK
GSM3529850.139	12.5003275756851	6.92317563854084	10	Myeloid
GSM3529851.4	34.5818595228632	1.51798357901947	8	Oligodendrocyte
GSM3529851.20	34.8568957082966	1.40218464917153	8	Oligodendrocyte
GSM3529851.36	34.4496485159575	1.46481708296151	8	Oligodendrocyte
GSM3529851.39	34.5483891228273	1.32057581684186	8	Oligodendrocyte
GSM3529851.45	34.5696124637661	1.56337280130463	8	Oligodendrocyte
GSM3529851.55	34.5363442592914	1.41273394309023	8	Oligodendrocyte
GSM3529851.72	34.8888420215569	1.33297546161602	8	Oligodendrocyte
GSM3529851.107	34.9205436491385	1.37980000751908	8	Oligodendrocyte
GSM3529851.114	-17.6342982173359	10.4014537031067	6	Myeloid
GSM3529851.141	34.8282128670911	1.34123519730561	8	Oligodendrocyte
GSM3529851.174	-20.2425295760066	8.08081340612756	6	Myeloid
GSM3529852.1	9.11923503425589	-27.1669605339093	4	Myeloid
GSM3529852.2	9.50412482198376	-12.9050392307314	3	Myeloid
GSM3529852.3	-1.98711353752626	-26.4754629788647	3	Myeloid
GSM3529852.9	-2.58583228986317	-28.8202619639644	3	Myeloid
GSM3529852.10	5.87912500312469	-29.2207356946647	4	Myeloid
GSM3529852.11	0.344027907795041	-26.8118593800063	3	Myeloid
GSM3529852.17	-8.92871795696492	-3.88107598640749	0	Myeloid
GSM3529852.18	4.10278469770171	-29.0608577219743	4	Myeloid
GSM3529852.20	-1.24706999450969	-23.8950975476861	3	Myeloid
GSM3529852.21	1.54532766738781	-24.0020737991467	3	Myeloid
GSM3529852.22	-0.883594415019965	-29.1556299384238	3	Myeloid
GSM3529852.25	5.10468335167349	-29.0285664425932	4	Myeloid
GSM3529852.26	-1.12863675714083	-24.4790991590294	3	Myeloid
GSM3529852.27	-1.19490428872113	-25.2082489403	3	Myeloid
GSM3529852.28	8.38447139553834	-30.5535689548511	4	Myeloid
GSM3529852.33	-2.27181742684511	-28.6713763495761	3	Myeloid
GSM3529852.34	8.51402350052994	-30.0797121154765	4	Myeloid
GSM3529852.35	2.32660008554125	-27.8539897185161	4	Myeloid
GSM3529852.36	0.841963980459223	-25.4937843953198	3	Myeloid
GSM3529852.37	8.29398143386965	-29.871592781611	4	Myeloid
GSM3529852.39	0.0263658236050286	-25.84177221203	3	Myeloid
GSM3529852.40	0.562554035829298	-23.5921911951663	3	Myeloid
GSM3529852.41	9.67949239762458	-28.0300802082955	4	Myeloid
GSM3529852.42	-3.56331513928062	-25.3780220511014	3	Myeloid
GSM3529852.43	-0.622910560559523	-25.4257396669086	3	Myeloid
GSM3529852.44	8.71898744603304	-30.4169291047052	4	Myeloid
GSM3529852.49	-2.33771477508417	-25.5459986080331	3	Myeloid
GSM3529852.50	0.711009432345644	-28.4359151719808	3	Myeloid
GSM3529852.51	-0.580138853237353	-26.5023737535527	3	Myeloid
GSM3529852.52	4.26444807481397	-27.1289188324834	4	Myeloid
GSM3529852.53	5.9243645811937	-27.9062273435784	4	Myeloid
GSM3529852.55	8.76223625958889	-29.5433230374389	4	Myeloid
GSM3529852.57	9.31019203872053	-28.7716530095341	4	Myeloid
GSM3529852.58	7.97838338082872	-25.0912611701081	4	Myeloid
GSM3529852.59	2.42410076670723	-27.4431236947145	4	Myeloid
GSM3529852.60	7.31703384300281	-25.9792708552517	4	Myeloid
GSM3529852.61	3.6737235970943	-26.7166231001909	4	Myeloid
GSM3529852.65	6.12935179961049	-27.9900447945065	4	Myeloid
GSM3529852.66	8.77299512314223	-25.8892448394339	4	Myeloid
GSM3529852.67	3.33373665023118	-27.1455604463402	3	Myeloid
GSM3529852.68	8.64594584988983	-26.7835321063328	4	Myeloid
GSM3529852.69	9.82603057298341	-27.9255512412515	4	Myeloid
GSM3529852.71	3.73887210289666	-28.2940207213642	4	Myeloid
GSM3529852.73	-1.78920736400262	-26.5890719356873	3	Myeloid
GSM3529852.74	0.554250443508339	-29.1162033750472	3	Myeloid
GSM3529852.75	-0.388770981983528	-27.4512818031285	3	Myeloid
GSM3529852.76	-3.10800731278502	-25.4674367644285	3	Myeloid
GSM3529852.77	8.1570067781048	-26.7177694626835	4	Myeloid
GSM3529852.78	-2.09726457725414	-26.8956058993304	3	Myeloid
GSM3529852.81	0.387761419723347	-27.2740865034699	3	Myeloid
GSM3529852.82	3.91180533387875	-24.9137294490181	3	Myeloid
GSM3529852.83	0.491801839961185	-24.4431391738605	3	Myeloid
GSM3529852.84	7.40907104010831	-27.2503585717751	4	Myeloid
GSM3529852.85	1.09095836002627	-27.3408521844036	3	Myeloid
GSM3529852.86	0.82162840163601	-26.1856720594007	3	Myeloid
GSM3529852.87	-0.00533661849378365	-25.4895093442214	3	Myeloid
GSM3529852.88	6.73046842999895	-25.4165463990291	4	Myeloid
GSM3529852.89	7.80296228091872	-28.8013179830874	4	Myeloid
GSM3529852.90	-7.89575977059891	-11.4676045365303	0	Myeloid
GSM3529852.91	1.25468711641176	-24.0592285712792	3	Myeloid
GSM3529852.92	0.608091299439662	-26.1753908342093	3	Myeloid
GSM3529852.93	-0.397322218781309	-25.6445821855916	3	Myeloid
GSM3529852.94	8.76753746255137	-29.2397321481479	4	Myeloid
GSM3529852.95	0.256551034547029	-23.4817796694122	3	Myeloid
GSM3529852.97	9.01054239728206	-28.570177327628	4	Myeloid
GSM3529852.98	-1.02134512198929	-25.1359189183582	3	Myeloid
GSM3529852.99	7.25817621805608	-26.4305698953293	4	Myeloid
GSM3529852.100	1.07760444303658	-23.7344918328991	3	Myeloid
GSM3529852.101	9.63116462515127	-29.1444442197455	4	Myeloid
GSM3529852.102	6.73077265469724	-29.341583070527	4	Myeloid
GSM3529852.103	-2.08843360720563	-28.7286536220327	3	Myeloid
GSM3529852.105	7.05933559548798	-28.5509195467471	4	Myeloid
GSM3529852.106	-0.431685946141798	-25.6006650074527	3	Myeloid
GSM3529852.107	7.54378617118621	-28.966057110865	4	Myeloid
GSM3529852.108	8.03135444332292	-28.9271514638161	4	Myeloid
GSM3529852.109	-0.13948019358169	-24.0206459533856	3	Myeloid
GSM3529852.110	7.00064315110121	-28.7238798728916	4	Myeloid
GSM3529852.111	4.05183803926973	-26.5646162399718	4	Myeloid
GSM3529852.113	-0.941003450510938	-27.4305814522877	3	Myeloid
GSM3529852.114	7.00970694837271	-27.1098793132119	4	Myeloid
GSM3529852.115	1.55801573502639	-26.9440789533807	3	Myeloid
GSM3529852.116	-0.517420684516462	-21.4849519142226	3	Myeloid
GSM3529852.118	-0.450384761719521	-29.0873650078748	4	Myeloid
GSM3529852.119	5.91393692103287	-27.3658809891081	4	Myeloid
GSM3529852.121	6.70320280946939	-30.5202061750442	4	Myeloid
GSM3529852.122	-0.819656130758301	-24.1341196392407	3	Myeloid
GSM3529852.123	1.71137027049835	-26.4024600306884	3	Myeloid
GSM3529852.124	1.09134069346813	-25.7732456494769	3	Myeloid
GSM3529852.125	-0.73871251223194	-27.4519060101647	3	Myeloid
GSM3529852.127	7.55353206352287	-26.1373397731869	4	Myeloid
GSM3529852.128	7.28048832791063	-25.9968211876656	4	Myeloid
GSM3529852.130	5.51011409521374	-31.6520983732922	4	Myeloid
GSM3529852.131	3.24433191180865	-25.2308278108589	3	Myeloid
GSM3529852.132	5.12120058478968	-29.8992024689615	4	Myeloid
GSM3529852.133	-1.19607502965263	-25.5943910359782	3	Myeloid
GSM3529852.134	-0.557617805502679	-27.1731078546452	3	Myeloid
GSM3529852.135	2.95072720303772	-23.0043124532225	3	Myeloid
GSM3529852.136	-1.45950079315236	-27.9431050271738	3	Myeloid
GSM3529852.137	7.89351053216415	-28.188730208002	4	Myeloid
GSM3529852.138	6.2550636750147	-28.9122441636326	4	Myeloid
GSM3529852.139	8.14127486785639	-26.0211851329222	4	Myeloid
GSM3529852.140	-0.76669830659704	-26.4026561733034	3	Myeloid
GSM3529852.141	-0.121552930349369	-25.8775125377467	3	Myeloid
GSM3529852.142	7.10791516084333	-27.4550592305821	4	Myeloid
GSM3529852.143	0.429383955730112	-24.4960065999169	3	Myeloid
GSM3529852.144	0.437059301407394	-25.1285557644111	3	Myeloid
GSM3529852.145	2.60403397535094	-24.1182603749112	3	Myeloid
GSM3529852.148	-1.68426981311497	-24.9634464569879	3	Myeloid
GSM3529852.149	4.22121845501229	-22.1238880038168	3	Myeloid
GSM3529852.150	-2.81674354901188	-23.2026769488569	3	Myeloid
GSM3529852.152	6.09718450987174	-27.3225618660542	4	Myeloid
GSM3529852.153	2.28831914648747	-27.0129981444903	3	Myeloid
GSM3529852.154	2.86753750927945	-20.0219508805211	3	Myeloid
GSM3529852.156	5.13022399501937	-26.8370020148502	4	Myeloid
GSM3529852.157	8.29924357570349	-30.4432998583229	4	Myeloid
GSM3529852.158	-4.56159641873949	-20.3924890890713	4	Myeloid
GSM3529852.160	7.24341770672338	-26.1461426711264	4	Myeloid
GSM3529852.161	5.8705814376289	-31.2878561308128	4	Myeloid
GSM3529852.163	5.3153208201101	-30.4773918072573	4	Myeloid
GSM3529852.164	0.224200697459578	-21.5900766785497	3	Myeloid
GSM3529852.165	-0.839952574713232	-20.8511386057862	3	Myeloid
GSM3529852.166	2.56883028512933	-21.9312602763967	3	Myeloid
GSM3529852.167	9.78440816261483	3.31518281359631	1	Myeloid
GSM3529852.170	3.13676839329092	-22.0990684607218	3	Myeloid
GSM3529852.171	-2.50138234838388	-23.4937726985461	3	Myeloid
GSM3529852.172	7.16204652457502	-26.3700709330467	4	Myeloid
GSM3529852.173	0.719970220695083	-21.6186005210381	3	Myeloid
GSM3529852.174	-0.495795924903549	-22.0055201358987	3	Myeloid
GSM3529852.176	0.986173907451802	-21.4085619712005	3	Myeloid
GSM3529852.177	6.5030773980817	-28.2231054728308	4	Myeloid
GSM3529852.179	5.91617368966907	-30.5684058377306	4	Myeloid
GSM3529852.180	-0.455001940596492	-28.121987463864	3	Myeloid
GSM3529852.181	2.94995300509642	-27.1300786033636	4	Myeloid
GSM3529852.182	-0.392161471426325	-29.2469930226114	3	Myeloid
GSM3529852.183	0.683178800139491	-25.4095474144984	3	Myeloid
GSM3529852.184	6.33458037234896	-26.5333776510631	4	Myeloid
GSM3529852.185	0.134671676864326	-20.9343039552828	3	Myeloid
GSM3529852.186	5.29068094901161	-29.2043038357648	4	Myeloid
GSM3529852.187	7.12172207713579	-25.6680477018297	4	Myeloid
GSM3529852.188	-1.64339250337446	-26.4923920485497	3	Myeloid
GSM3529852.189	6.8508757401424	-27.7738533840229	4	Myeloid
GSM3529852.191	6.21994401231179	-29.3829224154156	4	Myeloid
GSM3529852.192	2.53487541441162	-22.7554252400193	3	Myeloid
GSM3529853.2	1.44965289218919	-23.3064442195502	3	Myeloid
GSM3529853.3	1.84942973001364	-28.464646863728	3	Myeloid
GSM3529853.4	6.22392897172355	-29.277277795758	4	Myeloid
GSM3529853.5	-1.52078713352377	-27.6638122639054	3	Myeloid
GSM3529853.6	5.44271870426156	-27.398904245522	4	Myeloid
GSM3529853.8	3.00235683181306	-27.9070081981734	4	Myeloid
GSM3529853.9	4.92647890802506	-25.7220468993916	4	Myeloid
GSM3529853.11	4.85375834501078	-27.5869903948565	4	Myeloid
GSM3529853.12	8.2974459521414	-30.9299141317099	4	Myeloid
GSM3529853.13	7.96315225155216	-26.6044176736971	4	Myeloid
GSM3529853.14	-0.292027849949293	-24.4031610650903	3	Myeloid
GSM3529853.15	2.7823152010929	-25.7439730293478	3	Myeloid
GSM3529853.16	6.48295100681936	-29.2869706611625	4	Myeloid
GSM3529853.17	5.57059960345125	-21.4948302455959	3	Myeloid
GSM3529853.18	2.60662223772422	-24.137898144928	3	Myeloid
GSM3529853.19	5.7289589176339	-31.4440597274169	4	Myeloid
GSM3529853.20	-3.01479117594307	-27.1854715079725	3	Myeloid
GSM3529853.21	-2.88902850654766	-27.2708315091082	3	Myeloid
GSM3529853.22	3.23494813320843	-25.7184805082009	3	Myeloid
GSM3529853.23	-0.152937758798507	-27.8363339850821	3	Myeloid
GSM3529853.24	1.09816428955621	-30.2600379948701	3	Myeloid
GSM3529853.25	0.951142208149023	-20.7555500538597	3	Myeloid
GSM3529853.26	0.566873579524644	-25.0005983486148	3	Myeloid
GSM3529853.28	1.91507136494436	-24.174623367025	3	Myeloid
GSM3529853.29	7.04170894562324	-27.9128128924252	4	Myeloid
GSM3529853.31	7.98670817480591	-29.0484983227523	4	Myeloid
GSM3529853.32	7.15002762797599	-28.549599452964	4	Myeloid
GSM3529853.34	-0.0245244812101266	-26.2029196584684	3	Myeloid
GSM3529853.35	1.23609917327318	-26.9951905414942	3	Myeloid
GSM3529853.36	-0.420336916752319	-24.7426392726256	3	Myeloid
GSM3529853.37	-0.756568810790954	-26.920878177769	3	Myeloid
GSM3529853.38	8.26163483533797	-29.6479182416246	4	Myeloid
GSM3529853.39	1.5519968935938	-28.130926102778	3	Myeloid
GSM3529853.40	5.77337189246023	-28.1783637405139	4	Myeloid
GSM3529853.42	-1.62941527037115	-25.2395968928752	3	Myeloid
GSM3529853.43	0.311938430979454	-25.976414741715	3	Myeloid
GSM3529853.44	1.03697744163434	-25.2648464529582	3	Myeloid
GSM3529853.45	0.581783439887301	-27.8256897786403	3	Myeloid
GSM3529853.46	-4.03633570895639	-24.968027195633	3	Myeloid
GSM3529853.48	7.25374821331844	-25.4330954904065	4	Myeloid
GSM3529853.50	1.75765222410153	-26.4096451206021	3	Myeloid
GSM3529853.51	7.74077589999844	-26.8674164988763	4	Myeloid
GSM3529853.53	0.00408532275225155	-28.058199131738	3	Myeloid
GSM3529853.54	5.70638141257805	-25.3453113063673	4	Myeloid
GSM3529853.55	8.46747349554044	-28.9348177358995	4	Myeloid
GSM3529853.56	2.78557167480341	-25.6691789812676	3	Myeloid
GSM3529853.57	-2.19314671547359	-26.4631728503972	3	Myeloid
GSM3529853.59	-0.0915990430477615	-26.908949587627	3	Myeloid
GSM3529853.61	5.86097358617392	-26.8078890035967	4	Myeloid
GSM3529853.62	4.34628349181012	-29.9214556979151	3	Myeloid
GSM3529853.64	-8.37224643235712	-3.14864299396885	1	Myeloid
GSM3529853.65	-2.25329973838823	-21.9467642151989	3	Myeloid
GSM3529853.66	5.65920274083258	-23.5829828518824	3	Myeloid
GSM3529853.67	-0.983705735282375	-22.9329480572612	3	Myeloid
GSM3529853.68	8.79809207977702	-30.9899690057327	4	Myeloid
GSM3529853.69	-1.14176052243573	-26.075081493318	3	Myeloid
GSM3529853.70	8.29967884254593	-28.4613941205399	4	Myeloid
GSM3529853.71	1.38305660179717	-27.3086880688826	3	Myeloid
GSM3529853.72	-0.491513359708394	-23.5131346466187	3	Myeloid
GSM3529853.74	5.83670249000922	-29.0699883156064	4	Myeloid
GSM3529853.75	-0.753367387482557	-25.717319352794	3	Myeloid
GSM3529853.76	0.124282488125459	-26.6732788267612	3	Myeloid
GSM3529853.77	6.11251542443297	-25.8172707647595	4	Myeloid
GSM3529853.78	1.10838634450217	-27.172859657012	3	Myeloid
GSM3529853.79	8.99590671830888	-30.5600593665013	4	Myeloid
GSM3529853.80	-1.42941367003202	-27.1410576405488	3	Myeloid
GSM3529853.82	7.73025237164956	-28.1069635186823	4	Myeloid
GSM3529853.83	6.18114346159449	-30.4936490200889	4	Myeloid
GSM3529853.84	2.88189852508219	-27.6445961095155	4	Myeloid
GSM3529853.85	8.57046111732347	-27.6599520230665	4	Myeloid
GSM3529853.86	3.42723876610251	-30.4234942009152	3	Myeloid
GSM3529853.87	1.14103912200939	-25.0734950054364	3	Myeloid
GSM3529853.88	2.23919768164346	-24.8954232945231	3	Myeloid
GSM3529853.89	6.30545892316254	-26.42914742322	4	Myeloid
GSM3529853.91	1.08014134828117	-29.3597895154202	3	Myeloid
GSM3529853.92	8.95399830610811	-28.1603019944237	4	Myeloid
GSM3529853.93	0.697415973569332	-24.6793992183998	3	Myeloid
GSM3529853.94	-6.64577664926167	-13.7336785834408	3	Myeloid
GSM3529853.96	-8.84317092753923	-3.83497734428848	0	Myeloid
GSM3529853.98	3.96888883233518	-26.179572659967	3	Myeloid
GSM3529853.99	4.20232461985639	-21.9777153417956	3	Myeloid
GSM3529853.101	7.80599872488719	-29.581438158004	4	Myeloid
GSM3529853.102	2.88324790351697	-25.7068608488541	3	Myeloid
GSM3529853.104	-1.24447954952536	-22.8354837111192	3	Myeloid
GSM3529853.106	7.20284795983846	-29.385323954305	4	Myeloid
GSM3529853.107	7.63361045821699	-27.4382086375976	4	Myeloid
GSM3529853.108	7.53666955650426	-30.124712163735	4	Myeloid
GSM3529853.110	2.10849679407916	-29.5313220559744	3	Myeloid
GSM3529853.111	0.672882804806194	-24.0545217225034	3	Myeloid
GSM3529853.112	6.67139815775185	-20.3846851388654	4	Myeloid
GSM3529853.113	8.60437778440702	-30.8759989091881	4	Myeloid
GSM3529853.114	5.41003968536313	-26.6784964722169	4	Myeloid
GSM3529853.115	8.15272941171841	-31.1181830575282	4	Myeloid
GSM3529853.116	0.0420831640223082	-21.3234141317988	3	Myeloid
GSM3529853.117	-18.9644743153311	-4.37514804272676	9	Myeloid
GSM3529853.119	7.46323550855589	-27.9633370991873	4	Myeloid
GSM3529853.120	8.21000451539186	-27.6734603884352	4	Myeloid
GSM3529853.121	0.86794992957111	-23.8604448148612	3	Myeloid
GSM3529853.122	5.08690446725444	-28.260311086605	4	Myeloid
GSM3529853.123	-2.39227704091154	-23.9646965550035	3	Myeloid
GSM3529853.124	6.88842967372892	-28.304167799951	4	Myeloid
GSM3529853.125	7.07406277519857	-28.9152903764799	4	Myeloid
GSM3529853.126	3.15255437130903	-27.9137816816622	4	Myeloid
GSM3529853.127	6.4562663274116	-26.3600133223618	4	Myeloid
GSM3529853.128	1.18539248921078	-24.9871551358571	3	Myeloid
GSM3529853.129	1.09247006963082	-19.8429672567844	3	Myeloid
GSM3529853.130	7.50610281108665	-30.7761285147763	4	Myeloid
GSM3529853.131	2.61794814408409	-20.5243256810987	3	Myeloid
GSM3529853.132	8.46834490823911	-29.9875246489827	4	Myeloid
GSM3529853.133	5.9400087563596	-29.9762150990074	4	Myeloid
GSM3529853.134	-0.60128925943204	-26.6776141569993	3	Myeloid
GSM3529853.135	3.24747502943658	-24.2919413205995	3	Myeloid
GSM3529853.136	-2.09982989042724	-24.5202935020959	3	Myeloid
GSM3529853.137	-1.52184998072093	-22.5573931150709	3	Myeloid
GSM3529853.138	-1.31025663891262	-23.1550714317699	3	Myeloid
GSM3529853.139	-0.203605966985635	-26.9546789239074	3	Myeloid
GSM3529853.140	8.55468108383474	-29.7411433202827	4	Myeloid
GSM3529853.144	2.21576715106323	-23.5649587205687	3	Myeloid
GSM3529853.146	4.76956445975358	-24.1191878188725	4	Myeloid
GSM3529853.148	1.94300694972044	-25.8346853308773	3	Myeloid
GSM3529853.149	2.55011075261308	-24.6281904607177	3	Myeloid
GSM3529853.150	6.37586658738936	-29.668347487937	4	Myeloid
GSM3529853.151	-4.34377652556943	-24.7044973938487	3	Myeloid
GSM3529853.152	-6.25205296797512	-11.8259748157659	3	Myeloid
GSM3529853.154	4.77441268383787	-30.36446822808	3	Myeloid
GSM3529853.155	2.79234146250458	-24.684741225863	3	Myeloid
GSM3529853.156	2.6328674147881	-22.4222498437303	3	Myeloid
GSM3529853.157	0.731084494038177	-22.2834043647188	3	Myeloid
GSM3529853.158	-0.407486487494554	-23.0762085239075	3	Myeloid
GSM3529853.159	2.82125827848124	-22.7148002240896	3	Myeloid
GSM3529853.160	3.16552281669935	-22.0811871548308	3	Myeloid
GSM3529853.164	6.28719149751161	-31.8191576797035	4	Myeloid
GSM3529853.166	1.15440185540323	-22.4706232331426	3	Myeloid
GSM3529853.168	2.27575069963709	-22.5980893298608	3	Myeloid
GSM3529853.169	3.96865911332382	-21.1004025504885	3	Myeloid
GSM3529853.170	-8.89898479767736	-3.87571526512809	0	Myeloid
GSM3529853.171	0.965262451416207	-21.3044308983803	3	Myeloid
GSM3529853.172	5.56271398678361	-26.1185871375888	4	Myeloid
GSM3529853.173	1.85638708108567	-25.4196459199371	3	Myeloid
GSM3529853.174	6.18697690359701	-32.6116004611573	3	Myeloid
GSM3529853.175	0.854699525544547	-21.5653510882038	3	Myeloid
GSM3529853.176	0.458568196532525	-22.2316255669847	3	Myeloid
GSM3529853.179	2.79846852188239	-20.4506278469256	3	Myeloid
GSM3529853.180	7.83562421737417	-31.1210932649894	4	Myeloid
GSM3529853.181	0.567297413256704	-22.5322873183538	3	Myeloid
GSM3529853.184	7.07882023481266	-30.4429495962809	4	Myeloid
GSM3529853.186	4.44658006358048	-22.1784523036305	4	Myeloid
GSM3529853.188	2.57444486956036	-22.0472793788217	3	Myeloid
GSM3529853.189	1.48905236605731	-25.8111078878357	3	Myeloid
GSM3529853.190	0.888396299568083	-24.3802837838804	3	Myeloid
GSM3529853.191	5.29575247600673	-31.785853582869	1	Myeloid
GSM3529853.192	6.13530244348737	-32.911282902778	3	Myeloid
