# Supplementary material for: Alzheimer’s Patient Microglia Exhibit Enhanced Aging and Unique Transcriptional Activation
Source: Cell Rep. Author manuscript; Available in PMC 2020 Aug 12. (PMC7422733; doi:10.1016/j.celrep.2020.107843)
Supplement: 6 [file NIHMS1608497-supplement-6.zip › GSE133433-Hasselmann-cells.csv]

	passCells.tSNE1	passCells.tSNE2	cluster	interpretation
5X_Female_AAACCTGGTCGGCATC	14.7651393894474	-9.8525507051954	C4	microglia
5X_Female_AAACCTGGTCTTTCAT	-5.97142593819358	19.8726559219942	C0	microglia
5X_Female_AAACCTGTCTGCAGTA	30.8858569462235	0.322784087582606	C6	HAM-DAM
5X_Female_AAACGGGAGGCAAAGA	10.4766281571284	-14.6603609054062	C3	microglia
5X_Female_AAACGGGAGGGAACGG	-10.6126976483627	3.47693880414765	C5	microglia
5X_Female_AAACGGGAGTGTTAGA	23.9413649524244	-1.67365552998155	C6	HAM-DAM
5X_Female_AAACGGGCACATTCGA	-15.1365294076971	-7.48004532108366	C1	microglia
5X_Female_AAACGGGCACGTAAGG	-18.3311337897772	-1.41831190614229	C1	microglia
5X_Female_AAACGGGGTAGAGCTG	31.8201806433387	-3.54804568860495	C6	HAM-DAM
5X_Female_AAACGGGTCAAACCGT	-15.3764072473437	-3.1124201740633	C1	microglia
5X_Female_AAACGGGTCCGCAAGC	3.80556586910739	27.9577978924703	C5	microglia
5X_Female_AAACGGGTCCGCTGTT	-17.7792459406781	-1.07141714703368	C1	microglia
5X_Female_AAACGGGTCTGTCTCG	-15.0697140202722	-2.85713832401925	C1	microglia
5X_Female_AAAGATGAGACATAAC	3.57978568150289	-18.404147268298	C0	microglia
5X_Female_AAAGATGTCAGTCAGT	-23.2615030693551	7.91579140781749	C2	microglia
5X_Female_AAAGATGTCGCGGATC	-22.5554625817932	-4.44820242358045	C1	microglia
5X_Female_AAAGCAAAGACAATAC	-13.5573894845835	30.1428748622216	C9	proliferating
5X_Female_AAAGCAACAAACTGTC	-27.0121093963355	3.81507231775289	C2	microglia
5X_Female_AAAGCAACAAGTCTAC	17.4032545616194	-5.04362447299881	C4	microglia
5X_Female_AAAGCAAGTCCAGTAT	25.7117686861905	-4.7293149999078	C6	HAM-DAM
5X_Female_AAAGCAATCAGCAACT	27.8753115144849	-10.6665173958069	C6	HAM-DAM
5X_Female_AAAGCAATCGAACTGT	-21.3218252656943	3.57948226282137	C2	microglia
5X_Female_AAAGCAATCGTTTGCC	28.1095882177061	5.5050580295928	C6	HAM-DAM
5X_Female_AAAGCAATCTTGACGA	-25.4847225612308	5.24784128355825	C2	microglia
5X_Female_AAAGTAGAGTAAGTAC	-1.29436550591222	-27.0515281854832	C3	microglia
5X_Female_AAAGTAGAGTGTCCAT	-19.663478528905	13.426124242553	C2	microglia
5X_Female_AAAGTAGCAGACGCAA	28.7638513471859	5.47280213050952	C6	HAM-DAM
5X_Female_AAAGTAGCAGCTCGCA	9.46683527602723	-27.4585742307466	C8	interferon
5X_Female_AAAGTAGCATCCGCGA	-3.2297221573075	22.5155411324233	C5	microglia
5X_Female_AAAGTAGCATTAACCG	-25.8256799800698	2.86256053047976	C2	microglia
5X_Female_AAAGTAGGTCTTCGTC	14.2283856366107	-0.586450853571037	C4	microglia
5X_Female_AAAGTAGGTGTTCTTT	23.1923946481226	25.0192220720553	C7	otherMyeloid
5X_Female_AAAGTAGGTGTTTGGT	30.4085760668545	-5.4074873864141	C6	HAM-DAM
5X_Female_AAATGCCAGATGGCGT	-9.10819561134364	8.90924495343208	C5	microglia
5X_Female_AAATGCCAGCACCGCT	-24.0531969421974	-6.36358977006526	C1	microglia
5X_Female_AAATGCCAGCGTTGCC	-16.2805143549479	-12.2270303966115	C1	microglia
5X_Female_AAATGCCCAAAGAATC	-11.5495112070551	18.5509271485224	C2	microglia
5X_Female_AAATGCCCAAGTAGTA	26.9789113453021	16.9189598582464	C7	otherMyeloid
5X_Female_AAATGCCCAGGGCATA	-9.60387975574604	0.773403987995019	C1	microglia
5X_Female_AAATGCCCATTGTGCA	-1.6376686045866	4.54178974425533	C1	microglia
5X_Female_AAATGCCGTCGCGGTT	18.8228369385437	-10.635882209232	C4	microglia
5X_Female_AAATGCCGTCGGCACT	-10.9797580979739	-7.6566164330153	C4	microglia
5X_Female_AAATGCCGTTATGCGT	-8.16504090370066	4.52493833234389	C1	microglia
5X_Female_AAATGCCTCACCTCGT	0.393706676333819	8.91785486404236	C0	microglia
5X_Female_AAATGCCTCAGCCTAA	3.3750470333973	-14.4581884378684	C9	proliferating
5X_Female_AAATGCCTCCGTAGTA	-29.1903738510349	-4.69903419472805	C1	microglia
5X_Female_AAATGCCTCGTAGGTT	-30.2958005218564	1.37806917599079	C2	microglia
5X_Female_AACACGTAGCACCGCT	-13.8172527206716	-1.46848877241924	C1	microglia
5X_Female_AACACGTAGCCAGAAC	-15.7573221610844	-2.86537356425396	C1	microglia
5X_Female_AACACGTAGCTATGCT	9.98959695466777	-5.40395707069822	C4	microglia
5X_Female_AACACGTAGTAATCCC	-27.9756704285069	1.54375380708874	C2	microglia
5X_Female_AACACGTAGTGCCAGA	-0.245346257476291	25.505296818505	C5	microglia
5X_Female_AACACGTGTGGACGAT	20.4162690241118	5.3510140204828	C6	HAM-DAM
5X_Female_AACACGTGTTAAAGTG	-26.101105676252	4.53077006161864	C2	microglia
5X_Female_AACACGTTCATTCACT	-18.8120450363851	-16.3979364077761	C2	microglia
5X_Female_AACACGTTCTCCAACC	-1.15209601404636	-25.1466015650001	C3	microglia
5X_Female_AACACGTTCTTACCTA	8.65796248973252	-27.6873073642588	C8	interferon
5X_Female_AACCATGAGAGGGCTT	-18.3277850073456	-3.87263625772788	C1	microglia
5X_Female_AACCATGAGCGATAGC	-14.9313591871568	-5.17888041744923	C1	microglia
5X_Female_AACCATGAGCGGCTTC	-1.35951691255022	2.58759725327945	C5	microglia
5X_Female_AACCATGCAAGCTGGA	8.37878299214924	-21.6219555602097	C3	microglia
5X_Female_AACCATGCACTCGACG	23.3165224703564	-5.32972337694054	C6	HAM-DAM
5X_Female_AACCATGGTTTAGGAA	-5.45463046074247	-28.6709461481477	C3	microglia
5X_Female_AACCATGTCATTATCC	9.57504925561882	-29.7552871421643	C8	interferon
5X_Female_AACCATGTCGCATGGC	7.03476185517183	-8.06483912735771	C4	microglia
5X_Female_AACCATGTCGCCAGCA	22.8697484805148	-2.28611109699705	C6	HAM-DAM
5X_Female_AACCGCGAGACTCGGA	26.1456861119748	7.55398891975303	C6	HAM-DAM
5X_Female_AACCGCGAGGATCGCA	9.20801637153889	-5.93512614292982	C4	microglia
5X_Female_AACCGCGAGGTGCACA	20.5510597211457	-9.56107061966668	C6	HAM-DAM
5X_Female_AACCGCGCAACGATGG	9.17390814483775	-25.3325575197357	C8	interferon
5X_Female_AACCGCGCACATGGGA	17.8315861192609	-13.4764446661127	C8	interferon
5X_Female_AACCGCGGTACCGGCT	13.5120116811147	-5.28722273449387	C4	microglia
5X_Female_AACCGCGGTCGCATCG	7.81629176715225	-13.3759490697455	C4	microglia
5X_Female_AACCGCGGTTACTGAC	-11.7163107119359	3.70784638174552	C1	microglia
5X_Female_AACCGCGGTTTGTTGG	-18.9047521567457	-2.75612450132644	C6	HAM-DAM
5X_Female_AACCGCGTCCGCGCAA	26.4873978684842	16.5752147790789	C7	otherMyeloid
5X_Female_AACCGCGTCTTTAGTC	10.3123214496425	-1.62730854186223	C4	microglia
5X_Female_AACGTTGAGGAGTCTG	-15.9290373985559	-6.12746065480705	C1	microglia
5X_Female_AACGTTGCACGCATCG	-11.0237417915058	5.18561582286631	C5	microglia
5X_Female_AACGTTGGTATAGGGC	-0.734191343924551	17.3816015523053	C2	microglia
5X_Female_AACGTTGGTCACTTCC	-11.5000310313216	-19.7180006166212	C3	microglia
5X_Female_AACGTTGTCCTATTCA	-16.0222601566279	10.5543009898844	C2	microglia
5X_Female_AACGTTGTCTTGAGGT	4.34606644785246	-24.233944667453	C3	microglia
5X_Female_AACTCAGAGACTTGAA	2.97299411475905	-30.1347235647758	C8	interferon
5X_Female_AACTCAGAGCTACCGC	-24.2259565397938	-6.2103523002704	C1	microglia
5X_Female_AACTCAGCAGAGCCAA	-8.81835531337184	-20.1521244444486	C3	microglia
5X_Female_AACTCAGGTCGCTTCT	14.8729291851414	-28.6183503360484	C8	interferon
5X_Female_AACTCAGGTGGACGAT	3.0872983923611	21.6636996580176	C5	microglia
5X_Female_AACTCAGTCTCGATGA	17.0252908421078	-1.89377552778181	C6	HAM-DAM
5X_Female_AACTCAGTCTGTCTAT	27.3950977049096	17.3898550967479	C7	otherMyeloid
5X_Female_AACTCCCAGAGTGAGA	12.0705304584313	-1.3460682441932	C4	microglia
5X_Female_AACTCCCCACAAGCCC	-8.62813643610147	-2.38827318856888	C1	microglia
5X_Female_AACTCCCCACCATCCT	-18.8369960428152	-6.26815789765221	C1	microglia
5X_Female_AACTCCCGTAGTAGTA	10.2829590091166	-2.93696493571765	C2	microglia
5X_Female_AACTCCCGTGAAAGAG	24.2745124045564	-8.72395133996268	C6	HAM-DAM
5X_Female_AACTCCCGTTCGGGCT	-17.1464071358319	-5.92434415026825	C1	microglia
5X_Female_AACTCCCTCAGCAACT	-14.0785587994912	-1.79052598344246	C1	microglia
5X_Female_AACTCCCTCTGGTGTA	2.00573165623314	-1.11109301931258	C4	microglia
5X_Female_AACTCCCTCTGTTTGT	31.1569200462129	-3.39262532363881	C6	HAM-DAM
5X_Female_AACTCTTAGAACTGTA	2.61317287969773	-6.74937327987195	C2	microglia
5X_Female_AACTCTTAGACTAAGT	9.41844419596679	-1.77787393040533	C2	microglia
5X_Female_AACTCTTAGCCACGCT	-18.7630688629397	-5.48664575586369	C1	microglia
5X_Female_AACTCTTAGCTACCGC	-13.8878459593163	-14.5639951289405	C3	microglia
5X_Female_AACTCTTCAACTGGCC	-14.0220967146774	-5.53456856672074	C1	microglia
5X_Female_AACTCTTCACCTCGTT	-19.9421773655507	-9.87389988586331	C1	microglia
5X_Female_AACTCTTGTCACACGC	-16.8928913626632	-1.3114204056141	C1	microglia
5X_Female_AACTCTTGTCAGAAGC	23.3878543456701	25.0992403448195	C7	otherMyeloid
5X_Female_AACTCTTTCAACCATG	-21.6896440298327	11.6189608933034	C2	microglia
5X_Female_AACTCTTTCCGTAGGC	6.00544885486524	2.2894399398206	C4	microglia
5X_Female_AACTCTTTCTTCGAGA	-21.7703154926318	11.3224239585209	C2	microglia
5X_Female_AACTCTTTCTTGCCGT	11.6372040875357	-8.99298229335012	C4	microglia
5X_Female_AACTGGTAGACGACGT	-12.2234216630297	4.56102426463829	C1	microglia
5X_Female_AACTGGTAGCGAGAAA	-19.2266375950534	9.4069340030838	C2	microglia
5X_Female_AACTGGTAGCTGTTCA	-23.0218770926573	-10.6386565150886	C1	microglia
5X_Female_AACTGGTCAGCTGTGC	-2.77726771451361	3.93246966625045	C5	microglia
5X_Female_AACTGGTCAGGTTTCA	21.8873469865114	24.6281961812654	C7	otherMyeloid
5X_Female_AACTGGTGTTCAGACT	-26.1376331614781	2.6956323889622	C2	microglia
5X_Female_AACTGGTTCATTATCC	-4.04650530287484	-26.8705778575517	C3	microglia
5X_Female_AACTGGTTCCTAAGTG	10.2252442769632	-2.95894184318719	C2	microglia
5X_Female_AACTGGTTCGAATCCA	-11.1466114033676	17.1395621956284	C2	microglia
5X_Female_AACTTTCAGACGCACA	15.1481583877476	5.9108919570246	C5	microglia
5X_Female_AACTTTCAGGCTAGGT	-4.56209583965574	26.4158639527819	C6	HAM-DAM
5X_Female_AACTTTCAGTATGACA	-7.88875450488778	19.8298936368705	C2	microglia
5X_Female_AACTTTCCAAACAACA	-28.2225064718592	5.34337299117476	C2	microglia
5X_Female_AACTTTCCAAGGGTCA	-6.65178742876086	25.1348168371883	C2	microglia
5X_Female_AACTTTCGTCACACGC	-7.90683072503583	-21.0284037594427	C3	microglia
5X_Female_AACTTTCGTTATCGGT	-22.4271830046902	9.80533754197228	C2	microglia
5X_Female_AACTTTCGTTGTCTTT	14.3355844664175	-26.6882283998189	C8	interferon
5X_Female_AACTTTCTCGCAAGCC	-13.2442355125081	31.5750407210459	C9	proliferating
5X_Female_AAGACCTAGGAGTCTG	2.80058371453596	-21.3272568767499	C3	microglia
5X_Female_AAGACCTAGGTCATCT	-27.6406039374669	-6.25208851901069	C4	microglia
5X_Female_AAGACCTCAGCAGTTT	-13.9319150887267	-15.5541703483555	C3	microglia
5X_Female_AAGACCTCAGGGTATG	-15.0417051101095	-17.0692135785942	C2	microglia
5X_Female_AAGACCTGTAGTGAAT	-22.0040264771439	10.0304906867622	C2	microglia
5X_Female_AAGACCTTCAGGCAAG	11.7157206462595	-7.11053995466471	C4	microglia
5X_Female_AAGACCTTCCCTCTTT	-28.8160192285948	1.93252483972195	C2	microglia
5X_Female_AAGCCGCAGGAGTCTG	31.4703885170966	-0.555326610269495	C6	HAM-DAM
5X_Female_AAGCCGCAGGATGTAT	4.21139387762041	-24.773369467079	C3	microglia
5X_Female_AAGCCGCCAGACAAAT	11.5629728716694	-26.7267496583832	C8	interferon
5X_Female_AAGCCGCCATAGTAAG	-20.8240780205544	-3.66131947865535	C1	microglia
5X_Female_AAGCCGCCATGCCACG	-18.7211719202539	-4.65409292603477	C1	microglia
5X_Female_AAGCCGCGTCGGGTCT	19.4865893434099	1.44220622645279	C4	microglia
5X_Female_AAGCCGCTCAGCTCTC	21.0572808962373	3.4402821749315	C6	HAM-DAM
5X_Female_AAGCCGCTCCATGCTC	20.7615664171213	4.57476745964333	C6	HAM-DAM
5X_Female_AAGGAGCAGCCACTAT	-13.0186931059207	-3.01598578214437	C1	microglia
5X_Female_AAGGAGCAGCGTGAAC	1.3481006793441	8.06347281986367	C0	microglia
5X_Female_AAGGAGCCAGTATCTG	-20.8048927975876	-4.73656696505927	C1	microglia
5X_Female_AAGGAGCCATGGTTGT	8.25752757002469	-7.18700163272915	C4	microglia
5X_Female_AAGGAGCTCCTTCAAT	-1.80461417383869	-28.9077075782679	C3	microglia
5X_Female_AAGGAGCTCTTTAGGG	-25.9538382912973	-14.8930895220861	C2	microglia
5X_Female_AAGGCAGAGATGCCTT	24.0510866503965	-9.22956694258573	C6	HAM-DAM
5X_Female_AAGGCAGAGTCATGCT	26.8310447576109	-5.87668297307131	C6	HAM-DAM
5X_Female_AAGGCAGCAGGATCGA	-12.8046085186742	-4.74724139705572	C1	microglia
5X_Female_AAGGCAGCATGGGAAC	23.2515193570547	-4.64129655202293	C6	HAM-DAM
5X_Female_AAGGCAGGTGATGCCC	2.50666234861755	-26.8925996212861	C3	microglia
5X_Female_AAGGCAGTCCGAGCCA	2.75649935319013	27.4787155044708	C5	microglia
5X_Female_AAGGCAGTCCGTCATC	-11.6259498418813	0.480619152865984	C1	microglia
5X_Female_AAGGTTCAGCGAAGGG	-14.8746899944952	-2.07946758625563	C1	microglia
5X_Female_AAGGTTCCAGCGTTCG	-23.9518567877652	-7.77536772009035	C1	microglia
5X_Female_AAGGTTCCATCTATGG	-26.2125746319249	7.34868254650421	C2	microglia
5X_Female_AAGGTTCGTAAGGGCT	9.18422948600308	-7.58334536679447	C4	microglia
5X_Female_AAGGTTCGTACTCTCC	27.050903330748	-6.84063729323537	C6	HAM-DAM
5X_Female_AAGGTTCGTACTTGAC	-21.9376956452297	10.2238782644499	C2	microglia
5X_Female_AAGGTTCGTAGCTCCG	25.8695974567168	-5.84180903751377	C6	HAM-DAM
5X_Female_AAGGTTCGTATATGGA	8.50767961086353	-1.22210403318927	C2	microglia
5X_Female_AAGGTTCGTTAGTGGG	-17.3994793079375	4.03744724156568	C1	microglia
5X_Female_AAGGTTCGTTCCTCCA	-18.3889768648593	-1.7193698446615	C1	microglia
5X_Female_AAGTCTGAGACGCACA	-0.020940934977005	25.9543796114793	C5	microglia
5X_Female_AAGTCTGAGACTGTAA	16.8536783919409	-3.88161843430029	C2	microglia
5X_Female_AAGTCTGAGAGCCTAG	-11.1475358425172	4.27578340546666	C1	microglia
5X_Female_AAGTCTGAGAGTAATC	-26.9770699220054	3.73384295700893	C2	microglia
5X_Female_AAGTCTGCACAGGCCT	-8.47773038294359	-6.73558877686036	C1	microglia
5X_Female_AAGTCTGCAGGTGGAT	-26.9421520518206	-3.91911844539027	C1	microglia
5X_Female_AAGTCTGCAGTATCTG	-28.0962130358883	3.75122523012848	C2	microglia
5X_Female_AAGTCTGCATTACCTT	-20.8647954567747	1.32312762221012	C1	microglia
5X_Female_AAGTCTGGTCCGAATT	31.8618004144713	-2.34437053258907	C6	HAM-DAM
5X_Female_AAGTCTGTCCTCAATT	-18.479571841365	11.2045767729265	C2	microglia
5X_Female_AAGTCTGTCTCAACTT	-23.3804739518403	2.5352365884386	C2	microglia
5X_Female_AATCCAGAGATCACGG	-3.17293600870418	21.2909054873205	C2	microglia
5X_Female_AATCCAGAGTTACGGG	22.2629022833616	19.1580571780269	C7	otherMyeloid
5X_Female_AATCCAGCAAAGAATC	-26.7445073283175	4.11894051429072	C2	microglia
5X_Female_AATCCAGCAGATGAGC	3.26830569269622	-26.3156668901848	C3	microglia
5X_Female_AATCCAGCATCACGTA	-25.9635032059658	-5.54417854390438	C1	microglia
5X_Female_AATCCAGCATTCGACA	-10.0066812341266	-2.62926625669807	C1	microglia
5X_Female_AATCCAGGTGATAAAC	30.8238314437609	1.85338763309997	C6	HAM-DAM
5X_Female_AATCCAGGTGGCTCCA	8.66222405651234	-31.4655122021814	C8	interferon
5X_Female_AATCCAGGTGTGCGTC	-9.04765440078131	-3.36450279359647	C1	microglia
5X_Female_AATCCAGGTTATCGGT	7.77161928115375	-1.09622883105313	C2	microglia
5X_Female_AATCCAGTCACAAACC	-28.2816313286258	-1.68288336667226	C2	microglia
5X_Female_AATCCAGTCACCCTCA	4.70250414842126	-17.9057209969418	C3	microglia
5X_Female_AATCCAGTCCCTCAGT	31.5520044270489	-1.83603368254122	C6	HAM-DAM
5X_Female_AATCGGTAGCCGCCTA	21.4427784485829	3.17358203856516	C6	HAM-DAM
5X_Female_AATCGGTAGCTATGCT	20.5944162265266	-2.20623495762614	C6	HAM-DAM
5X_Female_AATCGGTCAACGATGG	-11.3803093697312	-9.49429577730743	C1	microglia
5X_Female_AATCGGTCACCATCCT	24.1496112029279	-16.6765455267346	C8	interferon
5X_Female_AATCGGTCATCCGCGA	3.15799112031512	21.4375979576854	C5	microglia
5X_Female_AATCGGTGTCCAGTTA	6.20846517277508	0.792348819987333	C4	microglia
5X_Female_AATCGGTTCAGGTAAA	-17.8523693857602	8.20792083293159	C2	microglia
5X_Female_AATCGGTTCCTCAATT	24.1332973071775	18.632565283885	C7	otherMyeloid
5X_Female_AATCGGTTCTAACGGT	0.253513286712332	-28.6278709852445	C3	microglia
5X_Female_ACACCAAAGATATGCA	28.9825317865605	-8.71443603159786	C6	HAM-DAM
5X_Female_ACACCAACAATGCCAT	-16.6485639730084	-6.86649460902322	C1	microglia
5X_Female_ACACCAACAGACACTT	-26.6809227205898	7.09115396760675	C2	microglia
5X_Female_ACACCAACAGTATGCT	7.44477344626444	-0.316804255801324	C2	microglia
5X_Female_ACACCAACATGACATC	-28.3116217477829	-1.52627508948567	C2	microglia
5X_Female_ACACCAACATGCTGGC	-11.7344627171306	1.03167187535216	C1	microglia
5X_Female_ACACCAAGTAGCTAAA	-18.0305183487477	10.1018858023961	C2	microglia
5X_Female_ACACCAAGTCAGAAGC	-16.6616144867609	-1.92350909160294	C1	microglia
5X_Female_ACACCAAGTGTGTGCC	-5.90030803294514	-0.168230834842288	C5	microglia
5X_Female_ACACCAAGTTGCTCCT	24.8404830718258	1.69191988004586	C6	HAM-DAM
5X_Female_ACACCAATCAACGGGA	9.64870333151061	-28.0625456812244	C8	interferon
5X_Female_ACACCAATCAAGGTAA	5.71658498874756	-27.8860640800427	C8	interferon
5X_Female_ACACCAATCGCCTGTT	-15.3587747670101	4.72450842347499	C1	microglia
5X_Female_ACACCCTAGAGCTGGT	-16.3949485616932	-1.87965009917601	C1	microglia
5X_Female_ACACCCTAGCCTCGTG	29.2086609652618	-10.0048857850465	C6	HAM-DAM
5X_Female_ACACCCTGTTCCATGA	18.3231633536851	-4.57778611575173	C2	microglia
5X_Female_ACACCCTGTTTGGCGC	-2.11755787894564	20.9485684383441	C0	microglia
5X_Female_ACACCCTTCATGCATG	-8.28313970721962	-4.03961794569503	C1	microglia
5X_Female_ACACCGGAGAAACGCC	12.8979311721029	-7.25823780973998	C4	microglia
5X_Female_ACACCGGAGGCATGTG	17.3336877484291	-13.511088159163	C4	microglia
5X_Female_ACACCGGCACTTACGA	26.6132527528106	-2.4554838483318	C6	HAM-DAM
5X_Female_ACACCGGCAGTAACGG	-25.8476979566945	-6.75610039403219	C1	microglia
5X_Female_ACACCGGCAGTTTACG	6.99665881526754	-25.4946539633169	C3	microglia
5X_Female_ACACCGGCATCTGGTA	23.64426864467	-17.0848373152511	C8	interferon
5X_Female_ACACCGGGTAAGTGTA	-16.9475765292021	-6.94144224737802	C1	microglia
5X_Female_ACACCGGTCACGATGT	-5.11671453989973	-1.69117904497666	C1	microglia
5X_Female_ACACCGGTCGCACTCT	-23.2630783145226	-5.26509641569632	C1	microglia
5X_Female_ACACTGAAGCGGCTTC	29.1086909543399	-10.0618943257781	C6	HAM-DAM
5X_Female_ACACTGACAGATCGGA	-8.8606521194098	16.6834751104015	C2	microglia
5X_Female_ACACTGACAGGAATCG	-21.6646687360346	3.154009503356	C2	microglia
5X_Female_ACACTGACATATGAGA	-7.79987275500068	20.0656693796564	C2	microglia
5X_Female_ACACTGACATGCCACG	6.47680286361011	-20.6657289954695	C3	microglia
5X_Female_ACACTGACATTGGGCC	18.0826347029502	-14.6146274786645	C8	interferon
5X_Female_ACACTGAGTGAAAGAG	-20.0362844811231	13.0436142680792	C2	microglia
5X_Female_ACACTGAGTGCAGACA	-24.3281853916381	-1.02123056407313	C1	microglia
5X_Female_ACACTGAGTTGGTGGA	-14.0412931871533	-4.94056158228837	C1	microglia
5X_Female_ACACTGATCACGCGGT	-19.3369575281633	-6.15734995379606	C1	microglia
5X_Female_ACACTGATCAGATAAG	-26.1744365436227	4.27424492007122	C2	microglia
5X_Female_ACACTGATCTTGCCGT	-22.8346115783319	-8.2824661397981	C1	microglia
5X_Female_ACAGCCGAGGCCCTCA	20.1825569684238	24.1009421770131	C7	otherMyeloid
5X_Female_ACAGCCGAGTGACATA	19.1494914564353	6.18415004132446	C4	microglia
5X_Female_ACAGCCGCACCGCTAG	-10.7242213766055	32.3446030129437	C9	proliferating
5X_Female_ACAGCCGCATCATCCC	-18.7605990060459	-5.79067443148367	C1	microglia
5X_Female_ACAGCCGCATTCTTAC	23.0397261599039	1.24187085035446	C6	HAM-DAM
5X_Female_ACAGCCGGTAGCGTGA	1.2246277222232	-25.0981943475563	C3	microglia
5X_Female_ACAGCCGGTTCGCGAC	19.4773363998934	-1.13897985127804	C6	HAM-DAM
5X_Female_ACAGCCGTCACTCCTG	-12.3708677895408	29.988618081254	C9	proliferating
5X_Female_ACAGCCGTCCGAACGC	27.8711087214052	-1.57155778950485	C6	HAM-DAM
5X_Female_ACAGCTACAACAACCT	2.66674213912108	-6.13571037204064	C2	microglia
5X_Female_ACAGCTACAAGAAGAG	29.8988962933293	-7.86897156681005	C6	HAM-DAM
5X_Female_ACAGCTACAAGCGTAG	19.7554639416028	2.43864158325853	C4	microglia
5X_Female_ACAGCTACAATAACGA	23.3396732989045	25.5608011189103	C7	otherMyeloid
5X_Female_ACAGCTACACAACTGT	13.4276990111741	-16.1707881318113	C0	microglia
5X_Female_ACAGCTAGTGACCAAG	12.0250873265179	-5.87361843410801	C4	microglia
5X_Female_ACAGCTAGTGTGAATA	-27.866103658679	4.98236126589174	C2	microglia
5X_Female_ACAGCTATCGCCAAAT	-14.5988318118936	0.919001060237653	C1	microglia
5X_Female_ACAGCTATCTCGTTTA	-24.9323122702548	4.85579273641742	C2	microglia
5X_Female_ACATACGAGCTAGGCA	-14.5715574348512	-6.58525247829964	C1	microglia
5X_Female_ACATACGAGGTTCCTA	-19.6922190744804	6.00348239675384	C2	microglia
5X_Female_ACATACGCACTTACGA	3.48958061182635	23.655699013051	C4	microglia
5X_Female_ACATACGCAGGAATGC	-12.8677377678368	-7.59263975049327	C1	microglia
5X_Female_ACATACGGTACCGAGA	10.6407729126558	-24.2671681424431	C8	interferon
5X_Female_ACATACGGTCGTTGTA	-15.9203559068236	-24.3067855726093	C2	microglia
5X_Female_ACATACGTCGATAGAA	-4.35085099058201	20.840838869224	C2	microglia
5X_Female_ACATCAGAGCTGAAAT	23.5756690895823	-6.95014061506679	C6	HAM-DAM
5X_Female_ACATCAGAGGAGTTTA	-24.9313386555781	5.92534473009853	C2	microglia
5X_Female_ACATCAGCATCACAAC	-11.5881538440274	3.51489904807097	C1	microglia
5X_Female_ACATCAGCATTACGAC	-15.7426248661804	15.3931531379428	C2	microglia
5X_Female_ACATCAGCATTGGCGC	1.27859686362294	-25.3460355285335	C3	microglia
5X_Female_ACATCAGGTAGGCTGA	-19.0781129132073	-22.8568986239953	C2	microglia
5X_Female_ACATCAGGTCAGCTAT	-20.7752354832775	-15.2387226456252	C1	microglia
5X_Female_ACATCAGGTCATATGC	28.2933860984612	-8.23441388366233	C6	HAM-DAM
5X_Female_ACATCAGGTGCACCAC	-8.46651997864207	-0.694554910848607	C1	microglia
5X_Female_ACATCAGTCAGCACAT	-8.53004550085789	-19.5385131796959	C3	microglia
5X_Female_ACATCAGTCCTGTAGA	-24.7622797461884	10.8850176824145	C2	microglia
5X_Female_ACATCAGTCCTTGGTC	2.90483600628243	8.62039680600546	C0	microglia
5X_Female_ACATCAGTCGCATGAT	-28.0163865225995	14.0425014501992	C1	microglia
5X_Female_ACATCAGTCGTAGGAG	-27.1189850871293	7.44054936716677	C2	microglia
5X_Female_ACATGGTCATATGAGA	-24.2509342052964	8.84564596480747	C2	microglia
5X_Female_ACATGGTGTCTAGTGT	-24.4524059495212	-4.08048883388695	C1	microglia
5X_Female_ACCAGTACACATAACC	-22.090384711072	-16.2223428509809	C1	microglia
5X_Female_ACCAGTACATGCGCAC	-12.7154085914692	-7.75660578700932	C1	microglia
5X_Female_ACCAGTAGTAGAAGGA	21.9459871439844	-7.1695082084609	C6	HAM-DAM
5X_Female_ACCAGTAGTCCGACGT	-11.466490595609	-9.33448928932528	C1	microglia
5X_Female_ACCAGTAGTGTCAATC	-21.4182888542574	9.04224193370998	C2	microglia
5X_Female_ACCAGTAGTGTGAAAT	-29.6794305440391	1.18379274352323	C2	microglia
5X_Female_ACCAGTATCATCGCTC	-6.43985029028084	-24.3531476992075	C3	microglia
5X_Female_ACCAGTATCCGCATAA	13.8558785972129	-8.68343871813701	C4	microglia
5X_Female_ACCAGTATCCGCTGTT	5.19918093582367	-3.61777634478575	C4	microglia
5X_Female_ACCAGTATCGGGAGTA	-12.9767085535301	-16.4844172179269	C1	microglia
5X_Female_ACCAGTATCTCATTCA	26.0388883643816	25.2161194956577	C7	otherMyeloid
5X_Female_ACCCACTAGCCACCTG	-16.2520481876659	-4.2123639999481	C1	microglia
5X_Female_ACCCACTCAAACGCGA	-18.9046135170154	-8.02254707957433	C1	microglia
5X_Female_ACCCACTCAATGAAAC	-13.9892096075306	-21.6648508949856	C2	microglia
5X_Female_ACCCACTCAGAAGCAC	-23.2644680012183	-5.18389147147091	C1	microglia
5X_Female_ACCCACTCAGGGTTAG	-14.6096133265852	-0.503237707879473	C1	microglia
5X_Female_ACCCACTCATACAGCT	-12.0061881700363	6.3642898620124	C1	microglia
5X_Female_ACCCACTCATACCATG	-21.1957658622547	3.50197550545726	C1	microglia
5X_Female_ACCCACTGTCCGTTAA	13.3906783940438	-6.37543819296773	C4	microglia
5X_Female_ACCCACTGTGCCTTGG	24.4261731305808	16.6113543807183	C7	otherMyeloid
5X_Female_ACCCACTGTTCATGGT	19.6663613353103	3.23136928568509	C5	microglia
5X_Female_ACCCACTGTTGATTGC	-12.0188236289728	-20.5518846680957	C5	microglia
5X_Female_ACCCACTTCCAAACTG	-26.5561801929956	-7.41889700526733	C1	microglia
5X_Female_ACCCACTTCTCGGACG	0.970779202363035	2.16934183200814	C4	microglia
5X_Female_ACCGTAAAGAATCTCC	19.1140382609208	-6.70704569010963	C2	microglia
5X_Female_ACCGTAAAGTCTCAAC	-10.3427969197828	-17.3872107326781	C1	microglia
5X_Female_ACCGTAACACCTATCC	27.3002176635696	-8.61250445351307	C6	HAM-DAM
5X_Female_ACCGTAACATAGACTC	-15.1681117847459	-23.084546776897	C2	microglia
5X_Female_ACCGTAAGTCCGACGT	-15.1702951876824	0.456173030150618	C1	microglia
5X_Female_ACCGTAAGTCCGTTAA	-30.6645358448442	5.44419780862146	C2	microglia
5X_Female_ACCGTAAGTCGCGGTT	16.4004266830956	-20.6686684613843	C8	interferon
5X_Female_ACCGTAATCAATAAGG	-15.2679672215732	-23.0928851782138	C3	microglia
5X_Female_ACCGTAATCATGTAGC	9.41942168871736	-7.87243555286225	C2	microglia
5X_Female_ACCGTAATCATTATCC	-24.9667342338024	2.94506780960871	C2	microglia
5X_Female_ACCGTAATCGATGAGG	-20.6434338460589	9.97745045082254	C2	microglia
5X_Female_ACCGTAATCTCGGACG	4.55702822661761	25.3694090166727	C5	microglia
5X_Female_ACCTTTAAGACAGAGA	13.9609445115296	-23.0116493659448	C7	otherMyeloid
5X_Female_ACCTTTAAGCATGGCA	-22.2542093311658	9.61138527281537	C2	microglia
5X_Female_ACCTTTACAACCGCCA	-11.5401935374301	3.90524122059897	C1	microglia
5X_Female_ACCTTTACAAGGTTTC	-26.6721007620674	3.57552651816392	C2	microglia
5X_Female_ACCTTTACATCCAACA	-28.4779144142448	4.73700099772311	C2	microglia
5X_Female_ACCTTTACATCCGGGT	6.41635428619226	-0.955467468112426	C4	microglia
5X_Female_ACCTTTAGTCAGAGGT	21.3226663596894	12.3903513801931	C10	microglia
5X_Female_ACCTTTAGTTGCGCAC	-14.0756790000089	2.28119985768991	C1	microglia
5X_Female_ACCTTTATCTATGTGG	29.8462455902086	-6.59416998432819	C6	HAM-DAM
5X_Female_ACGAGCCAGTCGATAA	20.5257912089351	6.90141118078322	C6	HAM-DAM
5X_Female_ACGAGCCCAAAGGAAG	7.81454365745669	-5.78268706432084	C4	microglia
5X_Female_ACGAGCCCAATCCAAC	-9.54995177880659	-11.8250876706829	C1	microglia
5X_Female_ACGAGCCCACAGGAGT	-13.9679615027351	-2.89454587119464	C1	microglia
5X_Female_ACGAGCCCAGGATTGG	-17.7381933001695	-8.78193424170554	C1	microglia
5X_Female_ACGAGCCCATCTCGCT	-8.92199203860847	4.11257372241219	C5	microglia
5X_Female_ACGAGCCGTGTTTGGT	26.0490025819657	-2.76969781870078	C6	HAM-DAM
5X_Female_ACGAGCCTCAACGGCC	16.00245121009	-15.087068922567	C6	HAM-DAM
5X_Female_ACGAGCCTCTCTTATG	-28.9554747903671	6.21537102169237	C2	microglia
5X_Female_ACGAGCCTCTGTCTCG	-20.5168784948217	-9.83729732313563	C1	microglia
5X_Female_ACGAGGAAGATGGCGT	-14.754777385187	0.765805698406289	C1	microglia
5X_Female_ACGAGGAAGTACGACG	22.9537584425229	-5.29383647104241	C6	HAM-DAM
5X_Female_ACGAGGACATGTTGAC	10.1435170787523	-28.4003240345118	C8	interferon
5X_Female_ACGAGGAGTAAATGAC	-17.0009719503986	8.57493870571711	C2	microglia
5X_Female_ACGAGGAGTACCGGCT	-18.1533974331052	-4.28938502129157	C1	microglia
5X_Female_ACGAGGATCATTATCC	17.5424372898614	-3.32577107212542	C6	HAM-DAM
5X_Female_ACGAGGATCGTTTAGG	-19.6706200608539	-6.47638670161953	C1	microglia
5X_Female_ACGAGGATCTTGGGTA	-9.43903873635965	-0.113029459840573	C2	microglia
5X_Female_ACGATACAGCAGATCG	6.18811662509705	0.110354507282317	C2	microglia
5X_Female_ACGATACAGCCCGAAA	-18.6305987193918	-1.74139111873473	C1	microglia
5X_Female_ACGATACAGGTAGCCA	25.3796730038847	-0.152786411461755	C6	HAM-DAM
5X_Female_ACGATACCACGCATCG	-16.6719880291066	-4.39268756456574	C1	microglia
5X_Female_ACGATACCAGATGGCA	-19.0710262115325	-9.30384423809983	C1	microglia
5X_Female_ACGATACGTCGAAAGC	-26.0246386204784	2.40513231480078	C2	microglia
5X_Female_ACGATACTCTGCTGTC	-15.9025424548172	1.71909835758535	C1	microglia
5X_Female_ACGATACTCTGGTGTA	-8.733571408175	17.4416321097413	C2	microglia
5X_Female_ACGATGTAGATGTGGC	17.5027126183439	4.59022141666505	C4	microglia
5X_Female_ACGATGTAGGTGTTAA	-25.3770226703396	0.697198542171284	C2	microglia
5X_Female_ACGATGTAGTGCTGCC	-16.7803658373391	-7.87426111709798	C1	microglia
5X_Female_ACGATGTAGTGGGCTA	-2.25997356418369	4.29588142753905	C1	microglia
5X_Female_ACGATGTCATATGAGA	-27.2792875490616	-2.90150513665521	C2	microglia
5X_Female_ACGATGTCATCACGTA	8.14499402852415	-25.7753233935496	C8	interferon
5X_Female_ACGATGTGTGTGACCC	-5.74754279379653	-5.02159800224324	C1	microglia
5X_Female_ACGATGTTCAACGCTA	-6.82640534628039	0.601955687766949	C5	microglia
5X_Female_ACGATGTTCCTTCAAT	-10.55343154388	10.9674402079091	C2	microglia
5X_Female_ACGATGTTCGCATGGC	-7.64081044988719	-4.24629094071869	C1	microglia
5X_Female_ACGATGTTCGGCGCAT	-20.2612363707362	-2.2639613689627	C1	microglia
5X_Female_ACGCAGCCAACAACCT	29.7494511056867	-5.19574435205253	C6	HAM-DAM
5X_Female_ACGCAGCCAAGACACG	27.1447977252972	-4.67450462545401	C6	HAM-DAM
5X_Female_ACGCAGCGTCGAGATG	-12.4730426585048	-7.88629952900392	C1	microglia
5X_Female_ACGCAGCTCCGGCACA	14.3251850671575	5.23240918707057	C4	microglia
5X_Female_ACGCAGCTCGAATGCT	-20.8564820695961	-3.39237086769391	C1	microglia
5X_Female_ACGCAGCTCTCTGCTG	20.5495131503155	21.2482268716575	C7	otherMyeloid
5X_Female_ACGCCAGAGTACGATA	2.64914757289998	0.767513482599323	C4	microglia
5X_Female_ACGCCAGAGTATCTCG	8.83820306861205	-19.5234232656024	C3	microglia
5X_Female_ACGCCAGCAATAGCGG	6.90359039437792	-26.5624010007883	C8	interferon
5X_Female_ACGCCAGGTCGGCTCA	-1.49033466215843	-2.35979153019426	C4	microglia
5X_Female_ACGCCAGGTGCAGACA	15.7915430551872	-0.310450880751631	C4	microglia
5X_Female_ACGCCAGTCACATAGC	-7.42216118993202	5.43156636515201	C4	microglia
5X_Female_ACGCCAGTCCGATATG	-23.0607052353082	-4.42224005943874	C1	microglia
5X_Female_ACGCCAGTCTGTCAAG	10.0580776809513	-17.6357153638248	C0	microglia
5X_Female_ACGCCGAAGAGGGATA	-12.323241987394	-7.99083395049356	C1	microglia
5X_Female_ACGCCGAAGCGCTTAT	-27.4062530189988	-6.69323286033145	C1	microglia
5X_Female_ACGCCGAAGCTAGTGG	-22.1438427041668	-1.61462741938427	C1	microglia
5X_Female_ACGCCGAAGGTTACCT	27.6752760953902	5.03691338651533	C6	HAM-DAM
5X_Female_ACGCCGAAGTACCGGA	-12.1105871313254	11.8895848003735	C4	microglia
5X_Female_ACGCCGAAGTAGGTGC	-8.79188155285087	3.94633960024058	C5	microglia
5X_Female_ACGCCGAAGTATTGGA	-15.5384477969879	12.2409164982829	C1	microglia
5X_Female_ACGCCGACAAGGCTCC	5.01709427728128	-3.47853763548004	C4	microglia
5X_Female_ACGCCGACATGGGACA	21.5042854929549	11.2760596411707	C10	microglia
5X_Female_ACGCCGACATTAGCCA	26.5484539809039	-7.11685837993076	C6	HAM-DAM
5X_Female_ACGCCGAGTGGCGAAT	-13.8246457969675	3.21260708712801	C1	microglia
5X_Female_ACGCCGATCAACCAAC	25.2453848297177	-9.33976257820752	C6	HAM-DAM
5X_Female_ACGCCGATCCGAATGT	4.44662324001261	0.3817105052542	C1	microglia
5X_Female_ACGGAGAAGTGAACGC	13.8521584381641	-7.53481600133903	C4	microglia
5X_Female_ACGGAGACACCTCGGA	-14.1348694025579	-6.67313053367762	C1	microglia
5X_Female_ACGGAGACATCTCCCA	-22.9401818749996	-6.24850728823835	C1	microglia
5X_Female_ACGGAGACATGCCTTC	-12.8100213438363	-0.7198522784275	C1	microglia
5X_Female_ACGGAGAGTCGACTGC	-7.30931621822052	-0.685532263921919	C1	microglia
5X_Female_ACGGAGATCCCTAATT	-22.790260701541	8.69047987046903	C2	microglia
5X_Female_ACGGAGATCGGCTTGG	13.2153306257837	-11.1245772230788	C4	microglia
5X_Female_ACGGCCAAGACCCACC	14.1316086115967	-19.8523906620804	C8	interferon
5X_Female_ACGGCCACACATAACC	-3.15051294280474	-19.725210031373	C3	microglia
5X_Female_ACGGCCACACCAGGCT	-3.86116148403231	6.75857638428992	C1	microglia
5X_Female_ACGGCCAGTAAGGGAA	-24.2368759552944	-6.87496545798056	C1	microglia
5X_Female_ACGGCCAGTAGGGACT	-13.9526629246902	2.5922549357297	C1	microglia
5X_Female_ACGGCCATCCGAACGC	4.18927570346957	-8.33771092628025	C4	microglia
5X_Female_ACGGCCATCCGCAAGC	1.78366075152247	21.4057438488496	C4	microglia
5X_Female_ACGGCCATCGAATGGG	26.1010317834028	-8.26872599676273	C6	HAM-DAM
5X_Female_ACGGCCATCTTTACGT	-14.1055447216722	-2.58592013450606	C1	microglia
5X_Female_ACGGGCTAGAGTTGGC	21.3155315170808	11.1361813306588	C10	microglia
5X_Female_ACGGGCTAGTCATCCA	14.5457478644802	2.2661999454259	C4	microglia
5X_Female_ACGGGCTCAAGGACTG	8.013081701567	-12.9611976203615	C3	microglia
5X_Female_ACGGGCTCAGATAATG	-16.3616100806154	-7.02375612561107	C1	microglia
5X_Female_ACGGGCTCAGATTGCT	-9.98968431572454	-13.5963368360983	C4	microglia
5X_Female_ACGGGCTGTAGCCTAT	15.3756243139249	-8.5664061492189	C4	microglia
5X_Female_ACGGGCTGTCAATGTC	-10.3582031956144	-2.16879120411299	C1	microglia
5X_Female_ACGGGCTGTGTGCGTC	22.3719977463727	-10.806318581942	C6	HAM-DAM
5X_Female_ACGGGCTTCAGTTGAC	9.77527544033652	-5.46853102354825	C4	microglia
5X_Female_ACGGGCTTCCCGACTT	-16.2873227423038	-2.54939279477789	C1	microglia
5X_Female_ACGGGTCAGGACTGGT	-11.5961206049019	-1.92014580549668	C1	microglia
5X_Female_ACGGGTCCAAGACGTG	11.5521751203499	-0.696800696340929	C4	microglia
5X_Female_ACGGGTCCACTTCGAA	25.3681258325148	-6.11343054820873	C6	HAM-DAM
5X_Female_ACGGGTCCAGCTGTAT	-21.7330665064466	-6.98522102476628	C1	microglia
5X_Female_ACGGGTCCAGTAACGG	-22.4581381283254	-6.37550290021605	C1	microglia
5X_Female_ACGGGTCCATCGATGT	-20.4825131778191	-1.88083124126816	C1	microglia
5X_Female_ACGGGTCCATCGGTTA	25.0891614718038	-9.0898010460569	C6	HAM-DAM
5X_Female_ACGGGTCGTAGCCTCG	3.07543766416934	4.19619070740829	C0	microglia
5X_Female_ACGGGTCGTCGGCACT	29.0040270229813	-5.69583049118301	C6	HAM-DAM
5X_Female_ACGGGTCGTGCAGGTA	0.98327536101376	-24.2972174417656	C3	microglia
5X_Female_ACGGGTCTCTAAGCCA	2.09221630968794	2.18113705700363	C5	microglia
5X_Female_ACGTCAAAGGAATCGC	-16.3374062081247	-0.0782449182244672	C1	microglia
5X_Female_ACGTCAAAGGTGTGGT	-16.9162236782148	-6.16599903736649	C1	microglia
5X_Female_ACGTCAACACACTGCG	7.11210764948379	-19.2566553547949	C3	microglia
5X_Female_ACGTCAACAGTATCTG	-18.8389000787303	-16.042995920041	C2	microglia
5X_Female_ACGTCAAGTACTTAGC	-26.6193283030573	1.734163687421	C2	microglia
5X_Female_ACGTCAAGTGTCGCTG	9.72621629617426	-28.199366274648	C8	interferon
5X_Female_ACGTCAATCACCCGAG	-11.401372034794	2.71573826252182	C1	microglia
5X_Female_ACGTCAATCAGTTTGG	2.67837056382751	15.6063864935543	C0	microglia
5X_Female_ACGTCAATCTGGCGTG	18.8491433298305	-9.43781650689217	C4	microglia
5X_Female_ACGTCAATCTTCCTTC	24.189990800717	18.3315672128607	C7	otherMyeloid
5X_Female_ACTATCTAGAGCTGGT	3.05611978864061	-30.3758350044384	C8	interferon
5X_Female_ACTATCTAGATAGCAT	31.3701059448319	-3.35439138786204	C6	HAM-DAM
5X_Female_ACTATCTAGCTAGGCA	-23.9770869954567	9.76989754629039	C2	microglia
5X_Female_ACTATCTAGTCCATAC	-27.3073195335613	3.34767757428719	C2	microglia
5X_Female_ACTATCTGTCTTGCGG	4.23172270725808	-22.1325629014455	C3	microglia
5X_Female_ACTATCTGTTAAGACA	2.30230689700685	-5.31361797458401	C2	microglia
5X_Female_ACTATCTTCACCATAG	-15.9004584500664	15.6199797823607	C2	microglia
5X_Female_ACTATCTTCACTTCAT	28.6816241726181	-9.94191770150904	C6	HAM-DAM
5X_Female_ACTATCTTCCTTAATC	-10.4582146784396	-24.5833883785521	C3	microglia
5X_Female_ACTATCTTCTAAGCCA	22.7906236803361	-6.80014749084538	C6	HAM-DAM
5X_Female_ACTGAACAGACCTTTG	29.9835212557067	-5.44618022438592	C6	HAM-DAM
5X_Female_ACTGAACAGGACATTA	-19.2051874719456	-20.8280391490629	C2	microglia
5X_Female_ACTGAACAGTCTTGCA	-21.8023141691189	4.74358614604271	C2	microglia
5X_Female_ACTGAACCACGGTAAG	-6.95880212203816	-13.8254763101562	C1	microglia
5X_Female_ACTGAACCAGACTCGC	-5.7163651846696	-4.96460048224548	C4	microglia
5X_Female_ACTGAACCAGTATGCT	15.3306920999397	-17.0917959864737	C6	HAM-DAM
5X_Female_ACTGAACGTATCGCAT	-4.55857603168797	26.3019342872157	C2	microglia
5X_Female_ACTGAACGTCCGTCAG	16.5813416601009	-0.988774653621255	C4	microglia
5X_Female_ACTGAACTCCCTAATT	23.8986840532684	18.4342439620384	C7	otherMyeloid
5X_Female_ACTGAACTCCTAAGTG	22.3711627326259	-7.91018969083349	C6	HAM-DAM
5X_Female_ACTGAGTAGATCACGG	-29.3720581827716	-0.997154661429828	C2	microglia
5X_Female_ACTGAGTCACTCTGTC	22.1810731768372	-12.401607809409	C6	HAM-DAM
5X_Female_ACTGAGTCAGGCGATA	24.3850793043219	0.246804566530343	C6	HAM-DAM
5X_Female_ACTGAGTCAGTTAACC	15.8073866459131	-7.26596636158711	C4	microglia
5X_Female_ACTGAGTCATGCAACT	-21.5553563857633	4.27159391454648	C2	microglia
5X_Female_ACTGAGTGTAAGAGGA	-2.88750031152661	16.3504625637132	C0	microglia
5X_Female_ACTGAGTGTAAGTGTA	-8.08346698658338	22.4232560556502	C2	microglia
5X_Female_ACTGAGTGTGTGACCC	15.6427420243077	6.59260373495437	C4	microglia
5X_Female_ACTGAGTTCACTTCAT	-8.59762952607619	24.3827125453007	C2	microglia
5X_Female_ACTGAGTTCCGGCACA	14.4200027209656	-23.7114051858962	C7	otherMyeloid
5X_Female_ACTGAGTTCGAGAGCA	12.5513971669205	2.12560486796603	C4	microglia
5X_Female_ACTGAGTTCTATCCTA	-26.5888830586186	3.71936853170433	C2	microglia
5X_Female_ACTGAGTTCTCTTATG	27.9254592789952	-5.82952888225699	C6	HAM-DAM
5X_Female_ACTGATGAGAGGTTGC	3.71923469873575	26.2567174167576	C5	microglia
5X_Female_ACTGATGAGCGATATA	6.40401987032887	2.92933270059874	C0	microglia
5X_Female_ACTGATGAGGATGGAA	13.5642874839551	-6.49977695572746	C4	microglia
5X_Female_ACTGATGAGTTTGCGT	23.7969862184275	-8.3336499841259	C6	HAM-DAM
5X_Female_ACTGATGCAAATCCGT	-16.539020437485	7.4319331188649	C2	microglia
5X_Female_ACTGATGGTAGCACGA	-18.7151671119753	5.74230592229091	C1	microglia
5X_Female_ACTGATGGTAGCTTGT	0.311232748197968	-20.3311102922397	C3	microglia
5X_Female_ACTGATGGTCTAGGTT	12.2768585134964	-24.1592692418158	C8	interferon
5X_Female_ACTGATGGTTCCTCCA	-26.3717164803031	-1.93053417798171	C1	microglia
5X_Female_ACTGATGTCAACGGCC	26.1006872173162	5.46631177565795	C6	HAM-DAM
5X_Female_ACTGATGTCACCGTAA	0.646070404813748	-3.89802837662342	C2	microglia
5X_Female_ACTGATGTCACTTATC	25.8341560274045	10.2394474033044	C6	HAM-DAM
5X_Female_ACTGATGTCCAATGGT	-25.8323620827948	-13.2987760379943	C8	interferon
5X_Female_ACTGATGTCCGCATCT	11.7311352247328	3.78753526056726	C5	microglia
5X_Female_ACTGCTCAGATGAGAG	-22.6977538056563	-2.60841352529498	C1	microglia
5X_Female_ACTGCTCAGGACAGCT	-11.0338266481781	-3.84848962782317	C4	microglia
5X_Female_ACTGCTCAGGCGTACA	6.21096159522241	-1.24332060558296	C4	microglia
5X_Female_ACTGCTCAGTCCTCCT	-15.9631392414802	-5.39856424877941	C1	microglia
5X_Female_ACTGCTCCAGTTCATG	3.56885216309087	15.0002303785254	C4	microglia
5X_Female_ACTGCTCGTGTGGCTC	25.0015427915551	18.3852124638731	C7	otherMyeloid
5X_Female_ACTGCTCTCAGGCGAA	-14.6956700563923	-5.2432289183114	C1	microglia
5X_Female_ACTGCTCTCTTTAGTC	25.3060380198945	-2.26233066514585	C6	HAM-DAM
5X_Female_ACTGTCCAGGACAGAA	-13.6447235750906	-20.6720817905564	C3	microglia
5X_Female_ACTGTCCAGGCCCTTG	18.1025659294281	-19.6558053619002	C4	microglia
5X_Female_ACTGTCCCACACAGAG	-22.0843041405539	-13.8776326716744	C1	microglia
5X_Female_ACTGTCCCACTGTTAG	-27.5462016795531	4.78409738918567	C2	microglia
5X_Female_ACTGTCCCATGAACCT	23.4158200434787	-11.6330375521256	C6	HAM-DAM
5X_Female_ACTGTCCGTCACTGGC	5.63393633331452	-4.73000677939002	C4	microglia
5X_Female_ACTGTCCGTCGCGGTT	-2.83797806476289	-24.6128565984595	C3	microglia
5X_Female_ACTGTCCGTGCCTGCA	29.9183869558041	-0.513510105352635	C6	HAM-DAM
5X_Female_ACTGTCCGTGTTTGTG	31.8049740818662	-3.04651683644442	C6	HAM-DAM
5X_Female_ACTGTCCTCATCGGAT	-19.6314190492304	7.17120263845657	C1	microglia
5X_Female_ACTGTCCTCCAAACAC	-25.919797022171	-14.8734565509298	C2	microglia
5X_Female_ACTGTCCTCCGCGGTA	-11.8534347789861	11.0446071450708	C1	microglia
5X_Female_ACTGTCCTCTCTGCTG	-21.6871566716727	-8.35794752179541	C1	microglia
5X_Female_ACTTACTAGAGACGAA	21.7764573647039	11.1831827689326	C10	microglia
5X_Female_ACTTACTAGCTGCCCA	-24.4500210362541	-6.67743789160632	C1	microglia
5X_Female_ACTTACTCAATGACCT	-15.724867759739	-2.44009663386013	C1	microglia
5X_Female_ACTTACTCACGTAAGG	28.5586703270977	-3.7723431379435	C6	HAM-DAM
5X_Female_ACTTACTCAGTACACT	-10.1011847299747	14.3512329627172	C2	microglia
5X_Female_ACTTACTCATGAGCGA	23.641325637093	24.2128767680611	C7	otherMyeloid
5X_Female_ACTTACTGTCATCGGC	-2.14830177100803	3.50423399413034	C5	microglia
5X_Female_ACTTACTTCAATCACG	-14.0319986634763	-21.1966788965056	C2	microglia
5X_Female_ACTTACTTCCCAACGG	27.9798322827346	-10.5550629492232	C6	HAM-DAM
5X_Female_ACTTGTTAGCCCAATT	30.0760192387798	-4.73531573096887	C6	HAM-DAM
5X_Female_ACTTGTTAGGCTAGAC	13.0179158208991	-7.10325656115575	C4	microglia
5X_Female_ACTTGTTAGTCCAGGA	-17.444436917652	-20.6253360407622	C2	microglia
5X_Female_ACTTGTTCAAGACGTG	-24.4751395436109	1.57702280651919	C2	microglia
5X_Female_ACTTGTTCAAGTAATG	15.4157150495246	-6.18890725920184	C2	microglia
5X_Female_ACTTGTTCACAGGAGT	0.631996876100142	-9.91553536642474	C0	microglia
5X_Female_ACTTGTTGTATCAGTC	28.4394372772086	4.23357133324949	C6	HAM-DAM
5X_Female_ACTTGTTGTCTGCAAT	-12.8778929474319	-20.9678565470778	C2	microglia
5X_Female_ACTTGTTGTGCCTGGT	-24.4370305067585	14.4917236969007	C2	microglia
5X_Female_ACTTGTTGTTCTCATT	-22.4076986293453	8.86946975766298	C2	microglia
5X_Female_ACTTGTTTCAAGGTAA	14.3680114415297	-28.9466561438447	C8	interferon
5X_Female_ACTTGTTTCCAAACAC	-26.5052806165977	8.26567856791993	C2	microglia
5X_Female_ACTTGTTTCGGTTAAC	-26.9922230894469	9.83684912813179	C2	microglia
5X_Female_ACTTTCAAGCCGCCTA	29.9289486339419	-6.27969081545951	C6	HAM-DAM
5X_Female_ACTTTCAAGCTGTTCA	24.3706477210605	16.9038635658167	C7	otherMyeloid
5X_Female_ACTTTCAGTAGCACGA	-22.6132352715011	-2.26426766715737	C1	microglia
5X_Female_ACTTTCAGTAGCGCTC	11.8233502303993	11.1102554519497	C0	microglia
5X_Female_ACTTTCATCGGCGGTT	-20.1952205469877	-6.18151313214078	C1	microglia
5X_Female_AGAATAGAGAGCCCAA	5.77957976331421	25.8166177945657	C5	microglia
5X_Female_AGAATAGAGCGATTCT	-6.24076371584441	25.0053917920663	C2	microglia
5X_Female_AGAATAGAGTGTACGG	0.219957127294606	-29.326359469115	C3	microglia
5X_Female_AGAATAGCAATTCCTT	-7.75172800786504	20.1753883924889	C2	microglia
5X_Female_AGAATAGCATGGATGG	-23.0255668876655	7.86404437020739	C2	microglia
5X_Female_AGAATAGCATTTCACT	29.7542521253507	0.814042568703851	C6	HAM-DAM
5X_Female_AGAATAGGTAAGGATT	-24.3756023618837	7.6755175846009	C2	microglia
5X_Female_AGAATAGGTACAGTGG	21.1950270512517	24.7604233127499	C7	otherMyeloid
5X_Female_AGAATAGGTCCGAGTC	-28.1534355561623	-1.53022567791856	C2	microglia
5X_Female_AGAATAGGTGCAACTT	-7.68932798414069	-26.2660212103946	C3	microglia
5X_Female_AGAATAGGTGCCTTGG	-21.4598655178371	5.22971544492201	C2	microglia
5X_Female_AGAATAGTCACCTTAT	-20.4669660413745	12.7190688256722	C2	microglia
5X_Female_AGAATAGTCTCACATT	-23.9771924952849	6.63073990963163	C2	microglia
5X_Female_AGAATAGTCTCCAACC	26.3734607732149	1.61523500852801	C6	HAM-DAM
5X_Female_AGACGTTAGTTCCACA	-0.588502804905989	-27.489340918019	C3	microglia
5X_Female_AGACGTTCACAGCCCA	-22.8935696363705	-2.96946961388976	C1	microglia
5X_Female_AGACGTTCAGATGGGT	19.5828977632917	2.60841552303365	C4	microglia
5X_Female_AGACGTTCAGCAGTTT	24.3059555932294	0.240493866494967	C6	HAM-DAM
5X_Female_AGACGTTGTGGAAAGA	14.9965018059598	-2.71644074153988	C2	microglia
5X_Female_AGACGTTTCCGTTGTC	-9.89118393479181	-18.364224945648	C3	microglia
5X_Female_AGAGCGAAGAATGTGT	-21.8677812410153	-3.23564355070358	C1	microglia
5X_Female_AGAGCGAAGAATGTTG	-30.1738764578179	4.61404828506599	C2	microglia
5X_Female_AGAGCGAAGAGTAATC	21.3363070358775	-5.87090501189066	C6	HAM-DAM
5X_Female_AGAGCGAAGCCAGTAG	22.2802632600839	-4.97090056493455	C6	HAM-DAM
5X_Female_AGAGCGAAGCTTTGGT	10.9657262127087	-20.675879505419	C3	microglia
5X_Female_AGAGCGAAGGCATGTG	26.8845892977372	-5.46356528833353	C6	HAM-DAM
5X_Female_AGAGCGAAGTTGAGAT	29.7540612228379	0.678809567351532	C6	HAM-DAM
5X_Female_AGAGCGACAATCCGAT	22.459558953585	0.691219246777247	C6	HAM-DAM
5X_Female_AGAGCGACAGGACGTA	26.5079074941314	-2.22220262783673	C6	HAM-DAM
5X_Female_AGAGCGAGTTGATTCG	6.98968573639025	-4.13269768062861	C4	microglia
5X_Female_AGAGCGATCAAACCAC	13.1210284173299	-16.3353958738169	C0	microglia
5X_Female_AGAGCGATCAGCGATT	-9.91193932206495	3.78006805175481	C1	microglia
5X_Female_AGAGCGATCGCCTGTT	1.38783078441946	25.8770386597121	C5	microglia
5X_Female_AGAGCTTAGACCTAGG	-6.66663370603437	25.493657563101	C2	microglia
5X_Female_AGAGCTTAGACCTTTG	24.6968897265851	-10.5394866789332	C6	HAM-DAM
5X_Female_AGAGCTTAGCGTTTAC	-18.3538143965277	4.82792539394812	C2	microglia
5X_Female_AGAGCTTAGGGTGTTG	11.7589186475207	-0.5653982388238	C4	microglia
5X_Female_AGAGCTTAGGTTCCTA	17.9556867242853	0.456837017476627	C4	microglia
5X_Female_AGAGCTTAGTGGAGTC	-30.1908469204767	4.75661416337435	C2	microglia
5X_Female_AGAGCTTGTACGCTGC	-16.8886016793866	-4.80947020950264	C1	microglia
5X_Female_AGAGCTTGTATGCTTG	9.27186701354616	-27.4447732846908	C8	interferon
5X_Female_AGAGCTTTCAGCGATT	7.92027203010976	-3.30255090622266	C4	microglia
5X_Female_AGAGCTTTCCAAGTAC	-3.55834234214609	-27.849708622308	C3	microglia
5X_Female_AGAGCTTTCCTGTAGA	-27.3012399508202	9.79142702438491	C2	microglia
5X_Female_AGAGTGGAGAGGTTAT	-3.01037924832134	-28.0486400272039	C3	microglia
5X_Female_AGAGTGGAGGGATCTG	6.15726451511801	26.6528919294175	C2	microglia
5X_Female_AGAGTGGCAAAGTGCG	-11.3953900521093	8.75327659887256	C1	microglia
5X_Female_AGAGTGGCAGACGCAA	27.0696992932612	-3.87038362128361	C6	HAM-DAM
5X_Female_AGAGTGGCAGGCGATA	-12.3965576820323	5.51369387407627	C1	microglia
5X_Female_AGAGTGGTCCAAATGC	27.422735049566	-9.7042510873856	C6	HAM-DAM
5X_Female_AGATCTGAGCCCTAAT	30.7861101741628	0.529946227862593	C6	HAM-DAM
5X_Female_AGATCTGAGTGGGATC	-4.36905119729438	-19.8909753209536	C3	microglia
5X_Female_AGATCTGCAATAAGCA	-23.9956044047177	4.83851013600555	C2	microglia
5X_Female_AGATCTGCAGACACTT	11.3297664384462	-4.09683169246582	C2	microglia
5X_Female_AGATCTGCAGGGTTAG	15.6715697902801	5.21220535077476	C4	microglia
5X_Female_AGATCTGCATATACGC	-21.5400273283061	7.36592124134946	C2	microglia
5X_Female_AGATCTGGTAAGTGGC	-16.9102055414148	-0.100198318265749	C1	microglia
5X_Female_AGATCTGGTAGCTAAA	-16.7122318663768	7.42684773834701	C2	microglia
5X_Female_AGATCTGTCCTAGGGC	14.6132772185057	-29.8618668712883	C8	interferon
5X_Female_AGATTGCAGACAGGCT	-4.84110257256036	-19.3095622798936	C3	microglia
5X_Female_AGATTGCAGACGCACA	-9.8172149248847	1.52330599462521	C1	microglia
5X_Female_AGATTGCAGATGTGTA	-26.1274962621573	7.36752888070896	C2	microglia
5X_Female_AGATTGCAGCCACTAT	18.1795470171206	-0.935363649692905	C6	HAM-DAM
5X_Female_AGATTGCGTCTGCAAT	23.8762126841896	22.2668109904219	C7	otherMyeloid
5X_Female_AGATTGCGTGCAGGTA	-21.5899646178979	-3.34318814457654	C1	microglia
5X_Female_AGATTGCTCCTTGCCA	-9.24277529040144	11.5225883764844	C1	microglia
5X_Female_AGATTGCTCTCGAGTA	-23.2932370866275	6.94872649073624	C2	microglia
5X_Female_AGCAGCCCACCAACCG	13.9222259906756	-5.88044297271458	C4	microglia
5X_Female_AGCAGCCCACGAAAGC	-20.2584975745126	-8.54856381082029	C1	microglia
5X_Female_AGCAGCCCACTTAACG	-19.4165901567249	-8.60232971798544	C1	microglia
5X_Female_AGCAGCCCATCACGAT	5.07205663775453	-7.54443744092618	C4	microglia
5X_Female_AGCAGCCCATGCCCGA	-22.9506581510081	-4.32699436942634	C1	microglia
5X_Female_AGCAGCCGTGCACCAC	14.7670371830091	6.04764877381867	C4	microglia
5X_Female_AGCAGCCGTGGTGTAG	11.770305138152	2.09280379586383	C4	microglia
5X_Female_AGCAGCCTCTCTTATG	-27.5036758806426	-7.09440070588376	C1	microglia
5X_Female_AGCATACAGAAGGACA	30.8729526848504	0.400210953642061	C6	HAM-DAM
5X_Female_AGCATACAGATCCCAT	-16.1708641981106	12.8886549351597	C2	microglia
5X_Female_AGCATACCAAGCGTAG	4.70241716053002	-28.7862000646999	C8	interferon
5X_Female_AGCATACCATCGGTTA	-20.7865560390108	12.041327455067	C2	microglia
5X_Female_AGCATACCATTCGACA	-14.3641254090993	14.534287155249	C2	microglia
5X_Female_AGCATACGTCAACATC	12.5823451465732	-10.1161213243036	C4	microglia
5X_Female_AGCATACTCTCTTATG	-8.67352947025585	17.8636522612766	C2	microglia
5X_Female_AGCCTAAAGAGAGCTC	-0.463340270681201	-27.6573704432368	C3	microglia
5X_Female_AGCCTAACAAAGGTGC	-4.81665334270928	22.1095462670055	C2	microglia
5X_Female_AGCCTAACAAGAAAGG	-25.9260588956234	-14.8748219230885	C2	microglia
5X_Female_AGCCTAAGTAAGTTCC	-10.2137692196447	16.3152391209565	C0	microglia
5X_Female_AGCCTAAGTACAAGTA	-13.2685782173981	31.8824741946877	C9	proliferating
5X_Female_AGCCTAAGTAGCTTGT	-27.5784278144701	4.49062473253343	C2	microglia
5X_Female_AGCCTAATCAACGAAA	-18.397812598072	-20.0007772271699	C2	microglia
5X_Female_AGCCTAATCCGCGCAA	7.36990555043972	-18.7793356868924	C3	microglia
5X_Female_AGCGGTCAGGCCCTCA	18.8148815794921	-2.33897259755156	C4	microglia
5X_Female_AGCGGTCAGGCCGAAT	3.01920008600642	-1.21090802839907	C4	microglia
5X_Female_AGCGGTCAGGTAGCCA	-10.4342426050554	4.11921670542316	C1	microglia
5X_Female_AGCGGTCAGTTAGCGG	26.6127901538842	3.9365141769215	C6	HAM-DAM
5X_Female_AGCGGTCAGTTAGGTA	20.9337506570121	1.37595919547925	C6	HAM-DAM
5X_Female_AGCGGTCCACAAGTAA	15.8454363084203	-24.1665497515821	C8	interferon
5X_Female_AGCGGTCCATGTAGTC	13.928329967446	-14.1016185701574	C3	microglia
5X_Female_AGCGGTCCATTCTCAT	29.3096132009456	-5.25396210483244	C6	HAM-DAM
5X_Female_AGCGGTCGTAAGAGAG	-2.9641828282543	-24.6358759935232	C3	microglia
5X_Female_AGCGGTCTCCCACTTG	1.33312650545619	24.989726816208	C5	microglia
5X_Female_AGCGGTCTCGATCCCT	7.33713563723825	-5.62858746345356	C4	microglia
5X_Female_AGCGGTCTCGTCCAGG	14.0644468060793	-15.6223993513363	C3	microglia
5X_Female_AGCGTATAGATATGCA	-22.490312969398	12.3295165027613	C2	microglia
5X_Female_AGCGTATAGCCGGTAA	8.07027513717514	4.73008393834426	C0	microglia
5X_Female_AGCGTATAGGGTGTTG	27.3466123291933	2.8736297873779	C6	HAM-DAM
5X_Female_AGCGTATAGGTGACCA	12.8709885512571	-12.6488885571482	C2	microglia
5X_Female_AGCGTATCATGAAGTA	-8.09248492817533	-29.17819779006	C3	microglia
5X_Female_AGCGTATGTAGCGCAA	-9.68723799408592	0.937912787720421	C1	microglia
5X_Female_AGCGTATGTCTGATCA	3.46981959110309	-28.4434715008996	C3	microglia
5X_Female_AGCGTATGTTTGACTG	-10.0516533550396	-6.78226048484146	C2	microglia
5X_Female_AGCGTATTCAGCACAT	2.12646852867376	28.0861765782681	C5	microglia
5X_Female_AGCGTATTCTTGCCGT	-6.8068121836553	-16.6130007678941	C3	microglia
5X_Female_AGCGTCGAGACGCTTT	-22.3433158924916	-9.28610291816269	C1	microglia
5X_Female_AGCGTCGAGCTACCGC	10.1779148528519	-23.1075248044744	C3	microglia
5X_Female_AGCGTCGCAAGTTCTG	19.7393179130203	6.59607625715709	C6	HAM-DAM
5X_Female_AGCGTCGCACGTGAGA	25.0806815733488	-2.92367125479381	C6	HAM-DAM
5X_Female_AGCGTCGGTCACTGGC	10.2386268613657	-4.66331843370904	C4	microglia
5X_Female_AGCGTCGGTGCTAGCC	22.0638956114196	-0.527992616482066	C6	HAM-DAM
5X_Female_AGCGTCGGTTGTGGCC	-8.92588310857213	3.04481898449185	C1	microglia
5X_Female_AGCGTCGTCTGTGCAA	-6.33877676018662	4.52426801609898	C5	microglia
5X_Female_AGCTCCTAGGATCGCA	1.56686264770319	-2.25870795235576	C4	microglia
5X_Female_AGCTCCTCAATGACCT	-16.8844245243033	6.32221431518321	C1	microglia
5X_Female_AGCTCCTCATTTGCTT	-11.7470645058211	7.0426907703415	C1	microglia
5X_Female_AGCTCCTGTATATGAG	22.8974967940296	-13.3403914648359	C2	microglia
5X_Female_AGCTCCTTCCCAAGTA	17.0691123025349	3.54794026333691	C4	microglia
5X_Female_AGCTCTCCACAGGCCT	11.1089832515728	-7.51939576376346	C1	microglia
5X_Female_AGCTCTCCATGCAACT	-8.86202149882897	-1.83930118409966	C1	microglia
5X_Female_AGCTCTCGTACCGTAT	11.4755975233073	-25.9995737012082	C8	interferon
5X_Female_AGCTCTCGTACTCAAC	7.36676576326137	-6.71593803152016	C4	microglia
5X_Female_AGCTCTCGTCAAAGAT	27.0425236683837	5.30217247772983	C6	HAM-DAM
5X_Female_AGCTCTCGTTATTCTC	-29.7603497372247	3.93121781239893	C2	microglia
5X_Female_AGCTCTCGTTCGTGAT	15.6132090232278	-18.3962088223865	C6	HAM-DAM
5X_Female_AGCTCTCGTTTGTGTG	-20.0775168156557	-12.2440498519552	C1	microglia
5X_Female_AGCTCTCTCAACACCA	-10.073364177134	4.84189111720186	C1	microglia
5X_Female_AGCTCTCTCACCCTCA	4.77504959292381	28.3715099685516	C5	microglia
5X_Female_AGCTCTCTCATAAAGG	-20.1935075509663	10.5906565814749	C2	microglia
5X_Female_AGCTTGAAGAATAGGG	10.5030703234813	-3.44409841679282	C2	microglia
5X_Female_AGCTTGAAGAGCCCAA	-11.1871387121564	3.64026659632025	C1	microglia
5X_Female_AGCTTGACATCCGCGA	-11.898465020655	-7.9743438164937	C1	microglia
5X_Female_AGCTTGACATGCCACG	-14.4145347003524	0.0633697969352183	C1	microglia
5X_Female_AGCTTGAGTAGCGATG	2.51064363072791	24.3086218102902	C5	microglia
5X_Female_AGCTTGAGTCTCAACA	23.0171408930776	-0.295078346785203	C6	HAM-DAM
5X_Female_AGCTTGAGTGTTCTTT	-7.20580127126729	-26.6427885810456	C3	microglia
5X_Female_AGGCCACAGAAACGAG	-5.13217140738934	-16.8281625955761	C3	microglia
5X_Female_AGGCCACAGGAGTTTA	24.6084249198768	-0.830792261919351	C6	HAM-DAM
5X_Female_AGGCCACAGTCATCCA	7.06318319190892	-4.32350615682418	C4	microglia
5X_Female_AGGCCACCAGCTCGCA	4.42564827852808	24.1874737046988	C0	microglia
5X_Female_AGGCCACCATGACGGA	23.7125608124118	-1.9551862833102	C6	HAM-DAM
5X_Female_AGGCCACGTGCTCTTC	-12.9245054986867	-3.28304716644095	C1	microglia
5X_Female_AGGCCACGTGTGCGTC	-12.9936898364181	-8.57157667347851	C1	microglia
5X_Female_AGGCCACTCCCATTAT	-27.601240887373	-14.0486897126134	C4	microglia
5X_Female_AGGCCACTCGCACTCT	23.6511552511426	-1.81070916249229	C6	HAM-DAM
5X_Female_AGGCCACTCGGCGGTT	16.2270267945121	6.27211561947214	C6	HAM-DAM
5X_Female_AGGCCACTCTGCAAGT	-18.1066356988659	-3.63159225134153	C1	microglia
5X_Female_AGGCCGTAGCCAGTAG	21.9872889368106	-3.15650678673009	C6	HAM-DAM
5X_Female_AGGCCGTAGCGTGTCC	24.0534728684878	24.2373387922591	C7	otherMyeloid
5X_Female_AGGCCGTAGTGGTCCC	1.93490505262196	25.3500154860181	C5	microglia
5X_Female_AGGCCGTCAAGCCATT	18.9650384856405	4.2996930503503	C4	microglia
5X_Female_AGGCCGTGTAGTAGTA	6.64942504957199	-19.200951637571	C3	microglia
5X_Female_AGGCCGTGTCAGAATA	-8.84807333548105	-3.11026965912243	C1	microglia
5X_Female_AGGCCGTTCAACGAAA	13.9537504011126	-6.57617524144858	C4	microglia
5X_Female_AGGCCGTTCGGCTACG	4.44684797767316	-25.8176294253029	C3	microglia
5X_Female_AGGGAGTAGCTAGTCT	-11.6304921941635	18.5929939673973	C2	microglia
5X_Female_AGGGAGTAGCTGTCTA	-18.3478704757093	4.67891808556791	C2	microglia
5X_Female_AGGGAGTCAGATGGGT	-7.83727901245777	8.80995340459235	C1	microglia
5X_Female_AGGGAGTGTCACCCAG	-11.6734911067634	-2.33898488917826	C1	microglia
5X_Female_AGGGAGTGTCCGTTAA	14.3361839888868	5.63285565066216	C4	microglia
5X_Female_AGGGAGTGTCCTCTTG	-13.3041589076668	31.1574435468511	C9	proliferating
5X_Female_AGGGAGTTCCCTGACT	1.42962036061192	25.8606925845336	C5	microglia
5X_Female_AGGGATGAGGATTCGG	6.27971309388856	-1.37312271362288	C4	microglia
5X_Female_AGGGATGAGGTCGGAT	10.6477163843573	-0.911638174523832	C4	microglia
5X_Female_AGGGATGCAAAGTCAA	-3.2809429330732	2.06913909730972	C5	microglia
5X_Female_AGGGATGCAATGGATA	19.1298184780879	-2.34922060396514	C6	HAM-DAM
5X_Female_AGGGATGGTACCGTTA	-14.9946758980847	-6.39958724301031	C1	microglia
5X_Female_AGGGATGGTTCAGCGC	4.93640240401616	-31.0711782318657	C8	interferon
5X_Female_AGGGATGTCTTAACCT	-25.4817656294895	4.90991984024629	C2	microglia
5X_Female_AGGGATGTCTTTAGTC	-12.5142103708372	-21.082597630857	C2	microglia
5X_Female_AGGGTGAAGCGTGAGT	10.5861191813616	-1.00225687631029	C4	microglia
5X_Female_AGGGTGAGTCAAAGAT	3.64826902965847	-5.92711405734578	C2	microglia
5X_Female_AGGGTGAGTCATCCCT	6.29105934582923	-27.0236969517185	C8	interferon
5X_Female_AGGGTGAGTGAAAGAG	-6.52988559637417	24.083824117041	C2	microglia
5X_Female_AGGGTGAGTGTCGCTG	4.17294558810232	-2.56445910465455	C4	microglia
5X_Female_AGGGTGAGTTTGACTG	-4.91224185257957	4.5752901902624	C5	microglia
5X_Female_AGGGTGATCGATAGAA	-16.0604973440827	-23.7574812217459	C2	microglia
5X_Female_AGGGTGATCTATCCTA	-25.5568721143909	12.1116442711914	C2	microglia
5X_Female_AGGTCATAGCTGTTCA	9.39282724034362	-6.13630010518664	C4	microglia
5X_Female_AGGTCATCACACATGT	25.9813964886815	17.1962291698251	C7	otherMyeloid
5X_Female_AGGTCATGTTTGTTGG	19.297432706986	-1.33201168663562	C6	HAM-DAM
5X_Female_AGGTCATTCATAGCAC	-23.769548999943	-2.00428273292772	C1	microglia
5X_Female_AGGTCCGAGTGGGATC	30.9128695321329	0.159397131654107	C6	HAM-DAM
5X_Female_AGGTCCGCACCGATAT	6.3239323113847	-3.29443604823123	C4	microglia
5X_Female_AGGTCCGTCAAACCGT	0.721367622993572	-19.4336974531998	C3	microglia
5X_Female_AGTAGTCAGACACGAC	24.0161918683219	24.1178126142931	C7	otherMyeloid
5X_Female_AGTAGTCAGTCTTGCA	24.5815621482135	18.3675262181413	C7	otherMyeloid
5X_Female_AGTAGTCCAACCGCCA	13.7580012731694	-0.0386211211214087	C4	microglia
5X_Female_AGTAGTCCACAGGAGT	4.40345398200214	14.556217699314	C0	microglia
5X_Female_AGTAGTCGTAGCAAAT	31.1358912020474	-3.65453921881602	C6	HAM-DAM
5X_Female_AGTAGTCGTAGCGATG	-1.632577366521	-26.3174766228133	C3	microglia
5X_Female_AGTAGTCGTCATGCCG	22.7182021495489	-4.10292140594276	C6	HAM-DAM
5X_Female_AGTAGTCTCAAGATCC	-14.4006912130607	-20.0177828793504	C3	microglia
5X_Female_AGTAGTCTCATCTGTT	22.9113533663415	-9.16412840139403	C6	HAM-DAM
5X_Female_AGTCTTTCACAAGACG	29.1868216076433	-9.79723311582159	C6	HAM-DAM
5X_Female_AGTCTTTCATTACGAC	-25.3898139903253	1.65919984540542	C2	microglia
5X_Female_AGTCTTTTCCACGTGG	-14.4885000053133	-7.47208070151732	C1	microglia
5X_Female_AGTCTTTTCTGCGTAA	-23.2508699111931	-0.486032722442492	C1	microglia
5X_Female_AGTGAGGAGATGCCTT	0.150150307509753	-26.6186006106136	C3	microglia
5X_Female_AGTGAGGAGCCTTGAT	-11.4653479581447	1.83520292755334	C1	microglia
5X_Female_AGTGAGGAGGATTCGG	3.37181657179694	-27.9342964526244	C3	microglia
5X_Female_AGTGAGGAGTACGATA	-27.2729543783618	9.64890781722126	C2	microglia
5X_Female_AGTGAGGAGTCTCGGC	24.2949344587245	-0.699026350695604	C6	HAM-DAM
5X_Female_AGTGAGGCATGGTTGT	17.0058334243021	-10.8429281717549	C6	HAM-DAM
5X_Female_AGTGAGGGTAAACGCG	-9.48387499231905	-8.17998400090611	C1	microglia
5X_Female_AGTGAGGGTATCTGCA	-17.6118128209343	-1.80600909615477	C1	microglia
5X_Female_AGTGAGGGTCATCGGC	-18.2915297107931	-4.20800215650115	C1	microglia
5X_Female_AGTGAGGGTCCCGACA	-24.6265471882357	-5.94470753381714	C1	microglia
5X_Female_AGTGAGGGTCGGCATC	2.46382388062579	-14.9778528974373	C5	microglia
5X_Female_AGTGAGGTCAGTGTTG	-17.6067747072215	-6.64632174821973	C1	microglia
5X_Female_AGTGAGGTCGCGTAGC	15.4141314327778	-16.4420326294141	C6	HAM-DAM
5X_Female_AGTGGGAAGATCGGGT	-6.40923843333204	4.02559331690611	C5	microglia
5X_Female_AGTGGGAAGTGTTGAA	-9.08031741723325	-24.4836205123134	C3	microglia
5X_Female_AGTGGGACAATAAGCA	22.7439098708447	-9.22786847483203	C6	HAM-DAM
5X_Female_AGTGGGATCGTCGTTC	-15.1950882858636	-1.75637674652531	C1	microglia
5X_Female_AGTGGGATCTAACTGG	-24.9744323808456	5.85989624072262	C2	microglia
5X_Female_AGTGGGATCTGAAAGA	-4.73900059627192	-25.0964449795794	C3	microglia
5X_Female_AGTGGGATCTGTCAAG	9.97529760306082	-28.3351656274583	C8	interferon
5X_Female_AGTGTCAAGATCTGAA	-29.2656834789392	11.5138827600744	C2	microglia
5X_Female_AGTGTCAAGGGCTTGA	-18.0894729219194	-6.24659219139846	C1	microglia
5X_Female_AGTGTCAAGTGAACGC	23.5673896566551	-15.2697312576901	C8	interferon
5X_Female_AGTGTCACACAGCGTC	3.6905840786191	-15.9886339895104	C5	microglia
5X_Female_AGTGTCACATCGGAAG	-16.9868031420204	-8.32292618207193	C1	microglia
5X_Female_AGTGTCATCACAGTAC	-11.8264721935302	18.4698648562388	C2	microglia
5X_Female_AGTGTCATCGGTTAAC	6.46723745649125	3.03512668137786	C2	microglia
5X_Female_AGTGTCATCGTTTATC	-17.9447221957664	-16.545999218672	C2	microglia
5X_Female_AGTGTCATCTAACTCT	-26.5808287068398	4.64319500131963	C2	microglia
5X_Female_AGTTGGTAGAACTGTA	28.424447259058	4.60249779479396	C6	HAM-DAM
5X_Female_AGTTGGTAGCGATCCC	-11.9154440357187	6.40184701221968	C1	microglia
5X_Female_AGTTGGTAGTGTACGG	28.0217053962406	-10.2935856417969	C6	HAM-DAM
5X_Female_AGTTGGTCAGATTGCT	-11.6332851728784	5.51572100809748	C1	microglia
5X_Female_AGTTGGTCAGTGAGTG	27.4091624669229	0.365819321305986	C6	HAM-DAM
5X_Female_AGTTGGTGTAGCCTCG	7.08622666448639	-28.9831440654388	C8	interferon
5X_Female_AGTTGGTTCACGAAGG	24.5100700771943	-8.64926715423842	C6	HAM-DAM
5X_Female_ATAACGCGTAGCTCCG	27.8127458284941	-9.46637767522705	C6	HAM-DAM
5X_Female_ATAACGCGTTGGACCC	19.0079691673103	8.90316812760313	C0	microglia
5X_Female_ATAACGCTCTCTAAGG	-8.9813883785439	20.3747319529268	C2	microglia
5X_Female_ATAAGAGAGACGCACA	25.6993961538114	-8.03452452158298	C6	HAM-DAM
5X_Female_ATAAGAGCAAACCTAC	-8.29073735965325	10.9180868007774	C0	microglia
5X_Female_ATAAGAGCATGACATC	9.69680841392253	-28.4773837848882	C8	interferon
5X_Female_ATAAGAGCATTTGCTT	8.84623315257143	-1.80155319166514	C2	microglia
5X_Female_ATAAGAGGTCGCTTTC	-25.0726221315947	-2.74996875358355	C2	microglia
5X_Female_ATAAGAGTCCACTCCA	-15.9775773407047	11.1760075051529	C2	microglia
5X_Female_ATAGACCAGAACAATC	22.8313146006329	-7.93787959872004	C6	HAM-DAM
5X_Female_ATAGACCCAGCTGCTG	6.20554522414064	-11.8580592775113	C10	microglia
5X_Female_ATAGACCCATGACATC	29.9731433239828	-4.62137842399367	C6	HAM-DAM
5X_Female_ATAGACCGTACAGACG	-23.8652784824872	6.51121195412022	C2	microglia
5X_Female_ATAGACCGTACCCAAT	-26.3467473202199	2.30352782823545	C1	microglia
5X_Female_ATAGACCGTACTTCTT	24.4212660299794	17.7447131083429	C7	otherMyeloid
5X_Female_ATAGACCGTAGCGCTC	26.4293402340572	-6.37972416071467	C6	HAM-DAM
5X_Female_ATAGACCGTCCGAACC	21.8720060542082	-9.88744165131046	C6	HAM-DAM
5X_Female_ATAGACCTCTAACTGG	-19.4975789504804	7.94683519662489	C2	microglia
5X_Female_ATAGACCTCTGTCTAT	-28.7409525653155	4.52555630167196	C2	microglia
5X_Female_ATCACGAAGGAACTGC	-18.3670336648252	-4.1426526587286	C1	microglia
5X_Female_ATCACGAAGGATGCGT	26.4709437503694	-3.99909546524939	C6	HAM-DAM
5X_Female_ATCACGACAGCTGTTA	-6.10164237770211	0.04625647836459	C5	microglia
5X_Female_ATCACGAGTATCTGCA	-14.3828055923081	10.6590239638268	C4	microglia
5X_Female_ATCACGAGTCAGTGGA	-19.6687482146889	-4.62836845635385	C1	microglia
5X_Female_ATCACGATCCTCTAGC	23.1146158329585	0.604431282961407	C6	HAM-DAM
5X_Female_ATCACGATCGCCATAA	23.1562050595248	-4.35329229668152	C6	HAM-DAM
5X_Female_ATCACGATCTTGCATT	12.264916205906	-28.3530943965447	C8	interferon
5X_Female_ATCATCTAGCGCTCCA	8.95681125736485	-27.4858465029441	C8	interferon
5X_Female_ATCATCTCACCGGAAA	-11.7998021175848	-23.7225904875044	C2	microglia
5X_Female_ATCATCTTCGGACAAG	-22.3541571528366	9.86370335288754	C2	microglia
5X_Female_ATCATGGAGACCTAGG	-26.7903300811859	2.77285980299337	C2	microglia
5X_Female_ATCATGGAGCGTGTCC	-16.7753263530788	-7.88732998048489	C1	microglia
5X_Female_ATCATGGAGGCAGTCA	13.1292974070971	-5.82747884508623	C4	microglia
5X_Female_ATCATGGCAACGATCT	-1.86681394058109	26.0871604167661	C5	microglia
5X_Female_ATCATGGCACCAGGCT	4.18144226646701	5.25531570324454	C0	microglia
5X_Female_ATCATGGCACGGTAGA	-1.96711157259467	-20.2746985114306	C3	microglia
5X_Female_ATCATGGCACTAGTAC	18.3863291755869	-5.51513346487029	C6	HAM-DAM
5X_Female_ATCATGGCAGATTGCT	14.9927007774022	-9.51214383880997	C4	microglia
5X_Female_ATCATGGGTAAACGCG	-1.44533038889227	-15.4051192392263	C3	microglia
5X_Female_ATCATGGGTACAGTGG	-22.6771739971767	-7.20389268134517	C2	microglia
5X_Female_ATCATGGTCAAGGCTT	-12.1132763715008	-14.3642665137027	C1	microglia
5X_Female_ATCATGGTCAATACCG	26.854228415248	-1.42235835309245	C6	HAM-DAM
5X_Female_ATCATGGTCTCCAGGG	21.783314510725	24.6724180681737	C7	otherMyeloid
5X_Female_ATCCACCAGACATAAC	23.4172300925252	-17.6580480189617	C8	interferon
5X_Female_ATCCACCAGCCACTAT	13.0752426071192	-6.93344642334553	C4	microglia
5X_Female_ATCCACCAGGGAGTAA	-24.7149179976025	-4.40805974797837	C1	microglia
5X_Female_ATCCACCCACTTAACG	31.9387786033903	-2.37381102194766	C6	HAM-DAM
5X_Female_ATCCACCGTTCAGCGC	-20.0286475830828	-9.47978108629256	C1	microglia
5X_Female_ATCCACCTCCGCGGTA	27.7148503881774	-7.33110197977206	C6	HAM-DAM
5X_Female_ATCCGAAAGAACAATC	-25.0854566494981	8.28968126095992	C2	microglia
5X_Female_ATCCGAAAGTGCGTGA	-13.9247050144108	-0.480958126346046	C1	microglia
5X_Female_ATCCGAACAATGGTCT	-9.77621990404377	-22.2381651937164	C3	microglia
5X_Female_ATCCGAACAGATGGCA	-14.424556202979	0.51712579580609	C1	microglia
5X_Female_ATCGAGTAGGGATACC	14.8799118145204	-19.3756803120482	C6	HAM-DAM
5X_Female_ATCGAGTAGGGCTTCC	-15.5203616512231	-8.07307266191095	C1	microglia
5X_Female_ATCGAGTAGGTCATCT	-10.4106880759439	16.8117401113712	C2	microglia
5X_Female_ATCGAGTCAACTGGCC	15.4518896246404	6.88615656543568	C0	microglia
5X_Female_ATCGAGTCACACCGAC	-11.3048702561546	30.212201107387	C9	proliferating
5X_Female_ATCGAGTCACAGACAG	2.26591276626166	-5.97207616530086	C2	microglia
5X_Female_ATCGAGTCATAGACTC	20.3933672394376	21.005887401839	C7	otherMyeloid
5X_Female_ATCGAGTCATGACGGA	2.60654014809212	-2.81034164301915	C4	microglia
5X_Female_ATCGAGTGTCGACTAT	9.02908570893924	-18.1188727064752	C3	microglia
5X_Female_ATCGAGTTCGACAGCC	-8.86468807716694	2.61041721999393	C5	microglia
5X_Female_ATCTACTAGGATATAC	-5.47768348022835	-29.4287433911867	C3	microglia
5X_Female_ATCTACTAGGTAGCTG	-0.301867641122241	19.6820664722917	C2	microglia
5X_Female_ATCTACTCAATAGCAA	-24.9520209958651	9.2688509228036	C2	microglia
5X_Female_ATCTACTCACGGTAGA	5.63748133771892	-27.8210662465925	C3	microglia
5X_Female_ATCTACTCAGCCAGAA	-18.9473791696839	-5.42210329207264	C2	microglia
5X_Female_ATCTACTCAGTTCATG	-20.3673105283702	12.3418541652294	C2	microglia
5X_Female_ATCTACTGTGAGGGTT	29.4889185512072	-3.86750266852004	C6	HAM-DAM
5X_Female_ATCTACTGTGGTCCGT	5.81491620269929	-22.6301710633042	C3	microglia
5X_Female_ATCTACTGTTGTCGCG	-7.85494490895513	-15.1490138960918	C3	microglia
5X_Female_ATCTACTTCTTGAGGT	-30.7588432611029	6.1201258037286	C2	microglia
5X_Female_ATCTGCCAGGGTCGAT	-8.35848712801069	-20.70588415281	C3	microglia
5X_Female_ATCTGCCAGTAACCCT	0.575950344786131	28.5493952546106	C5	microglia
5X_Female_ATCTGCCCACCCATTC	-16.4110363615561	-3.4260922602837	C1	microglia
5X_Female_ATCTGCCGTTCCTCCA	29.5519148265231	-9.06968400184821	C6	HAM-DAM
5X_Female_ATCTGCCGTTTACTCT	-19.4688705368824	-6.31661462603587	C1	microglia
5X_Female_ATCTGCCTCCCAAGTA	-17.0904444913448	-6.68468638577646	C1	microglia
5X_Female_ATCTGCCTCGATAGAA	12.5679968013218	-21.0459025423271	C9	proliferating
5X_Female_ATCTGCCTCGGTCTAA	0.305484048688293	-0.114516344052801	C4	microglia
5X_Female_ATGAGGGAGAGCTGGT	17.4016588100804	-20.8251767105568	C8	interferon
5X_Female_ATGAGGGCAAGGTGTG	3.78694804596804	-21.8263090896582	C3	microglia
5X_Female_ATGAGGGCACAACGCC	2.92371704415349	27.8415654205447	C5	microglia
5X_Female_ATGAGGGCAGATAATG	23.8416009046871	18.3023564463625	C7	otherMyeloid
5X_Female_ATGAGGGCAGATGGCA	-22.3391265161994	-4.42171919119654	C1	microglia
5X_Female_ATGAGGGCAGGTTTCA	-21.4464435746186	-5.15604844042348	C1	microglia
5X_Female_ATGAGGGCATGGGAAC	20.8881624406068	7.6381611007327	C5	microglia
5X_Female_ATGAGGGCATTAGGCT	-9.95242800163466	4.33945442897464	C1	microglia
5X_Female_ATGAGGGGTCCGAATT	-12.6083732182554	35.6421916371437	C9	proliferating
5X_Female_ATGAGGGTCATCATTC	14.3331290206725	-24.4877413449151	C8	interferon
5X_Female_ATGAGGGTCATCGCTC	-15.7324644475531	-6.94419611662188	C1	microglia
5X_Female_ATGAGGGTCCCTCTTT	-0.242912276066954	-25.8819134878373	C3	microglia
5X_Female_ATGCGATAGCTCAACT	0.97371922649647	24.4103241300583	C5	microglia
5X_Female_ATGCGATAGTCGAGTG	-12.1225365227649	4.90868916317518	C1	microglia
5X_Female_ATGCGATCAGACGTAG	11.7858295393308	7.7981931600755	C0	microglia
5X_Female_ATGCGATGTCCGACGT	8.18004652822131	-24.2584264760843	C3	microglia
5X_Female_ATGCGATGTGATGTGG	4.89839801453649	0.964681058998749	C4	microglia
5X_Female_ATGCGATGTGGCTCCA	-21.7591473865524	-3.23746225092195	C1	microglia
5X_Female_ATGCGATTCAAGATCC	-6.19690796801242	8.20491122947331	C4	microglia
5X_Female_ATGCGATTCACGCATA	-25.4240158154625	-4.96656181745706	C1	microglia
5X_Female_ATGCGATTCCTATTCA	-7.17061736766564	23.7895189284985	C2	microglia
5X_Female_ATGCGATTCCTGTAGA	12.359486034035	-0.804723827702263	C5	microglia
5X_Female_ATGCGATTCTCTAGGA	-21.7226165552389	2.69925728029557	C2	microglia
5X_Female_ATGCGATTCTGAAAGA	-21.7869398060315	8.0268291732294	C2	microglia
5X_Female_ATGCGATTCTTGCATT	-28.6060108877194	-3.17942961215265	C2	microglia
5X_Female_ATGGGAGAGATGTCGG	11.7330224716721	2.90154108480799	C0	microglia
5X_Female_ATGGGAGCATATGAGA	-7.41899281417916	20.8047057777999	C2	microglia
5X_Female_ATGGGAGGTCCCGACA	-7.29995139188765	-1.65452942763613	C1	microglia
5X_Female_ATGGGAGTCATCTGCC	-12.7158497791141	5.15907518912436	C1	microglia
5X_Female_ATGGGAGTCCGTCATC	-21.5797637879884	-10.3578296679466	C1	microglia
5X_Female_ATGGGAGTCTTATCTG	-29.2173933805898	1.6414113437834	C2	microglia
5X_Female_ATGGGAGTCTTGCATT	-14.7436336993146	-8.05059112701889	C1	microglia
5X_Female_ATGGGAGTCTTTAGGG	-25.808325017494	3.40321972382516	C2	microglia
5X_Female_ATGTGTGAGCACCGTC	28.3785107587093	-6.31514535291301	C6	HAM-DAM
5X_Female_ATGTGTGCAACGATGG	-6.76073925167901	5.18859604640149	C5	microglia
5X_Female_ATGTGTGTCCCTTGCA	28.7052457242146	-6.59617394092672	C6	HAM-DAM
5X_Female_ATTACTCCAAGCCGTC	-18.5008322224856	-1.86211248211212	C1	microglia
5X_Female_ATTACTCCAAGTTCTG	-27.1688433780795	6.37152865927904	C2	microglia
5X_Female_ATTACTCCATGGGACA	-13.2345720026829	-17.3138629257475	C3	microglia
5X_Female_ATTACTCGTAGCAAAT	-4.23922388360322	-28.732909821357	C3	microglia
5X_Female_ATTATCCAGCCAGTAG	-17.0222968129767	-21.6780443542536	C2	microglia
5X_Female_ATTATCCAGGCTCATT	-11.4967131402768	-19.658890595825	C3	microglia
5X_Female_ATTATCCAGTTCCACA	-19.4306903475653	18.2707709845167	C2	microglia
5X_Female_ATTATCCCATGTCTCC	2.24232836816598	-5.93788669116972	C2	microglia
5X_Female_ATTATCCGTCTGCGGT	-18.8457231513986	-6.18758639269714	C1	microglia
5X_Female_ATTATCCGTGTCGCTG	10.4539790744769	-11.161564136995	C4	microglia
5X_Female_ATTATCCTCGCAGGCT	-10.7672248922431	1.70075393703315	C1	microglia
5X_Female_ATTATCCTCGCATGGC	23.8325999684953	-2.70860267836903	C6	HAM-DAM
5X_Female_ATTCTACCACCTCGTT	-17.6951817519904	-8.24348323148323	C1	microglia
5X_Female_ATTCTACCACGAGAGT	25.9958851905838	0.346819279653809	C6	HAM-DAM
5X_Female_ATTCTACGTACATCCA	-2.74801551957543	-25.9955597292442	C3	microglia
5X_Female_ATTCTACGTGCACCAC	30.8851327596061	-0.539374963554044	C6	HAM-DAM
5X_Female_ATTCTACGTTATCCGA	-23.7379903713601	3.61101673592244	C2	microglia
5X_Female_ATTCTACTCCGCTGTT	-27.1221215014207	0.706509981618589	C1	microglia
5X_Female_ATTGGACAGAAGATTC	28.8618043503313	-9.19083788002497	C6	HAM-DAM
5X_Female_ATTGGACAGAGTGACC	-23.8674724803743	-5.59240036403571	C1	microglia
5X_Female_ATTGGACAGGTACTCT	12.229472086272	-13.2862703846938	C3	microglia
5X_Female_ATTGGACAGTGTGGCA	-13.4688024837723	8.71353428019289	C5	microglia
5X_Female_ATTGGACGTTCCTCCA	-26.6476540529775	-1.18846545503325	C1	microglia
5X_Female_ATTGGACTCACCATAG	18.8474803322248	10.269783208196	C0	microglia
5X_Female_ATTGGACTCATTTGGG	5.34045059408481	-5.77011084114961	C4	microglia
5X_Female_ATTGGTGCAAGGTGTG	10.4671460992965	-4.62791417512689	C4	microglia
5X_Female_ATTGGTGCACTGTGTA	14.8946105928844	-19.416451076763	C8	interferon
5X_Female_ATTGGTGCAGTGGAGT	23.5394794736424	-17.9342495524501	C8	interferon
5X_Female_ATTGGTGCATGGTAGG	-18.1627933316214	2.68812347817638	C1	microglia
5X_Female_ATTGGTGGTCATACTG	1.37470881576588	-5.23398895870071	C2	microglia
5X_Female_ATTTCTGAGATAGTCA	-19.2656763967455	10.8032735996807	C2	microglia
5X_Female_ATTTCTGAGCACCGTC	-6.70900453655497	-20.087928649804	C3	microglia
5X_Female_ATTTCTGAGTGGGTTG	-7.19891128482137	24.2958476437373	C2	microglia
5X_Female_ATTTCTGAGTTTCCTT	-15.3999662916402	12.677110115492	C2	microglia
5X_Female_ATTTCTGGTAGGGTAC	-27.2270335190497	7.50059068941422	C2	microglia
5X_Female_ATTTCTGGTCTTCGTC	-16.1302101590735	-2.56681985119691	C1	microglia
5X_Female_ATTTCTGGTGAAAGAG	5.89209779932252	-27.6139911033661	C8	interferon
5X_Female_ATTTCTGGTGCACCAC	23.9353068213802	2.18193494302347	C6	HAM-DAM
5X_Female_ATTTCTGGTTACTGAC	-27.7435435571656	1.13493927995507	C2	microglia
5X_Female_ATTTCTGTCAAAGTAG	26.8805756439009	-6.9803778486911	C6	HAM-DAM
5X_Female_ATTTCTGTCACATACG	-22.4259097854833	7.86268542597211	C2	microglia
5X_Female_ATTTCTGTCCCAAGTA	3.04885106289119	-5.20760833229968	C2	microglia
5X_Female_ATTTCTGTCCCGGATG	1.41683489996754	-20.4148570914398	C3	microglia
5X_Female_CAACCAAAGAACAACT	-30.3753828731333	5.42845455497911	C2	microglia
5X_Female_CAACCAACACGCGAAA	12.7486582549494	-28.3915968965435	C8	interferon
5X_Female_CAACCAACACTTCGAA	28.153174250661	-10.5050085383817	C6	HAM-DAM
5X_Female_CAACCAACATAAGACA	-20.1551334015289	9.02412324008183	C2	microglia
5X_Female_CAACCAAGTCAGGACA	4.2949390970802	28.6324844541904	C5	microglia
5X_Female_CAACCAATCAACGAAA	16.6188907611213	1.62684991529524	C0	microglia
5X_Female_CAACCAATCCTTCAAT	-31.0860103754074	4.01759214391209	C2	microglia
5X_Female_CAACCAATCTAACTGG	-30.7590399621715	-3.90786480039048	C2	microglia
5X_Female_CAACCAATCTTAGAGC	-4.74196702357108	-25.0869075716605	C3	microglia
5X_Female_CAACCAATCTTGCCGT	-16.4199943687835	-8.42455279823478	C1	microglia
5X_Female_CAACCTCAGAGTACAT	-24.1480566920566	1.93354907046098	C2	microglia
5X_Female_CAACCTCAGATAGTCA	7.92594412702573	-0.538241555670904	C2	microglia
5X_Female_CAACCTCAGATGTGGC	9.8688754180533	-27.5491308665355	C8	interferon
5X_Female_CAACCTCAGCGATCCC	2.68316121544682	-1.04744933361554	C4	microglia
5X_Female_CAACCTCAGTACGTAA	-28.429403053297	-3.84465534354444	C1	microglia
5X_Female_CAACCTCAGTTACGGG	0.0334288273040224	-22.6965327355431	C3	microglia
5X_Female_CAACCTCGTCAAACTC	20.5632231961026	-0.608046683017637	C6	HAM-DAM
5X_Female_CAACCTCGTTTACTCT	-19.4117503292494	1.67514952885247	C6	HAM-DAM
5X_Female_CAACCTCTCAGAGACG	-12.7003886776272	-10.5424632718623	C1	microglia
5X_Female_CAACTAGAGCCGGTAA	4.58414724460699	1.21840729003941	C4	microglia
5X_Female_CAACTAGAGTGTACCT	-20.1169270601083	6.33960871229825	C2	microglia
5X_Female_CAACTAGCAGATCGGA	5.7935954461176	0.0868914569187906	C1	microglia
5X_Female_CAACTAGCATGTAGTC	-6.52496705716704	13.8949494485126	C2	microglia
5X_Female_CAACTAGCATTAGCCA	-19.962018246557	-22.0506626515353	C3	microglia
5X_Female_CAACTAGGTTATCGGT	-2.26274253246289	-24.7833822421646	C3	microglia
5X_Female_CAACTAGTCAATCACG	-27.252600228556	4.49475786962573	C2	microglia
5X_Female_CAACTAGTCACGCGGT	11.1812926850836	-23.7782364625411	C8	interferon
5X_Female_CAACTAGTCAGAGACG	16.2441730655421	-6.82139730769501	C2	microglia
5X_Female_CAACTAGTCCACGAAT	-13.362247317127	29.5354962435908	C9	proliferating
5X_Female_CAACTAGTCGGATGGA	0.191686939983053	4.71824783672217	C1	microglia
5X_Female_CAACTAGTCTCCAACC	-19.7162112489866	-4.60109978040838	C1	microglia
5X_Female_CAAGAAAAGAAGGCCT	8.90541805141839	-0.919967153534799	C2	microglia
5X_Female_CAAGAAAAGACTAGAT	-17.526487125937	-22.5574932430772	C2	microglia
5X_Female_CAAGAAAAGCTGCCCA	-10.8943661962763	9.34176969941823	C1	microglia
5X_Female_CAAGAAACAAGCTGAG	9.876865976116	-28.8258989194718	C8	interferon
5X_Female_CAAGAAACAAGGGTCA	-31.3592823805609	3.16620287628158	C2	microglia
5X_Female_CAAGAAACAGACAGGT	-28.2992844143896	-1.36336057050267	C2	microglia
5X_Female_CAAGAAAGTAGCGTAG	30.0123652323934	-5.4794400837687	C6	HAM-DAM
5X_Female_CAAGAAAGTCGAAAGC	-23.1132174089003	8.77688713509072	C2	microglia
5X_Female_CAAGAAAGTGAAATCA	11.2056456578105	-26.4660330470195	C8	interferon
5X_Female_CAAGAAAGTTCTCATT	24.7757216344279	24.8815756166374	C7	otherMyeloid
5X_Female_CAAGATCAGCAGCGTA	5.919636914826	-6.50670159001549	C4	microglia
5X_Female_CAAGATCCAACTTGAC	-9.78024275317293	18.8468796291607	C2	microglia
5X_Female_CAAGATCCACGAGGTA	24.7843573953088	-8.54911038970561	C6	HAM-DAM
5X_Female_CAAGATCGTAGGCATG	9.33541700190223	-17.3854550134808	C0	microglia
5X_Female_CAAGATCGTCCATGAT	-20.6500319497008	-3.57250326083972	C1	microglia
5X_Female_CAAGATCGTCCCTTGT	-3.83222967055328	7.47394299851199	C1	microglia
5X_Female_CAAGATCTCAATCACG	-20.829755092755	9.73181571621217	C2	microglia
5X_Female_CAAGGCCAGAGTAATC	-3.04478934802824	25.8101965730209	C5	microglia
5X_Female_CAAGGCCAGTTTGCGT	-10.7286553404615	3.72648832759472	C5	microglia
5X_Female_CAAGGCCCAGCATGAG	-14.0988098654774	-2.49478025152127	C1	microglia
5X_Female_CAAGGCCCAGGGTTAG	21.4925132395043	-1.11409125235514	C6	HAM-DAM
5X_Female_CAAGGCCCATGCCTTC	7.70697434041344	-3.82059770932695	C4	microglia
5X_Female_CAAGGCCGTACCATCA	-2.0072496137461	-23.7154812454047	C3	microglia
5X_Female_CAAGGCCGTAGCACGA	11.231916793451	-0.631335048009638	C4	microglia
5X_Female_CAAGGCCGTCGCATAT	-25.5900420401956	-7.24012928474935	C1	microglia
5X_Female_CAAGGCCGTTCGTCTC	-11.1960113892034	1.5004629517472	C1	microglia
5X_Female_CAAGGCCTCTTGAGAC	-12.2154928394646	5.7129995019169	C1	microglia
5X_Female_CAAGTTGAGGCCCTCA	4.37895735959675	28.2773708938765	C5	microglia
5X_Female_CAAGTTGAGGTTCCTA	2.66042373547547	29.4664866132374	C5	microglia
5X_Female_CAAGTTGGTAAGTTCC	-29.9217638275063	-2.37880863149273	C2	microglia
5X_Female_CAAGTTGGTAGCGTCC	-15.7821540551744	-5.42107537179929	C1	microglia
5X_Female_CAAGTTGTCACAGGCC	29.2235283100122	-9.16835857945779	C6	HAM-DAM
5X_Female_CAAGTTGTCCTCGCAT	-10.0432287723501	-5.39066419758047	C4	microglia
5X_Female_CACAAACAGACGACGT	0.199666885392107	11.9230475000323	C4	microglia
5X_Female_CACAAACAGGGATACC	21.4812686941273	23.7638049074968	C7	otherMyeloid
5X_Female_CACAAACAGTGTGAAT	16.103701082256	-4.2761555192256	C2	microglia
5X_Female_CACAAACCACTTAAGC	-26.9746966143733	-3.6596556388477	C2	microglia
5X_Female_CACAAACCAGACTCGC	-13.5692375812369	-10.0851903293787	C1	microglia
5X_Female_CACAAACCAGGACCCT	7.20293535759584	-26.7889230741023	C8	interferon
5X_Female_CACAAACCAGTCAGCC	-7.76526565694932	-17.2050802094335	C3	microglia
5X_Female_CACAAACGTAACGTTC	-27.0116804272341	0.115356258961233	C6	HAM-DAM
5X_Female_CACAAACGTAAGAGGA	18.5515638359256	-3.44690507825765	C4	microglia
5X_Female_CACAAACGTCAAAGAT	-14.0084277177098	9.12471232736696	C1	microglia
5X_Female_CACAAACTCCCGGATG	24.801733810901	-7.12528744343897	C6	HAM-DAM
5X_Female_CACAAACTCGTTGACA	-12.0671367790295	-3.30320440590629	C1	microglia
5X_Female_CACACAAAGAGAGCTC	21.5632972488141	11.1726953940542	C10	microglia
5X_Female_CACACAAAGTCGTACT	-21.5197455329696	1.68012439774736	C2	microglia
5X_Female_CACACAAAGTTACCCA	22.7699460887329	-7.13481638873972	C6	HAM-DAM
5X_Female_CACACAACAATCGGTT	-6.7279325853555	25.2780175994472	C2	microglia
5X_Female_CACACAACAGGCAGTA	-5.04581131995888	-19.2473608043182	C3	microglia
5X_Female_CACACAACAGTGAGTG	-21.8502946870313	1.19065213004232	C1	microglia
5X_Female_CACACAAGTAAACACA	-29.8037763681111	0.805669545982282	C2	microglia
5X_Female_CACACAAGTCTAAAGA	-22.9170150432072	8.49464086475628	C2	microglia
5X_Female_CACACAAGTCTTCTCG	8.67305650861181	-6.22808693279038	C4	microglia
5X_Female_CACACAAGTGGCAAAC	28.2188766741259	-5.67606794784815	C6	HAM-DAM
5X_Female_CACACAATCCGAGCCA	13.1320453663782	-1.1833913405159	C4	microglia
5X_Female_CACACAATCTCTGCTG	-16.8999882184087	1.20176266319103	C1	microglia
5X_Female_CACACCTAGAAGATTC	-23.24129178191	2.99674459211754	C2	microglia
5X_Female_CACACCTCAGTCGTGC	-9.82846589659062	6.29285097882485	C1	microglia
5X_Female_CACACCTCATTTGCCC	-11.0267013580565	8.60645509282968	C1	microglia
5X_Female_CACACCTGTACAGACG	-0.0382716231515328	21.0993024377216	C4	microglia
5X_Female_CACACCTGTAGGGTAC	23.5196965768593	-5.60161280164776	C6	HAM-DAM
5X_Female_CACACCTGTATTCTCT	-26.4367548669005	-1.54615266031837	C1	microglia
5X_Female_CACACCTGTGTGTGCC	14.5325630943745	-9.4340493529512	C4	microglia
5X_Female_CACACCTGTTCCACGG	11.990867598084	-8.7938821492357	C4	microglia
5X_Female_CACACCTTCAACGGCC	-20.8429249137126	-14.5330255789562	C3	microglia
5X_Female_CACACCTTCGTTACAG	11.9923354194144	-1.11730364504491	C4	microglia
5X_Female_CACACCTTCTAACTGG	-14.3877749533358	5.70916040980522	C1	microglia
5X_Female_CACACCTTCTCCAGGG	24.8538776309402	17.3502844213006	C7	otherMyeloid
5X_Female_CACACTCAGAACTCGG	0.612640167530921	-23.9840969052946	C3	microglia
5X_Female_CACACTCAGAGCTGCA	-14.4327148937477	-4.86349168581893	C1	microglia
5X_Female_CACACTCCAACGCACC	-3.48026932745266	-19.8158215551427	C3	microglia
5X_Female_CACACTCCACGAAATA	-2.97846737131329	-26.9125039198411	C3	microglia
5X_Female_CACACTCGTGTTCTTT	22.0310302854819	19.6883487021792	C7	otherMyeloid
5X_Female_CACACTCGTTCGCGAC	9.98781454599317	-29.1371133119376	C8	interferon
5X_Female_CACACTCGTTTGGGCC	22.815755413789	-9.68077017036359	C6	HAM-DAM
5X_Female_CACACTCTCAGTTGAC	2.77299346396605	-25.0314973880082	C3	microglia
5X_Female_CACACTCTCCGCAGTG	-11.5959363875143	9.39167378251074	C1	microglia
5X_Female_CACACTCTCCTAGTGA	-25.0122877203754	-3.21945669014709	C2	microglia
5X_Female_CACAGGCCAAGTCTGT	13.7028025988686	-23.1104100714802	C8	interferon
5X_Female_CACAGGCCACGGTGTC	29.1162783806361	1.09046140812284	C6	HAM-DAM
5X_Female_CACAGTAAGAAGGGTA	12.1841390065356	-5.93644892023995	C4	microglia
5X_Female_CACAGTAAGGTTCCTA	-9.51875401011246	-9.10314476247362	C4	microglia
5X_Female_CACAGTAAGTAGCGGT	14.3167847850532	-13.1353820257765	C4	microglia
5X_Female_CACAGTAAGTGAAGTT	28.8453319292544	-9.79278994747907	C6	HAM-DAM
5X_Female_CACAGTACAAGAAAGG	-23.4080089028791	8.84349147294845	C2	microglia
5X_Female_CACAGTAGTAGCGTGA	-27.4707489321788	-6.39107788547408	C4	microglia
5X_Female_CACAGTAGTGCATCTA	13.5874868426855	-7.65524757751881	C4	microglia
5X_Female_CACAGTATCCTCAATT	-4.40539512483826	20.8250487658818	C2	microglia
5X_Female_CACAGTATCGGAAATA	-2.25779536288373	-27.1293764047354	C3	microglia
5X_Female_CACATAGAGCCGTCGT	0.00496273022683532	6.0019848538001	C1	microglia
5X_Female_CACATAGCAAAGGCGT	-14.8994339837796	5.52569910562338	C1	microglia
5X_Female_CACATAGCACTACAGT	28.9677268405334	-6.97168491071222	C6	HAM-DAM
5X_Female_CACATAGCATGAGCGA	-28.0110773979686	14.0448925763249	C1	microglia
5X_Female_CACATAGGTAGGGACT	-2.01718391080186	-29.7172978775284	C3	microglia
5X_Female_CACATAGGTGTTTGGT	-9.76247316274727	-1.87410819515086	C1	microglia
5X_Female_CACATAGTCTTACCTA	23.0568274652231	-9.49480400923529	C6	HAM-DAM
5X_Female_CACATTTAGACAAAGG	-27.3716434659448	9.17077555327476	C2	microglia
5X_Female_CACATTTAGGGAGTAA	-20.7580811993162	11.8860197765978	C2	microglia
5X_Female_CACATTTCAGATCCAT	22.815734355909	20.6664008274704	C7	otherMyeloid
5X_Female_CACATTTCATGCCTTC	5.75261203005057	1.66368431122308	C4	microglia
5X_Female_CACATTTGTACCGTTA	-6.86085592229677	23.3178379563078	C2	microglia
5X_Female_CACATTTGTCTTGATG	22.7367199433079	-7.27693008038987	C6	HAM-DAM
5X_Female_CACCACTAGGTGACCA	-8.76840298806603	-5.15351466883205	C1	microglia
5X_Female_CACCACTAGTGTTGAA	-28.5084576010089	-3.78493504496502	C2	microglia
5X_Female_CACCACTCAAACTGCT	24.1082402321344	-6.33728187097343	C6	HAM-DAM
5X_Female_CACCACTGTTCTGGTA	10.2626645778077	-30.9967743856585	C8	interferon
5X_Female_CACCACTTCCCAAGTA	16.8512083562082	-17.7457372126575	C6	HAM-DAM
5X_Female_CACCACTTCTCCGGTT	7.18449328432408	-27.6859214173404	C8	interferon
5X_Female_CACCAGGAGACCACGA	24.7358955466938	-8.71867012137573	C6	HAM-DAM
5X_Female_CACCAGGAGGCGATAC	24.564064419404	4.65923390021273	C6	HAM-DAM
5X_Female_CACCAGGAGGGCTTGA	14.6790398015058	2.22707822698972	C4	microglia
5X_Female_CACCAGGCATCCGCGA	10.4629419831045	-11.8702927587053	C4	microglia
5X_Female_CACCAGGGTATAGGGC	4.80786057324012	-3.21841184003983	C4	microglia
5X_Female_CACCAGGGTGAGGCTA	-15.903697551836	-3.08144774983576	C1	microglia
5X_Female_CACCAGGGTTGATTGC	13.0526354277101	-30.2459097451661	C8	interferon
5X_Female_CACCAGGGTTGTCTTT	23.9532880201735	23.913558975457	C7	otherMyeloid
5X_Female_CACCAGGTCAGCACAT	-2.8075496533816	-19.0242412984382	C3	microglia
5X_Female_CACCTTGAGCTTATCG	-26.2467936061496	-1.66010004827524	C1	microglia
5X_Female_CACCTTGAGGATGTAT	5.06267824205349	-28.5956249587016	C8	interferon
5X_Female_CACCTTGAGGCCGAAT	-12.3741790561495	35.0341104880285	C9	proliferating
5X_Female_CACCTTGAGTACGCCC	20.1617780332229	1.1710695611722	C6	HAM-DAM
5X_Female_CACCTTGCACGAAAGC	-20.5304164402774	-1.95457431153373	C1	microglia
5X_Female_CACCTTGCACGGACAA	19.602061734758	-0.316836859760051	C6	HAM-DAM
5X_Female_CACCTTGGTATAGGGC	1.29388541952723	-27.3189761665826	C3	microglia
5X_Female_CACCTTGTCCAAACAC	28.613556502644	5.54292386472039	C6	HAM-DAM
5X_Female_CACCTTGTCCATGAGT	-10.6518513833118	6.44962277434984	C5	microglia
5X_Female_CACCTTGTCGCATGGC	-7.88655611937086	1.63298797958529	C1	microglia
5X_Female_CACTCCACAGCAGTTT	6.13312884094011	1.78401556501236	C4	microglia
5X_Female_CACTCCAGTCAGGACA	-10.5873741163786	4.45038859587335	C1	microglia
5X_Female_CACTCCAGTGCATCTA	21.5046946011384	23.0713727190887	C7	otherMyeloid
5X_Female_CACTCCAGTGTAAGTA	-26.824334073049	7.66542536488345	C2	microglia
5X_Female_CACTCCAGTTATCGGT	-1.20176700941568	19.982103336736	C0	microglia
5X_Female_CACTCCATCAGTCCCT	-13.0669637288712	-7.56897715265708	C1	microglia
5X_Female_CAGAATCAGCTTATCG	-24.6017333711748	2.26655291987963	C2	microglia
5X_Female_CAGAATCAGTACGACG	4.14678564400191	1.87349506620632	C4	microglia
5X_Female_CAGAATCCACATCCGG	-12.1575778664426	0.340101673590135	C1	microglia
5X_Female_CAGAATCCACCATGTA	-2.90104613928972	21.4643100243377	C2	microglia
5X_Female_CAGAATCCATCCCACT	-1.42399398395029	-25.4348005149424	C3	microglia
5X_Female_CAGAATCGTAGTACCT	-19.8253833869452	11.8682466586728	C2	microglia
5X_Female_CAGAATCGTCAGTGGA	16.248895384214	21.1819878896106	C7	otherMyeloid
5X_Female_CAGAATCTCAGAGGTG	8.48510424476793	-1.44585509959693	C2	microglia
5X_Female_CAGAATCTCTACTATC	-1.6718541214575	-29.7611751126186	C3	microglia
5X_Female_CAGAATCTCTCAAGTG	-20.2383415809381	11.6019789498538	C2	microglia
5X_Female_CAGAATCTCTCGTTTA	-20.1946311203333	13.165292351478	C2	microglia
5X_Female_CAGAGAGCACTGAAGG	-11.4665173949139	3.65188671377705	C1	microglia
5X_Female_CAGAGAGCAGTTCCCT	15.9565213330135	-0.581389885142218	C4	microglia
5X_Female_CAGAGAGCATCACAAC	30.3089222280562	1.9024978267827	C7	otherMyeloid
5X_Female_CAGAGAGGTCAAAGAT	-13.7641886229145	-21.7915195419144	C2	microglia
5X_Female_CAGAGAGGTCCCGACA	1.28123707943611	-19.0718262200177	C3	microglia
5X_Female_CAGAGAGGTCGAGTTT	-13.6626240204042	1.5176925934627	C1	microglia
5X_Female_CAGAGAGGTCTCACCT	25.6931517861913	-4.41647893618999	C6	HAM-DAM
5X_Female_CAGAGAGGTTGGGACA	-0.965604244065448	-17.9125528253374	C3	microglia
5X_Female_CAGAGAGTCGCAAACT	23.7285655424897	-14.9493765969822	C8	interferon
5X_Female_CAGAGAGTCTCGATGA	0.475316041103293	-14.4111429418818	C5	microglia
5X_Female_CAGATCAAGACATAAC	30.9565248937971	-3.98542276217252	C6	HAM-DAM
5X_Female_CAGATCAAGATGAGAG	-25.5552225799761	3.71503173663312	C2	microglia
5X_Female_CAGATCAAGCTGTCTA	-28.1988150776167	-6.95355329904094	C2	microglia
5X_Female_CAGATCACAAGCTGAG	-14.0425742295611	0.983701377653044	C1	microglia
5X_Female_CAGATCACAGTCTTCC	-10.1120420366095	-5.107025253891	C2	microglia
5X_Female_CAGATCATCGGAGCAA	27.9091386857988	23.5985343502779	C7	otherMyeloid
5X_Female_CAGCAGCAGATCACGG	-15.6900851299717	-1.8731175765982	C1	microglia
5X_Female_CAGCAGCCAAGCGATG	-17.6498091657941	-2.4957205394315	C1	microglia
5X_Female_CAGCAGCCAGGCGATA	0.148419976854322	-21.7524836043715	C3	microglia
5X_Female_CAGCAGCGTCACCCAG	-18.8017637873711	-7.94007606754859	C1	microglia
5X_Female_CAGCAGCGTTGCGCAC	-17.860679111218	-12.5874394701486	C1	microglia
5X_Female_CAGCAGCTCAGCTTAG	23.4447487541119	3.11008555806506	C6	HAM-DAM
5X_Female_CAGCAGCTCGCGGATC	-4.3009620170917	-14.9243823308124	C3	microglia
5X_Female_CAGCAGCTCGTTACGA	-17.704194581014	-5.93392475181289	C1	microglia
5X_Female_CAGCATAAGACTGGGT	-23.9556411703751	-1.27784675720844	C1	microglia
5X_Female_CAGCATAAGGAGTACC	28.569990270306	-8.90110936232222	C6	HAM-DAM
5X_Female_CAGCATACACGGACAA	14.8964303374087	-18.9322147167392	C6	HAM-DAM
5X_Female_CAGCATACAGTGACAG	-7.38676652748165	-1.44870462485058	C2	microglia
5X_Female_CAGCATAGTACCGTAT	15.372392174491	-2.77302518239761	C6	HAM-DAM
5X_Female_CAGCATAGTAGCCTCG	21.3685215884061	-4.85142550275101	C6	HAM-DAM
5X_Female_CAGCATAGTTCTGAAC	-9.84354121487462	22.9513741460994	C2	microglia
5X_Female_CAGCATATCAAGCCTA	27.8069466448732	-5.62831251447514	C6	HAM-DAM
5X_Female_CAGCATATCGTACCGG	-18.9552954075839	-2.61043156585019	C1	microglia
5X_Female_CAGCATATCTTGTACT	-19.1868756985102	-16.7415374028276	C2	microglia
5X_Female_CAGCCGAAGACAGACC	-14.0805681775565	-2.02991763402028	C1	microglia
5X_Female_CAGCCGAAGAGGACGG	-17.5980316206695	-3.52581686897171	C1	microglia
5X_Female_CAGCCGAAGCATGGCA	8.48242441897097	-8.34917836576099	C0	microglia
5X_Female_CAGCCGAAGTACGCCC	22.4714331111491	-3.02640332233811	C6	HAM-DAM
5X_Female_CAGCCGACAAGCTGAG	-22.5254982719179	-8.34120986537945	C1	microglia
5X_Female_CAGCCGAGTGAAAGAG	21.8225299261325	11.1640157548578	C10	microglia
5X_Female_CAGCCGAGTGATGATA	-15.8059559917091	-3.95708072450269	C1	microglia
5X_Female_CAGCCGATCAAACGGG	-14.3612405326944	-7.57781580503171	C1	microglia
5X_Female_CAGCCGATCACCCGAG	-18.8298254163692	-6.45767433663472	C1	microglia
5X_Female_CAGCCGATCCTTTCGG	5.81039204616715	-25.2614055371931	C3	microglia
5X_Female_CAGCCGATCTTCATGT	23.8117274499733	24.5995900361275	C7	otherMyeloid
5X_Female_CAGCGACAGACGCTTT	-9.92753742418152	1.34884569005927	C1	microglia
5X_Female_CAGCGACAGCGCCTTG	-8.7310697367565	-19.7275165868411	C3	microglia
5X_Female_CAGCGACAGGATGGAA	-11.6218164360344	-5.32707847517197	C1	microglia
5X_Female_CAGCGACAGGGCACTA	-11.9992641469738	-8.90879647485843	C1	microglia
5X_Female_CAGCGACGTCGCTTTC	0.0807938875679912	-23.8576528408366	C3	microglia
5X_Female_CAGCGACGTCTGCAAT	29.2626253940848	-5.77514859724789	C6	HAM-DAM
5X_Female_CAGCTAAAGCACCGTC	3.17929488587254	-25.4665240731698	C3	microglia
5X_Female_CAGCTAAAGTGAAGAG	-21.9518070133237	12.8253796288798	C2	microglia
5X_Female_CAGCTAACAAGGGTCA	23.5626803689851	-5.92719723895239	C6	HAM-DAM
5X_Female_CAGCTAACAGTCTTCC	4.54378805551952	-28.5974334383037	C8	interferon
5X_Female_CAGCTAAGTCATGCAT	-6.44812482480596	9.07721654123676	C2	microglia
5X_Female_CAGCTAAGTTGCCTCT	9.46925316210276	5.88666404057543	C0	microglia
5X_Female_CAGCTAATCACCACCT	-5.72241034752588	27.4466462614339	C5	microglia
5X_Female_CAGCTAATCATGCTCC	-23.1744662764115	-3.89436911036912	C1	microglia
5X_Female_CAGCTAATCGACGGAA	-19.7325535896976	-2.66071033522634	C1	microglia
5X_Female_CAGCTGGAGCAATCTC	27.1715585850813	7.30173044439525	C6	HAM-DAM
5X_Female_CAGCTGGAGCGAAGGG	11.3584593451321	3.92731654411514	C5	microglia
5X_Female_CAGCTGGGTCAGTGGA	-5.94631463995526	-7.15063726206343	C1	microglia
5X_Female_CAGGTGCAGATATGGT	5.06232339914347	-23.0346755301205	C3	microglia
5X_Female_CAGGTGCAGATCGGGT	12.8411190480032	2.30025526561224	C4	microglia
5X_Female_CAGGTGCAGCCCAACC	-3.9021337713494	8.74355309506353	C1	microglia
5X_Female_CAGGTGCAGCTCTCGG	-9.59000295739142	-3.19776726560145	C1	microglia
5X_Female_CAGGTGCAGCTTATCG	25.6226427526724	-8.87317110607513	C6	HAM-DAM
5X_Female_CAGGTGCAGTACGACG	9.23290470963179	-27.4419899728048	C8	interferon
5X_Female_CAGGTGCCACATAACC	-7.52779702794381	-1.78701115634039	C5	microglia
5X_Female_CAGGTGCCAGCATACT	11.626379204457	-26.7839096915172	C8	interferon
5X_Female_CAGGTGCCAGTGAGTG	-9.57619180527908	0.835951386132177	C1	microglia
5X_Female_CAGGTGCGTCGTCTTC	10.3453433065137	-28.9382195813042	C8	interferon
5X_Female_CAGGTGCGTGGTTTCA	-19.5256905126811	-0.978192379507807	C1	microglia
5X_Female_CAGGTGCGTTCATGGT	-17.5023152366018	-1.26297242353831	C1	microglia
5X_Female_CAGGTGCTCACTGGGC	23.68319440332	-0.0399522870761756	C6	HAM-DAM
5X_Female_CAGGTGCTCAGGCGAA	-10.3324304557192	-0.26919619282671	C1	microglia
5X_Female_CAGGTGCTCCTTCAAT	-10.5194691623035	1.35414760004608	C1	microglia
5X_Female_CAGGTGCTCTAACTGG	-12.6652091745833	-15.240874492472	C3	microglia
5X_Female_CAGTAACAGATGCGAC	-11.4195753637373	2.44809283460732	C1	microglia
5X_Female_CAGTAACAGGGCACTA	-0.844073476109123	25.9332082628865	C5	microglia
5X_Female_CAGTAACAGGTACTCT	-10.2970493307849	-7.1985529669761	C2	microglia
5X_Female_CAGTAACCAAGTTAAG	-0.82510108787192	-9.32568756729046	C0	microglia
5X_Female_CAGTAACCACAGCCCA	5.11876953320496	15.3483517293116	C0	microglia
5X_Female_CAGTAACCACGAAATA	-25.4819934771456	1.32423610341497	C2	microglia
5X_Female_CAGTAACCACTTCGAA	28.2177423188338	-5.77957526054173	C6	HAM-DAM
5X_Female_CAGTAACCAGCCTATA	5.97066932387063	-2.19673699668082	C4	microglia
5X_Female_CAGTAACCATGCAACT	26.7733145035636	18.5111749859189	C7	otherMyeloid
5X_Female_CAGTAACCATTAGCCA	-20.9145382112155	-6.54856104392792	C4	microglia
5X_Female_CAGTAACGTAAGTGTA	-27.6862074491985	4.9337211211604	C2	microglia
5X_Female_CAGTAACGTTGATTGC	8.74793521962004	0.906536208588669	C4	microglia
5X_Female_CAGTAACTCACCTCGT	17.5777775350618	-15.2433419706624	C4	microglia
5X_Female_CAGTAACTCTTGCATT	10.0337997979873	-2.68733125487708	C2	microglia
5X_Female_CAGTCCTAGCAGGTCA	15.2383956456475	-14.6207607289151	C4	microglia
5X_Female_CAGTCCTAGCGTGTCC	-10.3909996079356	-0.724649769399357	C1	microglia
5X_Female_CAGTCCTCAGCTCGCA	-2.12382243928799	-2.91795599113218	C4	microglia
5X_Female_CAGTCCTGTAGCACGA	20.7328230251507	11.1863647198244	C10	microglia
5X_Female_CAGTCCTGTATGGTTC	-24.4277517879397	-8.55739756332491	C1	microglia
5X_Female_CAGTCCTGTCCAGTGC	29.2615391870528	-8.80162078323874	C6	HAM-DAM
5X_Female_CAGTCCTTCAAGGCTT	26.3677322330485	0.778087207791543	C6	HAM-DAM
5X_Female_CAGTCCTTCACGGTTA	21.4181173401563	1.60656709185037	C6	HAM-DAM
5X_Female_CAGTCCTTCCATGCTC	0.109975847750159	-26.4123924611142	C3	microglia
5X_Female_CAGTCCTTCCGGCACA	23.8938986669325	-6.04316923926871	C6	HAM-DAM
5X_Female_CAGTCCTTCGTGACAT	-13.167143153172	-2.02699974812626	C1	microglia
5X_Female_CAGTCCTTCTGATACG	22.681163887319	-13.5212107644902	C6	HAM-DAM
5X_Female_CAGTCCTTCTTAGCCC	-25.4903975112577	-8.50544498430161	C1	microglia
5X_Female_CATATGGAGCGGATCA	-13.7989560327673	-8.04181266102378	C1	microglia
5X_Female_CATATGGTCCCGGATG	-17.6706582601729	1.25301204316506	C1	microglia
5X_Female_CATATTCAGCTTCGCG	29.8683646826897	-4.30671538366462	C6	HAM-DAM
5X_Female_CATATTCCACGACTCG	-12.1264329100933	-2.44436597818486	C1	microglia
5X_Female_CATATTCCAGAGCCAA	-17.2774070072702	8.4360975545686	C2	microglia
5X_Female_CATATTCCAGGCTCAC	22.7692597171854	23.9032547000078	C7	otherMyeloid
5X_Female_CATCAAGCAACTTGAC	-19.7240850031683	3.11745062980277	C2	microglia
5X_Female_CATCAAGCACTTCTGC	-19.4983499911909	-4.88959860105207	C1	microglia
5X_Female_CATCAAGCAGCCTGTG	8.99127515316873	-9.85017543347256	C4	microglia
5X_Female_CATCAAGGTACCGAGA	-1.25403522335905	-29.1279612894847	C3	microglia
5X_Female_CATCAAGGTCAATACC	-27.8100772366061	7.09126460258194	C2	microglia
5X_Female_CATCAAGTCACTGGGC	-16.4333024958886	-7.31007104380626	C2	microglia
5X_Female_CATCAAGTCATCACCC	9.03368077670084	-7.38362122119342	C4	microglia
5X_Female_CATCAAGTCTTCTGGC	25.1370531321695	1.55938613382429	C6	HAM-DAM
5X_Female_CATCAGAAGGAGTAGA	22.9900190125891	-7.45238706574905	C6	HAM-DAM
5X_Female_CATCAGAAGTAAGTAC	-24.4592826605421	8.85175999345956	C2	microglia
5X_Female_CATCAGACAATTCCTT	-31.2345558375102	3.26811965101917	C2	microglia
5X_Female_CATCAGACATGAAGTA	-26.177883758309	5.12510114299675	C2	microglia
5X_Female_CATCAGATCATCATTC	-4.24023247286618	-28.5802656515755	C3	microglia
5X_Female_CATCCACCAAAGAATC	-11.020871542645	18.4088829681869	C2	microglia
5X_Female_CATCCACCAACTTGAC	1.4472694964122	-6.86792439522864	C4	microglia
5X_Female_CATCCACCACTGTGTA	0.45409547031021	6.07924203732741	C4	microglia
5X_Female_CATCCACGTCCGAAGA	7.96909571371826	-15.8636257980206	C3	microglia
5X_Female_CATCCACGTCCGTCAG	4.36620231424035	-21.756627340057	C3	microglia
5X_Female_CATCCACTCATAACCG	-28.4485940741561	6.62012999791015	C2	microglia
5X_Female_CATCCACTCCGTAGTA	26.0755667236005	5.00225131557006	C6	HAM-DAM
5X_Female_CATCCACTCCTCCTAG	-11.8107343813852	5.43822511372682	C1	microglia
5X_Female_CATCGAACAGTTCATG	-20.0313418550369	3.59755589973199	C2	microglia
5X_Female_CATCGAAGTAAACCTC	-27.8579940059778	-3.69248607053433	C1	microglia
5X_Female_CATCGAAGTAGCGTAG	-9.34388796865193	-1.02410688313815	C1	microglia
5X_Female_CATCGAAGTCTCTCGT	-16.5338550886393	8.7756099173826	C2	microglia
5X_Female_CATCGAATCACAATGC	10.4354815132051	-3.31951326479919	C4	microglia
5X_Female_CATCGGGCACGGTTTA	-10.3137037725925	4.81103018814346	C1	microglia
5X_Female_CATCGGGCAGCGTAAG	-22.0734035269496	-9.29893734600044	C1	microglia
5X_Female_CATCGGGCAGTATAAG	-0.840022051433299	25.7235232246602	C5	microglia
5X_Female_CATCGGGGTACATGTC	9.02547104630269	-7.04613783911625	C4	microglia
5X_Female_CATCGGGGTCTAGCCG	-15.3885742025254	-7.63420987349186	C1	microglia
5X_Female_CATCGGGTCCCTGACT	24.8593532894685	-4.45348966689406	C6	HAM-DAM
5X_Female_CATGACAAGCAATCTC	22.9664374271727	-1.6999170659721	C2	microglia
5X_Female_CATGACAAGTCAAGCG	24.6773086843797	17.3650476217665	C7	otherMyeloid
5X_Female_CATGACAAGTCGAGTG	-7.88539206946084	-21.5804582681044	C3	microglia
5X_Female_CATGACACATCCAACA	-30.7870223646688	-1.7535685976442	C2	microglia
5X_Female_CATGACAGTGCTGTAT	0.510860257237528	-26.5710752354226	C3	microglia
5X_Female_CATGACAGTTGTCGCG	0.526562939724756	-13.9015419522729	C3	microglia
5X_Female_CATGACATCATGCATG	-27.1672569003894	0.275320932128143	C2	microglia
5X_Female_CATGACATCGTCCAGG	-17.9314586025791	1.95077022169616	C1	microglia
5X_Female_CATGCCTAGCAGGCTA	-5.97020115026344	-13.8748666891911	C3	microglia
5X_Female_CATGCCTAGGGTGTGT	-0.64798997376817	-17.345472952532	C3	microglia
5X_Female_CATGCCTCAATGCCAT	21.9816424364496	-8.92178547940806	C6	HAM-DAM
5X_Female_CATGCCTGTAAAGTCA	12.732072734489	-3.89870312180665	C2	microglia
5X_Female_CATGCCTGTATAAACG	11.1616468600706	-23.0591927481532	C8	interferon
5X_Female_CATGCCTGTCATACTG	-24.7271512613333	4.20905067032379	C2	microglia
5X_Female_CATGCCTTCACCCTCA	1.96765293351899	27.2439465850817	C5	microglia
5X_Female_CATGGCGAGAAACCGC	-7.05710143898996	-20.9238670031519	C3	microglia
5X_Female_CATGGCGAGAAACGCC	-12.9940662046519	-2.30408482309301	C1	microglia
5X_Female_CATGGCGAGCCCAACC	0.105304814898282	2.30216214269208	C1	microglia
5X_Female_CATGGCGAGCGCCTCA	-11.4741716847262	-2.01660103857119	C1	microglia
5X_Female_CATGGCGGTTGTGGAG	-15.2078874408201	-13.0029895850209	C1	microglia
5X_Female_CATGGCGTCCGCATCT	1.0389096770447	26.3658988648464	C5	microglia
5X_Female_CATGGCGTCCTCGCAT	21.993416663296	-3.60679670298903	C6	HAM-DAM
5X_Female_CATTATCAGATAGTCA	4.05181105076688	-28.5754432059104	C3	microglia
5X_Female_CATTATCAGATGGGTC	-17.3606682792777	-8.91901189198781	C1	microglia
5X_Female_CATTATCAGTGCAAGC	19.6740438367413	-3.03566778060922	C6	HAM-DAM
5X_Female_CATTATCAGTGGGTTG	-25.2326394407722	7.82073038653182	C2	microglia
5X_Female_CATTATCCAGCCTATA	-25.0260745861227	-2.36164135238836	C2	microglia
5X_Female_CATTATCGTAGCTGCC	4.97474650884868	1.96679775581939	C4	microglia
5X_Female_CATTATCGTCGGGTCT	25.3962447099126	-1.77541656687679	C6	HAM-DAM
5X_Female_CATTATCGTCTCGTTC	-21.5156874823299	10.5302092962916	C2	microglia
5X_Female_CATTCGCAGCTCCTCT	11.9392106650209	5.70972134976939	C5	microglia
5X_Female_CATTCGCCACCCTATC	-13.1590939194343	5.34404107342472	C1	microglia
5X_Female_CATTCGCGTAGTACCT	-30.1943145014003	9.66235383721439	C1	microglia
5X_Female_CATTCGCTCCGCGCAA	1.61732264458814	-2.04630203407081	C4	microglia
5X_Female_CCAATCCAGCGAGAAA	-18.040035927461	-0.191386858910787	C1	microglia
5X_Female_CCAATCCAGGGTTCCC	28.5519082222554	4.76940070005519	C6	HAM-DAM
5X_Female_CCAATCCAGTCGTTTG	-3.03779738917779	-22.890324209709	C3	microglia
5X_Female_CCAATCCGTCGCATAT	-6.32480132146041	-23.4886066199647	C3	microglia
5X_Female_CCAATCCGTCGCGAAA	22.8963484445125	-2.84917138932704	C6	HAM-DAM
5X_Female_CCAATCCGTGCTGTAT	-24.6322407726812	-8.75190118544427	C1	microglia
5X_Female_CCAATCCTCCCTAATT	-19.6295641812834	7.47398081334162	C2	microglia
5X_Female_CCACCTAAGAAGATTC	-20.7329926296914	17.7691877102254	C2	microglia
5X_Female_CCACCTATCTTGAGAC	12.5408289286929	-19.8521652497437	C3	microglia
5X_Female_CCACGGAAGGGTTTCT	-13.0464660195253	0.746077004307086	C1	microglia
5X_Female_CCACGGAAGTGCTGCC	-16.1039657854188	1.9500821368448	C1	microglia
5X_Female_CCACGGACATAGTAAG	-3.56017328510285	-22.2382536389057	C3	microglia
5X_Female_CCACGGACATGTTGAC	-9.59796667251918	-21.6004711743734	C3	microglia
5X_Female_CCACGGACATTTCAGG	-16.4745749297319	-2.82872382586036	C1	microglia
5X_Female_CCACGGAGTTAAGACA	-18.9931028917246	-2.99256544551641	C1	microglia
5X_Female_CCACGGATCATCGATG	-11.5239139762314	-0.561084216172417	C1	microglia
5X_Female_CCACTACAGCACCGCT	-25.4531207196957	-7.67861450832403	C1	microglia
5X_Female_CCACTACAGGGCTTCC	-4.44801818376675	29.9095605121187	C4	microglia
5X_Female_CCACTACCAAACGCGA	21.6493105121936	24.6541058297481	C7	otherMyeloid
5X_Female_CCACTACCACCAGATT	23.5253661351082	-16.4538728411009	C8	interferon
5X_Female_CCACTACCAGATGGCA	15.5466692823318	-0.873070564119963	C4	microglia
5X_Female_CCACTACCAGGAATGC	14.2750085217197	-1.031855530956	C4	microglia
5X_Female_CCACTACGTCATATGC	-21.1687310826431	2.61441698444215	C2	microglia
5X_Female_CCACTACGTGCTAGCC	-8.11643150779603	-20.3537266602915	C3	microglia
5X_Female_CCACTACGTGTGCCTG	-16.1098861172187	-7.1762716810135	C1	microglia
5X_Female_CCACTACTCTGGCGAC	25.4091289273607	23.82789124291	C7	otherMyeloid
5X_Female_CCAGCGAAGTCCGGTC	-7.96302224378261	-12.3505714622387	C5	microglia
5X_Female_CCAGCGAGTCACCCAG	-11.655815839065	5.95211129568259	C1	microglia
5X_Female_CCAGCGAGTCTGGAGA	14.0895024948788	-20.0711603327487	C8	interferon
5X_Female_CCAGCGAGTGCTTCTC	-10.6340977945685	0.797049874678303	C1	microglia
5X_Female_CCAGCGATCAAACGGG	1.30176994382114	24.1437959371111	C5	microglia
5X_Female_CCAGCGATCCCTTGTG	26.1884994811518	1.11396688902651	C6	HAM-DAM
5X_Female_CCAGCGATCCTAGTGA	-10.7000850260958	-1.17471643691345	C1	microglia
5X_Female_CCATGTCAGCTGCAAG	-19.8957126857154	-3.17125620855782	C1	microglia
5X_Female_CCATGTCCAATAGCGG	19.1504402613679	-9.59700011638957	C1	microglia
5X_Female_CCATGTCGTAGATTAG	17.9997772174365	-3.6677958192797	C2	microglia
5X_Female_CCATGTCTCACAAACC	28.8545546455969	5.46244021723413	C6	HAM-DAM
5X_Female_CCATGTCTCACCACCT	9.87102611488459	0.459731907803356	C4	microglia
5X_Female_CCATTCGCAAGCCTAT	-14.319924394492	-0.879659744039564	C1	microglia
5X_Female_CCATTCGCATCTATGG	-15.993305125341	-16.2503030126501	C2	microglia
5X_Female_CCATTCGTCGTGGACC	8.20687319453115	3.30180373455587	C5	microglia
5X_Female_CCCAATCAGCTATGCT	-11.1073115736666	30.9147503960841	C9	proliferating
5X_Female_CCCAATCCAACACCCG	21.5122597571855	-2.27952819191251	C6	HAM-DAM
5X_Female_CCCAATCCACATGACT	-19.0240888765672	-2.71978551095964	C6	HAM-DAM
5X_Female_CCCAATCCACGGCCAT	12.4204509632376	-17.8757937526147	C3	microglia
5X_Female_CCCAATCCATGCAACT	4.52856668673545	-28.6127105349739	C8	interferon
5X_Female_CCCAATCGTGATGTGG	23.6968035922082	-15.3532447690039	C8	interferon
5X_Female_CCCAATCGTGGTGTAG	11.6672988094707	-28.1575463566769	C8	interferon
5X_Female_CCCAATCGTTCCATGA	-11.4947295579734	3.59218349033764	C1	microglia
5X_Female_CCCAGTTAGTCTTGCA	-12.3404220785378	5.08590852398277	C1	microglia
5X_Female_CCCAGTTAGTGTACGG	29.4137982654652	-10.3486765581593	C6	HAM-DAM
5X_Female_CCCAGTTCATCGGTTA	11.5857256037732	-0.657537448005324	C4	microglia
5X_Female_CCCAGTTGTCGGGTCT	28.2114401358228	-6.8348500863531	C6	HAM-DAM
5X_Female_CCCAGTTGTGACGGTA	-5.13662924922771	8.12592576206224	C1	microglia
5X_Female_CCCAGTTTCAGCTCGG	-22.7492551774093	-5.85905260180647	C1	microglia
5X_Female_CCCAGTTTCAGCTTAG	-11.2802707223914	0.846707129977835	C1	microglia
5X_Female_CCCAGTTTCCTTAATC	-30.7312718552237	-9.56024815792723	C1	microglia
5X_Female_CCCAGTTTCTTATCTG	25.2864570875095	-9.24096701387917	C6	HAM-DAM
5X_Female_CCCATACAGACAGAGA	15.2455303869551	-16.7415002973767	C6	HAM-DAM
5X_Female_CCCATACAGACTAAGT	14.0350927548959	-29.8081396366686	C8	interferon
5X_Female_CCCATACAGCCATCGC	-23.4774168436137	-6.58981707422511	C1	microglia
5X_Female_CCCATACAGTACCGGA	-14.8751341122836	-8.57655114611514	C1	microglia
5X_Female_CCCATACAGTTGTCGT	-25.059648128002	-1.51444357065777	C1	microglia
5X_Female_CCCATACCAAATACAG	-14.4050370220552	9.57595811292253	C2	microglia
5X_Female_CCCATACCAGACGCAA	0.819809487166448	-25.0966011938078	C3	microglia
5X_Female_CCCATACCATCGTCGG	-18.8214839727398	-3.01240599129193	C1	microglia
5X_Female_CCCATACGTACGAAAT	-17.6037702883786	-22.6028966924223	C2	microglia
5X_Female_CCCATACGTATAGGGC	-15.148552147419	0.553600401850592	C1	microglia
5X_Female_CCCATACGTCAGAAGC	16.1999298281153	-12.7150627045192	C4	microglia
5X_Female_CCCATACGTGAAATCA	-24.7606862479573	-3.54150491264734	C2	microglia
5X_Female_CCCATACGTTGATTGC	20.8558290212333	0.264247585116083	C6	HAM-DAM
5X_Female_CCCTCCTAGAAGGACA	-20.755768963817	3.45456733779829	C2	microglia
5X_Female_CCCTCCTAGTCAAGCG	-12.3884038414624	0.611170955349321	C1	microglia
5X_Female_CCCTCCTCAATCAGAA	21.2134337415862	3.205163831934	C6	HAM-DAM
5X_Female_CCCTCCTGTCAAACTC	31.8723041653275	-2.32722420988803	C6	HAM-DAM
5X_Female_CCGGGATCACGCTTTC	-21.3201215180787	-5.98936138882902	C1	microglia
5X_Female_CCGGGATGTGACTCAT	12.9568916975999	-1.81831411743628	C4	microglia
5X_Female_CCGGTAGAGCCCGAAA	-16.1028717461628	0.245890736028497	C1	microglia
5X_Female_CCGGTAGAGGAGTTGC	26.2486573224297	-9.26875681198152	C6	HAM-DAM
5X_Female_CCGGTAGCAACGATCT	8.74025864445821	-7.18110057023507	C4	microglia
5X_Female_CCGGTAGCAAGCCTAT	11.4521562539688	-15.7372533283528	C3	microglia
5X_Female_CCGGTAGCACCCATGG	8.63221212891669	-17.4758909614894	C3	microglia
5X_Female_CCGGTAGCAGACAAGC	-0.899942914912917	-18.5892885908339	C3	microglia
5X_Female_CCGGTAGGTCGCGAAA	5.03334525770894	-0.385369735167259	C4	microglia
5X_Female_CCGGTAGTCCCTGACT	-2.59149742238309	-25.2288216580914	C3	microglia
5X_Female_CCGTACTAGACTGTAA	-30.3825049808806	2.05720587480797	C2	microglia
5X_Female_CCGTACTAGTGACTCT	-4.53055161637673	12.208092093718	C4	microglia
5X_Female_CCGTACTGTCGACTAT	-21.6647223777247	-2.10892947408287	C1	microglia
5X_Female_CCGTACTGTCTAGGTT	-19.827841507077	-4.27139335708519	C1	microglia
5X_Female_CCGTACTTCCGCAGTG	-12.7669175405369	-1.9853926006461	C1	microglia
5X_Female_CCGTGGAAGTTAACGA	-9.57111319702247	1.02231612807464	C1	microglia
5X_Female_CCGTGGACATATACCG	-1.81956632894062	-13.0605153173884	C3	microglia
5X_Female_CCGTGGAGTCACCCAG	21.6005676031859	4.15264795408151	C6	HAM-DAM
5X_Female_CCGTGGAGTCAGAATA	-20.0388730867983	-2.35692226974044	C1	microglia
5X_Female_CCGTGGATCCACTGGG	14.9419783729342	-7.05379303575831	C6	HAM-DAM
5X_Female_CCGTGGATCCATGAGT	0.124701032799751	-19.9584858393579	C3	microglia
5X_Female_CCGTGGATCGATGAGG	26.3887237403286	-6.05046491195523	C6	HAM-DAM
5X_Female_CCGTGGATCGCCGTGA	-1.05440405942337	2.91896381805342	C5	microglia
5X_Female_CCGTGGATCGTATCAG	-6.68182763391469	-20.2630162209258	C3	microglia
5X_Female_CCGTGGATCTTCAACT	25.7887048901436	9.05726585106163	C6	HAM-DAM
5X_Female_CCGTTCAAGACTGGGT	-17.1706342133127	-8.8507675088041	C1	microglia
5X_Female_CCGTTCAAGGTGTTAA	14.7392271684753	-4.74275095434463	C4	microglia
5X_Female_CCGTTCAAGGTTACCT	-18.6569260110432	-8.11441863110072	C1	microglia
5X_Female_CCGTTCACAGGATTGG	6.39112992743461	-11.8625632591081	C10	microglia
5X_Female_CCGTTCAGTATTACCG	-4.17892488607938	20.0281411862453	C4	microglia
5X_Female_CCGTTCATCAAGGTAA	-20.8036708409572	3.21107979430899	C1	microglia
5X_Female_CCTAAAGAGTTTCCTT	-10.7067601508636	17.047476317982	C2	microglia
5X_Female_CCTAAAGCAGCGTTCG	20.9720932065333	7.51392007318419	C6	HAM-DAM
5X_Female_CCTAAAGCAGCTCGCA	30.4029067802113	-3.42550506218516	C6	HAM-DAM
5X_Female_CCTAAAGCAGCTTCGG	9.12311739790185	-27.4956324103973	C8	interferon
5X_Female_CCTAAAGGTAGCTCCG	-13.3382549648983	31.5600990398941	C9	proliferating
5X_Female_CCTAAAGGTTCCACGG	-7.15176644535968	-12.890347450611	C3	microglia
5X_Female_CCTACACAGGGATGGG	-19.9393045934158	-4.78104973504327	C1	microglia
5X_Female_CCTACACAGTCGATAA	15.0235967888318	-6.02796602280168	C4	microglia
5X_Female_CCTACACCAAGGCTCC	5.59854709844318	-3.54216257317989	C4	microglia
5X_Female_CCTACACCATGGGACA	-9.76190209889312	0.351362685982897	C1	microglia
5X_Female_CCTACACGTTTCGCTC	-11.4719692406693	5.45523159803732	C1	microglia
5X_Female_CCTACACTCATATCGG	-21.2188890235324	14.771074888814	C2	microglia
5X_Female_CCTACACTCCCAAGAT	-1.06588575532535	25.9382097135574	C5	microglia
5X_Female_CCTACCAAGTACGTTC	-18.132816179602	15.1725997523664	C2	microglia
5X_Female_CCTACCAAGTCCAGGA	-12.9429945930431	-5.94637211796333	C1	microglia
5X_Female_CCTACCAAGTCTCAAC	7.65281609387136	-2.62969991959055	C4	microglia
5X_Female_CCTACCACAAACAACA	-24.7641015997459	7.93435660584307	C2	microglia
5X_Female_CCTACCACACCCATGG	-12.5111124518009	-10.9277736341415	C3	microglia
5X_Female_CCTACCAGTACTTGAC	-24.2674146783826	-3.46656586387225	C2	microglia
5X_Female_CCTACCAGTTACGGAG	-13.4477612793453	-8.07244697313362	C2	microglia
5X_Female_CCTACCATCTAGCACA	-24.244366300777	-3.55707004828881	C2	microglia
5X_Female_CCTAGCTAGGTGACCA	4.20817706716722	-17.5870826506256	C3	microglia
5X_Female_CCTAGCTCAGGTTTCA	-25.2785680920748	-5.2884446713564	C1	microglia
5X_Female_CCTAGCTCATACGCCG	-26.2437715192529	-7.72043280100762	C1	microglia
5X_Female_CCTAGCTCATTAGCCA	-24.0825117209558	-4.1066745745978	C1	microglia
5X_Female_CCTAGCTGTAAGGATT	3.33380399969577	-18.9675069873261	C3	microglia
5X_Female_CCTAGCTGTACTCGCG	-20.8765257154258	-2.71407257912421	C1	microglia
5X_Female_CCTAGCTGTGAGCGAT	-10.2448731748555	10.9537554238192	C4	microglia
5X_Female_CCTAGCTTCACATACG	-21.9625639333785	8.64468278313195	C2	microglia
5X_Female_CCTAGCTTCATCATTC	-7.48749150851565	-20.0198038882256	C3	microglia
5X_Female_CCTAGCTTCGCGTTTC	-17.5830926157293	-3.28962215678756	C1	microglia
5X_Female_CCTATTAAGAAACGAG	-13.9428593695159	29.1275474622572	C9	proliferating
5X_Female_CCTATTAAGCAGCCTC	-29.0890709345724	-5.40448319304178	C1	microglia
5X_Female_CCTATTAAGGGTCGAT	-26.625699767776	7.28133469401071	C2	microglia
5X_Female_CCTATTAAGTAGCCGA	24.4099069411227	-6.47092788192223	C6	HAM-DAM
5X_Female_CCTATTACACACATGT	22.9990854985846	-13.2805119794475	C6	HAM-DAM
5X_Female_CCTATTACATGGGACA	-28.3219600102882	-3.41216941106557	C1	microglia
5X_Female_CCTATTAGTAAGCACG	18.8669771707694	-3.68346440973813	C6	HAM-DAM
5X_Female_CCTATTAGTAGATTAG	-27.5444983839925	10.8254922371286	C2	microglia
5X_Female_CCTATTAGTCCGTGAC	24.9533462099972	-6.70916941687461	C6	HAM-DAM
5X_Female_CCTATTAGTGAGTATA	-9.9572407171064	17.8506091743383	C2	microglia
5X_Female_CCTATTATCAACCAAC	-30.7176758693323	-0.390077381455198	C2	microglia
5X_Female_CCTATTATCATCTGTT	25.015204047831	-6.73167099645724	C6	HAM-DAM
5X_Female_CCTATTATCCCGGATG	-5.46430300124177	-27.0724189418871	C3	microglia
5X_Female_CCTATTATCGCAAGCC	30.8205736331298	-5.79072804549973	C6	HAM-DAM
5X_Female_CCTCAGTAGGACATTA	-29.2394641969831	5.42178659111513	C2	microglia
5X_Female_CCTCAGTCAAGCGATG	27.2121373227438	1.30787534476234	C6	HAM-DAM
5X_Female_CCTCAGTCACAGGCCT	2.86045527359913	-25.562233059704	C3	microglia
5X_Female_CCTCAGTCACGCATCG	-3.65897690525064	-12.8083910534355	C3	microglia
5X_Female_CCTCAGTCACTTGGAT	29.459683580691	-10.3814611308036	C6	HAM-DAM
5X_Female_CCTCAGTGTAGGCATG	-15.9263248057067	-3.73850639610384	C1	microglia
5X_Female_CCTCAGTGTCCTCTTG	-19.9120632761337	-9.57000520725628	C1	microglia
5X_Female_CCTCAGTGTGACCAAG	27.1539497164222	-1.72740686766162	C6	HAM-DAM
5X_Female_CCTCAGTGTTATCACG	-15.1847855499996	13.4585973869715	C2	microglia
5X_Female_CCTCAGTTCACCGGGT	1.39056880052196	-18.859578659216	C3	microglia
5X_Female_CCTCAGTTCAGCCTAA	-13.0615122853227	-1.8950195854177	C1	microglia
5X_Female_CCTCAGTTCAGTTAGC	3.71176805659062	15.4504281275691	C4	microglia
5X_Female_CCTCAGTTCCCTAATT	-19.5754825482967	5.10658542249111	C2	microglia
5X_Female_CCTCAGTTCGGAGCAA	-11.1053144224878	1.90654039938986	C1	microglia
5X_Female_CCTCAGTTCGTAGGTT	-10.2949620161456	10.3393607653349	C1	microglia
5X_Female_CCTCAGTTCTTGGGTA	23.5333006926413	2.37196374834646	C0	microglia
5X_Female_CCTCTGAAGGGTTCCC	23.4620233266696	24.0718918574786	C7	otherMyeloid
5X_Female_CCTCTGAAGTTCGCAT	15.1368556141653	2.29385788363301	C4	microglia
5X_Female_CCTCTGACAATCTGCA	10.1161212510264	-23.1090923262644	C3	microglia
5X_Female_CCTCTGAGTATGGTTC	13.1557521267512	-30.3423481865115	C8	interferon
5X_Female_CCTTACGAGAGTCGGT	11.5228872949504	-5.3191610449891	C4	microglia
5X_Female_CCTTACGAGTGGGCTA	-0.524357716609218	-18.853974915916	C3	microglia
5X_Female_CCTTACGCACAACGTT	-27.4793914201936	-4.81489559484264	C1	microglia
5X_Female_CCTTACGGTCCGACGT	0.434526026268808	2.33173149119459	C4	microglia
5X_Female_CCTTACGGTCTTCAAG	2.56847974027762	24.0216390896065	C5	microglia
5X_Female_CCTTACGGTGCACGAA	-12.6408319587428	30.0038858906952	C9	proliferating
5X_Female_CCTTACGGTTCAACCA	-3.04732654387899	22.331608949705	C4	microglia
5X_Female_CCTTACGTCACCACCT	26.1629927018232	1.88609330187622	C6	HAM-DAM
5X_Female_CCTTCCCCAAGCTGGA	-15.560054348956	-1.33098454824969	C1	microglia
5X_Female_CCTTCCCCAGACGTAG	-9.94595143551652	2.31312642776125	C1	microglia
5X_Female_CCTTCCCGTCTAGCGC	7.23649099391096	25.932598477167	C5	microglia
5X_Female_CCTTCCCGTTCCCTTG	26.4929968616551	-6.12492084111922	C6	HAM-DAM
5X_Female_CCTTCCCTCCGCAAGC	-22.1650981497537	-5.34203873860281	C1	microglia
5X_Female_CCTTCCCTCTCAAGTG	-13.6811980453792	33.9597907679421	C9	proliferating
5X_Female_CCTTCGAAGAGTGAGA	-17.0608636710337	-19.4561561428532	C2	microglia
5X_Female_CCTTCGAAGATTACCC	-3.15434444227241	25.7516223194329	C5	microglia
5X_Female_CCTTCGACAACACGCC	-6.0280404690667	9.75933161915837	C5	microglia
5X_Female_CCTTCGACACCCAGTG	-21.6417973573602	-9.77719159199206	C1	microglia
5X_Female_CCTTCGACATGGATGG	-16.215882310073	-7.36919479321105	C1	microglia
5X_Female_CCTTCGAGTCTAGGTT	24.4134893053434	-2.3550511992054	C6	HAM-DAM
5X_Female_CCTTCGAGTGCTAGCC	-10.2021681337712	-17.8131856932651	C3	microglia
5X_Female_CCTTTCTAGGACGAAA	-19.1028334014473	14.2999880527332	C2	microglia
5X_Female_CCTTTCTCACGTGAGA	-29.6515464647508	5.49671333840791	C2	microglia
5X_Female_CCTTTCTCAGGTGCCT	24.004291748021	-8.33084502539866	C6	HAM-DAM
5X_Female_CCTTTCTGTTCGCGAC	13.3291558556411	-1.89621877078246	C4	microglia
5X_Female_CCTTTCTTCGCGGATC	24.4749284242894	-5.1330709195413	C6	HAM-DAM
5X_Female_CCTTTCTTCGTAGATC	30.207846553372	-6.65463064280645	C6	HAM-DAM
5X_Female_CCTTTCTTCGTTGACA	22.6530460486983	-18.0455708301769	C8	interferon
5X_Female_CGAACATAGCCACGCT	-10.8043420645761	9.80844936989284	C1	microglia
5X_Female_CGAACATAGTTAGGTA	-19.8272264229729	7.57555126692176	C2	microglia
5X_Female_CGAACATCAGTAAGCG	27.6457064344419	-6.74645588084767	C6	HAM-DAM
5X_Female_CGAACATGTTCGGCAC	3.5318679942135	26.2830773543839	C5	microglia
5X_Female_CGAACATTCAGATAAG	-21.8470841597881	4.10868592006582	C2	microglia
5X_Female_CGAACATTCAGCACAT	-20.4180708412655	-3.91840916992107	C1	microglia
5X_Female_CGAATGTAGCCAACAG	23.5924999852303	24.4109699810801	C7	otherMyeloid
5X_Female_CGAATGTAGCCACCTG	14.4929164340485	-25.1135619217591	C8	interferon
5X_Female_CGAATGTAGGGTTTCT	18.8885372620901	-7.85130558359782	C0	microglia
5X_Female_CGAATGTCAAGCGAGT	21.3376984569817	1.70176717633291	C6	HAM-DAM
5X_Female_CGAATGTCAGCAGTTT	0.627504759115975	-19.7988594771436	C3	microglia
5X_Female_CGAATGTGTCGGCTCA	-21.3588458252505	-10.8526993209921	C1	microglia
5X_Female_CGAATGTGTGCAACTT	14.870019771383	-5.94106207623481	C4	microglia
5X_Female_CGAATGTTCAGAGGTG	3.04752366201757	22.8551257786091	C5	microglia
5X_Female_CGAATGTTCCTTTCGG	16.1510049423964	-5.05439336499728	C4	microglia
5X_Female_CGAATGTTCGTTACAG	-16.5176989143892	17.8376103354598	C2	microglia
5X_Female_CGACCTTAGGGTTCCC	25.9673088904667	-4.94854395899305	C6	HAM-DAM
5X_Female_CGACCTTAGTACTTGC	-21.5811946890129	-6.32014700167583	C1	microglia
5X_Female_CGACCTTCAAAGGCGT	-10.014232255643	2.83629660836519	C1	microglia
5X_Female_CGACCTTCACATGACT	-17.4916198374601	-8.86028355431358	C1	microglia
5X_Female_CGACCTTCAGGCAGTA	3.69961333617528	24.9601847992196	C5	microglia
5X_Female_CGACCTTGTATGCTTG	-19.0253084998894	-6.27740333584066	C1	microglia
5X_Female_CGACCTTGTGACTCAT	-12.7397648371331	-5.3275664974646	C1	microglia
5X_Female_CGACCTTGTGCGGTAA	-2.03188387574216	0.64139408139077	C5	microglia
5X_Female_CGACCTTGTTCAGGCC	-14.6473862204508	-0.690398867708932	C1	microglia
5X_Female_CGACCTTGTTGTACAC	-10.0792705571891	-18.7853502877422	C3	microglia
5X_Female_CGACCTTTCAGCACAT	-28.235354286586	-4.56397210708712	C1	microglia
5X_Female_CGACCTTTCGTTTAGG	22.1789545732251	-11.028204802051	C6	HAM-DAM
5X_Female_CGACTTCAGGTCGGAT	-25.8207439845926	-8.30950159051072	C1	microglia
5X_Female_CGACTTCAGTATGACA	-27.7233234434218	-7.62794475347321	C1	microglia
5X_Female_CGACTTCAGTGCCAGA	-20.4097533431106	-8.41482627830516	C1	microglia
5X_Female_CGACTTCAGTGCTGCC	4.90205278392179	0.175149989998197	C4	microglia
5X_Female_CGACTTCCACAGGTTT	14.3734769865406	-19.8556424675553	C8	interferon
5X_Female_CGACTTCGTAGCTGCC	9.94346491077058	-17.3213759014882	C3	microglia
5X_Female_CGACTTCGTCTGATCA	15.3433821027169	-0.719442907237791	C4	microglia
5X_Female_CGACTTCGTTGGACCC	17.5582548948671	1.78009626136613	C4	microglia
5X_Female_CGACTTCTCCAGTATG	6.25488920747814	1.13243162199733	C4	microglia
5X_Female_CGACTTCTCCCACTTG	1.43954997977276	-6.86551295652101	C6	HAM-DAM
5X_Female_CGACTTCTCGTACGGC	1.7673033569481	26.3903001551696	C5	microglia
5X_Female_CGACTTCTCTGCGGCA	20.6532661253739	7.09561970562993	C6	HAM-DAM
5X_Female_CGAGAAGAGCTAGTGG	20.6024119433856	-15.5837434406308	C8	interferon
5X_Female_CGAGAAGAGCTTCGCG	30.5765812465604	-6.28469381181438	C6	HAM-DAM
5X_Female_CGAGAAGAGGTAAACT	29.5217726898535	-4.68669252011475	C6	HAM-DAM
5X_Female_CGAGAAGAGTTGAGAT	-19.9415511812433	3.45832405293049	C2	microglia
5X_Female_CGAGAAGCACATCCGG	-22.1489491486359	-7.18674709130922	C1	microglia
5X_Female_CGAGAAGCATAAGACA	-22.415069770491	7.85973495308462	C2	microglia
5X_Female_CGAGAAGCATGCAATC	25.5971390146124	19.070995416678	C7	otherMyeloid
5X_Female_CGAGAAGCATGTTGAC	13.427409219755	-24.2768852927951	C8	interferon
5X_Female_CGAGAAGCATTGGTAC	5.71234736381357	-24.1964460534808	C3	microglia
5X_Female_CGAGAAGGTAAAGGAG	24.4942754350731	-8.40978031848763	C6	HAM-DAM
5X_Female_CGAGAAGTCAAACCAC	-15.7416886490779	1.37075269094863	C1	microglia
5X_Female_CGAGAAGTCACGATGT	-20.0465945890957	-9.20910535277959	C1	microglia
5X_Female_CGAGAAGTCGCTGATA	10.4957818088957	-28.6634818452885	C8	interferon
5X_Female_CGAGCACAGCTCCCAG	28.8838325010693	-5.71231952088567	C6	HAM-DAM
5X_Female_CGAGCACAGTCATGCT	16.8116137380077	-17.7318459279639	C6	HAM-DAM
5X_Female_CGAGCACCAAGGGTCA	15.3183488504094	5.04733156911957	C4	microglia
5X_Female_CGAGCACCACGAAAGC	14.9846798843087	4.74083724107495	C4	microglia
5X_Female_CGAGCACGTATATGGA	25.3716098557231	17.6043993014361	C7	otherMyeloid
5X_Female_CGAGCACTCATTGCCC	9.191243377004	-19.6182196181235	C3	microglia
5X_Female_CGAGCACTCGCCTGTT	-19.4307929251199	-6.82116915822135	C1	microglia
5X_Female_CGAGCACTCGTACCGG	-20.5715936285048	-8.63708261799271	C1	microglia
5X_Female_CGAGCACTCGTGACAT	-11.829805546882	10.8564185508089	C1	microglia
5X_Female_CGAGCCAAGTACGACG	-9.61484514180473	11.4587408267943	C0	microglia
5X_Female_CGAGCCACAACGCACC	24.4647449982903	24.7779465119209	C7	otherMyeloid
5X_Female_CGAGCCACAAGCTGAG	-0.612753342577327	-18.4827586007648	C3	microglia
5X_Female_CGAGCCACACTGTTAG	3.69899724420442	15.2465521902991	C4	microglia
5X_Female_CGAGCCACATGCCACG	-24.5254234986262	-5.66666333536932	C1	microglia
5X_Female_CGAGCCAGTAAACCTC	17.0572844987216	-8.66360394911612	C10	microglia
5X_Female_CGAGCCAGTAGAAGGA	-18.5100519284572	0.968393742450457	C1	microglia
5X_Female_CGAGCCAGTCCGTGAC	-16.2203413995715	3.33208613610864	C1	microglia
5X_Female_CGAGCCAGTGTGGCTC	-16.4570144803028	3.21514947372443	C1	microglia
5X_Female_CGAGCCAGTGTTTGTG	-20.6612714142561	-7.35103204411255	C1	microglia
5X_Female_CGAGCCATCAGTGCAT	-10.8618510170336	-15.7953306756323	C3	microglia
5X_Female_CGAGCCATCCAAGTAC	6.02034187573761	-32.4787186608016	C8	interferon
5X_Female_CGATCGGAGAAACCTA	-8.44149803155279	1.57585122727114	C1	microglia
5X_Female_CGATCGGAGGACAGAA	28.0303852608242	-7.26116364337213	C6	HAM-DAM
5X_Female_CGATCGGCAAGACGTG	3.09521491652051	7.39402690418183	C0	microglia
5X_Female_CGATCGGCACCGTTGG	-7.03242792289714	-14.1113174973548	C1	microglia
5X_Female_CGATCGGCAGGCGATA	-16.6536819875553	2.21944381800059	C1	microglia
5X_Female_CGATCGGCAGTTCCCT	4.83934954446969	9.740543700725	C0	microglia
5X_Female_CGATCGGGTAAGCACG	-11.5702120914038	1.03015219606912	C1	microglia
5X_Female_CGATCGGTCCCAAGAT	29.8136713847224	1.37718346580283	C6	HAM-DAM
5X_Female_CGATGGCAGACAAAGG	3.76080219115006	-3.15713078334974	C4	microglia
5X_Female_CGATGGCAGGATGGTC	-13.4752973637594	5.97702072383291	C1	microglia
5X_Female_CGATGGCAGGGATACC	-11.3837235256054	4.29818465171332	C1	microglia
5X_Female_CGATGGCCACGGCCAT	4.27463801154743	12.8164304480602	C0	microglia
5X_Female_CGATGGCGTACTCTCC	24.1371226735429	-2.46196652446783	C6	HAM-DAM
5X_Female_CGATGGCGTCAATACC	25.4221693070879	-0.255957163585055	C6	HAM-DAM
5X_Female_CGATGGCGTCCAACTA	-7.02562454045234	0.344717135820468	C1	microglia
5X_Female_CGATGGCTCAAAGTAG	-16.0855814247157	-13.1885368222152	C1	microglia
5X_Female_CGATGGCTCACAATGC	30.9890495694822	-3.4783108792189	C6	HAM-DAM
5X_Female_CGATGGCTCGTATCAG	-12.1339219712291	1.71761571604293	C1	microglia
5X_Female_CGATGTAAGTACATGA	-25.2536588350963	4.74452945379108	C2	microglia
5X_Female_CGATGTAGTAGCCTCG	5.70706366486806	-18.5679278585194	C3	microglia
5X_Female_CGATGTAGTGACGGTA	29.0487742189697	0.698130433554495	C6	HAM-DAM
5X_Female_CGATGTATCAAACCAC	-3.62239364480787	-25.7770103639687	C3	microglia
5X_Female_CGATTGAAGAGGTTAT	-10.9404807890415	-27.7401474681966	C3	microglia
5X_Female_CGATTGACAAGTCTAC	-1.48291682711097	-29.0334322606793	C3	microglia
5X_Female_CGATTGACACCTCGTT	4.40899839383718	-28.1894656145121	C8	interferon
5X_Female_CGATTGACAGATCGGA	-6.36069902769921	9.0518209786425	C2	microglia
5X_Female_CGATTGAGTGATGCCC	23.4497831173088	1.67185268874845	C6	HAM-DAM
5X_Female_CGATTGAGTGTTCGAT	13.3093022026479	-30.3557118470894	C8	interferon
5X_Female_CGATTGATCCAGTATG	-9.72617964094807	-1.94383188945266	C2	microglia
5X_Female_CGCCAAGCAGCCAGAA	-4.18787481698975	6.94749847890941	C1	microglia
5X_Female_CGCCAAGCATACGCTA	-25.6567123141314	-6.21812889482045	C1	microglia
5X_Female_CGCCAAGGTATAATGG	29.8040354461686	-7.52242788628968	C6	HAM-DAM
5X_Female_CGCCAAGTCTTACCTA	25.3105962256565	6.10464473608742	C6	HAM-DAM
5X_Female_CGCCAAGTCTTGACGA	28.8080237553178	5.61633317425943	C6	HAM-DAM
5X_Female_CGCGGTAAGCTAACAA	9.53014195457093	-27.9227776693243	C8	interferon
5X_Female_CGCGGTAAGTGGTCCC	31.7773110679444	-2.15494777563366	C6	HAM-DAM
5X_Female_CGCGGTACAATGGAGC	-4.90316923952006	-11.1733189464779	C4	microglia
5X_Female_CGCGGTACACTTGGAT	22.8644459754304	-1.17571571897882	C6	HAM-DAM
5X_Female_CGCGGTATCCATGCTC	2.89948690507719	-25.8029793355421	C8	interferon
5X_Female_CGCGGTATCCCACTTG	-9.13524317759818	0.422540734214628	C1	microglia
5X_Female_CGCGGTATCGACGGAA	27.3065692244381	17.0581214134808	C7	otherMyeloid
5X_Female_CGCGGTATCGATAGAA	9.07701859063588	-5.65892716692567	C4	microglia
5X_Female_CGCGTTTAGGACACCA	-15.8021580096941	-5.53072367425106	C1	microglia
5X_Female_CGCGTTTAGTACGTTC	11.3369709883137	-0.850666173805992	C4	microglia
5X_Female_CGCGTTTCACCTTGTC	19.7835349616526	1.6380124099054	C5	microglia
5X_Female_CGCGTTTGTAAAGTCA	22.618863746214	23.2268202844242	C7	otherMyeloid
5X_Female_CGCGTTTGTAAGCACG	26.9826415585326	-5.65818379400482	C6	HAM-DAM
5X_Female_CGCGTTTGTAGGCATG	19.9221970121417	2.21977211448165	C4	microglia
5X_Female_CGCGTTTTCAACCATG	-2.01547892159063	7.17098352483338	C0	microglia
5X_Female_CGCGTTTTCAGCGATT	19.0095034391821	-0.750946350615924	C6	HAM-DAM
5X_Female_CGCGTTTTCCTGTACC	0.198525102951034	5.8952430313515	C0	microglia
5X_Female_CGCTATCAGCGCTCCA	20.114719735178	25.2350954854932	C7	otherMyeloid
5X_Female_CGCTATCAGCTGAACG	12.6025230921996	-10.9536335799752	C4	microglia
5X_Female_CGCTATCAGTAGGTGC	27.6683705894007	-1.50442979673103	C6	HAM-DAM
5X_Female_CGCTATCCAATCGGTT	-6.50556679997105	-20.0445396283185	C3	microglia
5X_Female_CGCTATCGTACATCCA	-22.0021711243483	5.32618572437687	C2	microglia
5X_Female_CGCTATCGTATCAGTC	11.9552178088432	-26.2944005734066	C8	interferon
5X_Female_CGCTATCGTCCATGAT	-11.346634943709	4.50081369939995	C1	microglia
5X_Female_CGCTATCGTGATGCCC	19.6390798280634	-9.41717215418272	C6	HAM-DAM
5X_Female_CGCTATCTCTGAGGGA	27.2190290829515	-6.87488095168613	C6	HAM-DAM
5X_Female_CGCTGGAAGCGATGAC	21.1475880148277	11.414248238351	C10	microglia
5X_Female_CGCTGGAAGCTACCTA	-2.54492497821421	-25.5567717623427	C3	microglia
5X_Female_CGCTGGAAGCTTATCG	22.9994853808773	23.2403117588312	C7	otherMyeloid
5X_Female_CGCTGGAAGGACATTA	21.8400395406038	-8.96582552171921	C6	HAM-DAM
5X_Female_CGCTGGAAGTAGCGGT	21.1125573991857	-3.1313235416052	C6	HAM-DAM
5X_Female_CGCTGGACACAAGACG	-15.2433452744214	-1.89559376107296	C1	microglia
5X_Female_CGCTGGACAGCTGCTG	10.6762949265875	8.13152247486429	C4	microglia
5X_Female_CGCTGGACAGGATCGA	1.68762404865439	2.19691122092917	C1	microglia
5X_Female_CGCTGGAGTATAGGTA	24.2116869187174	-3.49546506913695	C6	HAM-DAM
5X_Female_CGCTGGAGTGAAGGCT	14.3088658163137	-13.6458398092191	C4	microglia
5X_Female_CGCTGGATCTGTCCGT	13.0334971556023	-28.9664963774656	C8	interferon
5X_Female_CGCTTCAAGAAGGGTA	-11.3936442909652	12.9948116673623	C1	microglia
5X_Female_CGCTTCAAGAAGGTTT	5.83504660824783	-0.03118538652794	C2	microglia
5X_Female_CGCTTCAAGCGTGAAC	27.9870131390883	-6.69093039753098	C6	HAM-DAM
5X_Female_CGCTTCAGTATAATGG	28.0347172932176	23.4922037079541	C7	otherMyeloid
5X_Female_CGCTTCAGTTCCAACA	-13.2693554255771	-3.19998696939287	C1	microglia
5X_Female_CGGACACAGGCAGTCA	-1.10305579105836	26.9136666354327	C5	microglia
5X_Female_CGGACACAGTACATGA	-13.4618712458123	11.6864040975356	C4	microglia
5X_Female_CGGACACCAGCCTATA	-7.71642524963195	2.79534859340877	C5	microglia
5X_Female_CGGACACGTAATTGGA	-21.3811007999199	-1.39398491924498	C1	microglia
5X_Female_CGGACACGTACTCTCC	4.03742803762461	-0.482372481438583	C4	microglia
5X_Female_CGGACACGTCGACTGC	11.7502229815785	-25.330273150309	C8	interferon
5X_Female_CGGACACGTCTCTCTG	7.99976925702963	-22.4603092325025	C3	microglia
5X_Female_CGGACACGTGGTAACG	27.6374668334972	-7.41937971019741	C6	HAM-DAM
5X_Female_CGGACACTCTGTGCAA	19.5535566633637	-9.35849766196537	C6	HAM-DAM
5X_Female_CGGACGTAGAGTAAGG	24.4716830228775	-5.44741237627725	C6	HAM-DAM
5X_Female_CGGACGTCACCAGGTC	14.7896275651716	1.98330678364201	C4	microglia
5X_Female_CGGACGTCAGCTGTAT	3.45627841322236	-1.30588177678284	C4	microglia
5X_Female_CGGACGTCATGCCTTC	-15.0119216555593	2.73601930437031	C1	microglia
5X_Female_CGGACGTGTATAGGTA	-20.3672931335885	2.54399361516519	C1	microglia
5X_Female_CGGACGTGTCGATTGT	-9.57375889634249	0.306104165311502	C1	microglia
5X_Female_CGGACGTTCCGTTGTC	-17.8464213227727	-4.29965627304523	C1	microglia
5X_Female_CGGACTGAGCAATCTC	-21.9756490210477	-4.55857583443357	C1	microglia
5X_Female_CGGACTGCATTACGAC	20.3650695155787	-8.38785116507315	C6	HAM-DAM
5X_Female_CGGACTGGTGCTTCTC	22.7396163371132	-4.91844263043703	C6	HAM-DAM
5X_Female_CGGACTGTCCCAAGAT	-23.3718446433813	-7.70294426183405	C1	microglia
5X_Female_CGGAGCTAGTATCTCG	25.809621710296	-5.90171734151461	C6	HAM-DAM
5X_Female_CGGAGCTGTATCTGCA	-16.757937980594	3.2107085191442	C1	microglia
5X_Female_CGGAGCTGTTCGTGAT	-14.6198596110826	0.57309063399515	C1	microglia
5X_Female_CGGAGCTTCACAGTAC	-19.7738410961685	-7.70172070816766	C1	microglia
5X_Female_CGGAGCTTCTCTGAGA	11.0705532722314	-1.00858530266348	C4	microglia
5X_Female_CGGAGTCAGAGTGAGA	-14.5997328017831	0.755826059614199	C1	microglia
5X_Female_CGGAGTCAGCCAGAAC	-7.05401700006302	-5.96612892364809	C1	microglia
5X_Female_CGGAGTCGTAAAGTCA	29.8709540312107	-4.86830197212458	C6	HAM-DAM
5X_Female_CGGAGTCGTAGGACAC	24.3671005363903	-0.8608964740403	C6	HAM-DAM
5X_Female_CGGAGTCTCAACCAAC	-9.9064647572116	4.26977915157805	C1	microglia
5X_Female_CGGAGTCTCAACGGGA	3.59823603581628	28.2096054773523	C5	microglia
5X_Female_CGGCTAGCAATAGAGT	-4.1449216481722	29.7119721170107	C5	microglia
5X_Female_CGGCTAGGTACCGTTA	18.8687163812051	23.5123892119411	C7	otherMyeloid
5X_Female_CGGCTAGTCACATGCA	-6.04764459514414	-5.28047402891869	C4	microglia
5X_Female_CGGCTAGTCAGTGTTG	26.4683229060855	-2.12667797569843	C6	HAM-DAM
5X_Female_CGGCTAGTCCGAGCCA	-4.19079733870257	8.38571499990213	C1	microglia
5X_Female_CGGCTAGTCTGGCGTG	20.121842069553	6.68875940011737	C6	HAM-DAM
5X_Female_CGGCTAGTCTTGTATC	8.14425212741115	-24.8234831516014	C3	microglia
5X_Female_CGGGTCAAGAACAATC	-9.83414700216231	-9.80655069991743	C1	microglia
5X_Female_CGGGTCAAGCTAGCCC	13.0326317802399	2.67645888271166	C4	microglia
5X_Female_CGGGTCAAGTCAAGGC	-17.4809340360527	-3.7786349567661	C1	microglia
5X_Female_CGGGTCACAGTCACTA	21.2290779550259	-13.0541244772722	C6	HAM-DAM
5X_Female_CGGGTCAGTTAAGATG	4.09761353959608	-24.5729224796889	C3	microglia
5X_Female_CGGGTCAGTTCGCTAA	21.7975954093904	24.796937682497	C7	otherMyeloid
5X_Female_CGGTTAAAGTGTGGCA	-12.0695914884837	-12.8089524070414	C1	microglia
5X_Female_CGGTTAACACGTGAGA	-15.9160718381497	0.615818634687108	C1	microglia
5X_Female_CGGTTAACATTAGGCT	5.75915860921842	-32.1308416970753	C8	interferon
5X_Female_CGGTTAAGTCAGTGGA	19.027951089789	14.6335777266208	C0	microglia
5X_Female_CGGTTAAGTCATATGC	6.87486351018991	-11.7445424321073	C10	microglia
5X_Female_CGGTTAATCACATAGC	-27.5068359277095	-0.212201196460649	C2	microglia
5X_Female_CGGTTAATCGACGGAA	-4.81095465723696	-22.85369264097	C3	microglia
5X_Female_CGGTTAATCGATAGAA	24.2794744918291	17.7652334992603	C7	otherMyeloid
5X_Female_CGGTTAATCTTGCAAG	-20.2265064047161	9.77928635661275	C2	microglia
5X_Female_CGTAGCGAGCGTTGCC	25.9131133899557	-4.52590636413736	C6	HAM-DAM
5X_Female_CGTAGCGCAATCCGAT	-8.44055324284657	-2.49399176707721	C1	microglia
5X_Female_CGTAGCGCACATGACT	-20.2734558337206	-3.75259974053688	C1	microglia
5X_Female_CGTAGCGCACCAGTTA	-14.5525251209338	-2.33462244558534	C1	microglia
5X_Female_CGTAGCGCAGCTCCGA	29.2208739580775	-8.51022695150539	C6	HAM-DAM
5X_Female_CGTAGCGCAGGGATTG	-14.3944187253019	-3.04812848274629	C1	microglia
5X_Female_CGTAGCGCAGTATCTG	-9.22894417100984	-4.93939284937149	C1	microglia
5X_Female_CGTAGCGCATCTACGA	25.5276555430161	-1.66770468791225	C6	HAM-DAM
5X_Female_CGTAGCGGTCTCTCGT	2.27153946448474	27.8250036912786	C5	microglia
5X_Female_CGTAGCGGTGTGACCC	29.7748719981914	-5.77385289455817	C6	HAM-DAM
5X_Female_CGTAGCGGTGTTAAGA	4.43198730991897	-7.0480816103894	C4	microglia
5X_Female_CGTAGCGGTTACAGAA	-25.2555694099525	-4.81327510621844	C1	microglia
5X_Female_CGTAGCGTCGCTTAGA	-9.89093393612704	4.09658462994373	C1	microglia
5X_Female_CGTAGCGTCTGCGTAA	28.2338742722908	-6.9210023040212	C6	HAM-DAM
5X_Female_CGTAGCGTCTGCTGCT	-20.4900930606861	-9.1569910011685	C1	microglia
5X_Female_CGTAGGCAGCCCTAAT	-8.64376132767642	-1.76903218263732	C1	microglia
5X_Female_CGTAGGCAGGACACCA	4.23482364597091	28.3510337734555	C5	microglia
5X_Female_CGTAGGCAGTACGTAA	10.7938692116935	-2.8916458492385	C4	microglia
5X_Female_CGTAGGCCATGGGAAC	1.60397291909723	28.0479687875361	C5	microglia
5X_Female_CGTAGGCGTCACACGC	-9.49251783130606	3.78869405519597	C1	microglia
5X_Female_CGTAGGCGTTGGTTTG	30.0275566572718	0.824520006101561	C6	HAM-DAM
5X_Female_CGTAGGCTCACTGGGC	5.6431433925906	-3.2028502364984	C4	microglia
5X_Female_CGTAGGCTCCGTCAAA	18.9579602303444	-2.65530534506315	C2	microglia
5X_Female_CGTCACTAGCCTATGT	-13.5988000848952	-2.14202144712796	C1	microglia
5X_Female_CGTCACTAGCGTTGCC	0.114525892123526	23.329476181243	C5	microglia
5X_Female_CGTCACTAGTTAAGTG	24.66659976035	16.9852969991062	C7	otherMyeloid
5X_Female_CGTCACTCAAGTACCT	-8.63600887966677	1.75704801069788	C1	microglia
5X_Female_CGTCACTCAGCTATTG	-10.6577554636127	-8.48802362696612	C3	microglia
5X_Female_CGTCACTCATGCCACG	11.155563239666	-7.41029063924102	C4	microglia
5X_Female_CGTCACTGTTACGGAG	-11.9031526815727	-13.6398313346897	C1	microglia
5X_Female_CGTCACTTCGTCCGTT	-19.6692328066762	-6.87544765170435	C1	microglia
5X_Female_CGTCACTTCTACCTGC	7.514993001333	28.0982894020804	C5	microglia
5X_Female_CGTCACTTCTTGCCGT	4.90859810623147	1.45900077926646	C1	microglia
5X_Female_CGTCAGGAGCGAAGGG	-18.0605727504603	-5.66623996496412	C1	microglia
5X_Female_CGTCAGGCACGTCAGC	4.63063409634367	27.6520550728183	C5	microglia
5X_Female_CGTCAGGCATCCGCGA	10.0323066147336	-12.9918968388819	C5	microglia
5X_Female_CGTCAGGGTAGGGACT	22.686210724129	-6.4055299800908	C4	microglia
5X_Female_CGTCAGGGTCAGAGGT	-7.18203610978894	-19.0017651176968	C3	microglia
5X_Female_CGTCAGGTCCGTACAA	14.5866482682929	2.5920104206842	C4	microglia
5X_Female_CGTCAGGTCTGAAAGA	16.7637391051514	-17.7932073574357	C6	HAM-DAM
5X_Female_CGTCCATAGGAGCGAG	29.3396446085638	-4.90010561279833	C6	HAM-DAM
5X_Female_CGTCCATAGTCGATAA	-29.1436257721436	5.17137580839674	C2	microglia
5X_Female_CGTCCATCACAACTGT	16.8897945097847	4.74172577327549	C2	microglia
5X_Female_CGTCCATCATCCTAGA	28.3963338408416	-3.57711983008435	C6	HAM-DAM
5X_Female_CGTCCATGTAGGGACT	4.63958217638301	-7.61730628714433	C4	microglia
5X_Female_CGTCCATGTCGCCATG	-11.0306908475525	12.3674869357659	C1	microglia
5X_Female_CGTCCATGTTACGACT	-8.14507930754652	-19.833170017231	C3	microglia
5X_Female_CGTCCATTCAGGTAAA	-21.1180438853166	6.18223396852087	C2	microglia
5X_Female_CGTCCATTCCGTAGGC	-13.4811018070056	2.76473877612252	C1	microglia
5X_Female_CGTCCATTCGGCGCAT	22.9058453007228	-11.3502855440596	C6	HAM-DAM
5X_Female_CGTCCATTCGTGGACC	-12.8833262096516	8.18772024055267	C1	microglia
5X_Female_CGTCCATTCTGAGTGT	7.62525826048496	18.532334994759	C0	microglia
5X_Female_CGTCTACCAGCCACCA	13.7070617526935	-2.23909656926627	C4	microglia
5X_Female_CGTCTACGTCGCATAT	2.31747150477008	-27.2045904078829	C3	microglia
5X_Female_CGTCTACGTTACTGAC	0.511577543632149	-26.5916448514309	C3	microglia
5X_Female_CGTCTACTCAGCATGT	-10.9065849049217	-12.0285732741171	C1	microglia
5X_Female_CGTCTACTCATTGCCC	-14.9780279092883	1.75979572616804	C1	microglia
5X_Female_CGTCTACTCCCTAACC	-12.903670786498	8.15944843968095	C1	microglia
5X_Female_CGTGAGCAGACGCAAC	10.0680371820556	-29.2281806382719	C8	interferon
5X_Female_CGTGAGCAGTACCGGA	5.43570281554456	-3.22581418754662	C1	microglia
5X_Female_CGTGAGCCACAGACAG	24.0438390037989	24.262107829516	C7	otherMyeloid
5X_Female_CGTGAGCCAGTATGCT	-17.7546933437162	-2.95852107267644	C1	microglia
5X_Female_CGTGAGCCATTCCTCG	0.51751885763368	-25.8002115311929	C3	microglia
5X_Female_CGTGAGCGTCATACTG	29.4636767718006	-4.71423979745182	C6	HAM-DAM
5X_Female_CGTGAGCTCCCTCTTT	13.0368048981028	-2.45745107143572	C4	microglia
5X_Female_CGTGTAAAGCCAGTAG	19.823050291124	-10.6622163615552	C6	HAM-DAM
5X_Female_CGTGTAAAGGATCGCA	-11.742226112246	5.07616926001992	C5	microglia
5X_Female_CGTGTAACACAGGTTT	15.9583575389693	-8.0256799478477	C4	microglia
5X_Female_CGTGTAACAGACGTAG	3.36865619225282	1.63423602163824	C2	microglia
5X_Female_CGTGTAACATAGACTC	18.2640831357553	-5.81636708791794	C6	HAM-DAM
5X_Female_CGTGTAACATGAGCGA	-0.950390867923425	-17.9673713505242	C3	microglia
5X_Female_CGTGTAACATTAGGCT	3.29271964644594	-11.6920840186356	C2	microglia
5X_Female_CGTGTAAGTACTTAGC	27.1146179112076	-0.581033101747382	C6	HAM-DAM
5X_Female_CGTGTAAGTTACGCGC	14.8183736595735	-11.0574212247076	C1	microglia
5X_Female_CGTGTAATCAATAAGG	-7.40649037043062	20.6839762979394	C2	microglia
5X_Female_CGTGTAATCAGGCCCA	1.84043582789058	25.0549714515584	C5	microglia
5X_Female_CGTGTCTAGTGGGATC	-17.2141073066125	1.82743995863654	C1	microglia
5X_Female_CGTGTCTCAGGAATGC	2.05314644079714	23.4690104776381	C5	microglia
5X_Female_CGTGTCTGTAGGGTAC	-18.8660558180511	-9.55109289560337	C1	microglia
5X_Female_CGTGTCTGTGAGGCTA	-13.7188281236939	3.4529594396974	C1	microglia
5X_Female_CGTGTCTTCAATACCG	21.7532621680528	24.4735219783287	C7	otherMyeloid
5X_Female_CGTTAGACACCAGGCT	25.623442028168	-4.03245376927218	C6	HAM-DAM
5X_Female_CGTTAGAGTCATCCCT	9.09378334976111	-27.3603553700212	C8	interferon
5X_Female_CGTTAGATCACCCGAG	-11.3603626701197	11.5734143193704	C1	microglia
5X_Female_CGTTAGATCTTAACCT	-23.4043500122882	9.2238581461698	C2	microglia
5X_Female_CGTTAGATCTTCGAGA	28.768394338247	5.47652272770576	C6	HAM-DAM
5X_Female_CGTTCTGAGAGGTAGA	-19.3269188392582	6.52760649732073	C1	microglia
5X_Female_CGTTCTGAGATACACA	9.09160543789091	-0.483076048540514	C2	microglia
5X_Female_CGTTCTGGTATTACCG	-3.77488534042964	-25.3683027496137	C3	microglia
5X_Female_CGTTCTGGTCCGTGAC	29.591956912578	-5.4282648907937	C6	HAM-DAM
5X_Female_CGTTCTGGTCCTCTTG	-19.8539792097296	-2.6656590938235	C1	microglia
5X_Female_CGTTCTGGTCTCTTTA	-13.2683851829937	-10.9256755192042	C1	microglia
5X_Female_CGTTCTGGTTCGAATC	-16.0059669275713	-7.36856097223941	C1	microglia
5X_Female_CGTTCTGTCCTTTCGG	15.3456460771842	-17.6802109489761	C6	HAM-DAM
5X_Female_CGTTGGGAGAAGGGTA	-3.3734764622735	-19.1518390308619	C3	microglia
5X_Female_CGTTGGGAGGACAGAA	-22.5454037738794	-4.99564158434882	C1	microglia
5X_Female_CGTTGGGAGTCAAGGC	18.0108784291715	5.60898685236759	C4	microglia
5X_Female_CGTTGGGAGTCTTGCA	26.5949407786517	-8.72383437583227	C6	HAM-DAM
5X_Female_CGTTGGGCAGACGTAG	-11.1386699114469	-5.31485327552237	C4	microglia
5X_Female_CGTTGGGGTCGGCATC	-2.87513950497759	-1.97911425395209	C1	microglia
5X_Female_CGTTGGGGTTAAAGTG	-25.6618821128332	-13.2735918469491	C8	interferon
5X_Female_CGTTGGGTCGGTTAAC	-10.7928042392361	2.37555382018859	C1	microglia
5X_Female_CTAACTTAGACTCGGA	1.33097968733811	-7.99843086182688	C8	interferon
5X_Female_CTAACTTAGCTTATCG	-26.7453267468935	3.98721283986547	C2	microglia
5X_Female_CTAACTTAGGTGCAAC	-4.37541609171889	22.8042233056806	C2	microglia
5X_Female_CTAACTTAGGTGTTAA	-24.8797777709361	2.28682373940852	C2	microglia
5X_Female_CTAACTTAGTTAACGA	-25.1881066655828	8.79931951000591	C2	microglia
5X_Female_CTAACTTGTAAACGCG	25.5970419328058	-1.3842901373834	C6	HAM-DAM
5X_Female_CTAACTTTCAACTCTT	-25.64831093807	5.0375874612037	C2	microglia
5X_Female_CTAACTTTCTCCAGGG	-20.9869248282677	-6.52476906016469	C2	microglia
5X_Female_CTAAGACGTAGTAGTA	21.660392994768	-1.14410433028294	C6	HAM-DAM
5X_Female_CTAAGACGTAGTGAAT	6.49199572300545	-23.2183541410913	C3	microglia
5X_Female_CTAAGACGTGCAGACA	-15.5042073631643	2.26718715924318	C1	microglia
5X_Female_CTAAGACTCTACGAGT	-24.3778193223097	4.50601535913422	C2	microglia
5X_Female_CTAATGGAGCCTTGAT	-18.8511794915838	6.32171234629901	C1	microglia
5X_Female_CTAATGGCATCCCACT	0.230507975607016	-16.4539846572688	C5	microglia
5X_Female_CTAATGGGTCAGAGGT	-0.129826093247965	-5.06523506254015	C2	microglia
5X_Female_CTAATGGGTGAGTATA	26.2325440002644	-7.52217972034304	C6	HAM-DAM
5X_Female_CTAATGGGTGCAACTT	11.7129834199917	-6.34414894135838	C4	microglia
5X_Female_CTAATGGGTTGGAGGT	5.05877020131573	27.7714446328228	C5	microglia
5X_Female_CTAATGGTCTTGAGGT	-28.0346428346018	6.52772010670552	C2	microglia
5X_Female_CTACACCCAAGGTGTG	12.3741714679705	-4.18535909904883	C4	microglia
5X_Female_CTACACCCAATGACCT	-10.6539313333343	10.1497646631533	C1	microglia
5X_Female_CTACACCCAGTTCATG	-9.0271482690875	-4.19647148784238	C4	microglia
5X_Female_CTACATTAGTGGGCTA	-16.5057301002199	15.4540372518001	C2	microglia
5X_Female_CTACATTCAAGACGTG	-17.1577440688821	9.45794814911066	C2	microglia
5X_Female_CTACATTCAGTTAACC	-27.3787066943762	1.3575446297048	C2	microglia
5X_Female_CTACATTCATAAAGGT	-25.4886853576299	2.74569937188933	C2	microglia
5X_Female_CTACATTGTAGCTCCG	0.684750771030982	-21.0391855483548	C3	microglia
5X_Female_CTACATTTCAGCTGGC	27.181514844931	-3.8499618282042	C6	HAM-DAM
5X_Female_CTACCCAAGGAGTTGC	14.3683596721579	-24.041650799192	C8	interferon
5X_Female_CTACCCAAGTGGCACA	14.1664590282104	1.20885908322862	C4	microglia
5X_Female_CTACCCATCGTAGGAG	6.06937765640433	-2.3038354679864	C4	microglia
5X_Female_CTACCCATCTGCTGTC	-14.1002403462531	-4.84703459173768	C1	microglia
5X_Female_CTACCCATCTGGTGTA	-20.5393069548928	8.05305043077916	C2	microglia
5X_Female_CTACGTCAGGAGCGTT	10.3680253491414	-25.9873850722562	C8	interferon
5X_Female_CTACGTCCAAGTACCT	-10.4074808691598	-19.0380079227097	C3	microglia
5X_Female_CTACGTCCACAGCCCA	-9.98418282128999	7.18634037662987	C1	microglia
5X_Female_CTACGTCCAGACACTT	21.1259702032257	1.77676732290714	C6	HAM-DAM
5X_Female_CTACGTCGTAGAGCTG	10.3447771812006	-22.5972772966847	C4	microglia
5X_Female_CTACGTCGTCCAGTGC	28.1385658007297	-0.592315396912065	C6	HAM-DAM
5X_Female_CTACGTCTCATTTGGG	-5.64024947155655	12.2509554538594	C0	microglia
5X_Female_CTAGAGTAGGAGTTGC	-20.1105077881924	3.42142621629373	C1	microglia
5X_Female_CTAGAGTCAGGAACGT	-30.3764345903517	-0.138004193887713	C2	microglia
5X_Female_CTAGAGTTCAATACCG	-25.13504090534	7.87379031035077	C2	microglia
5X_Female_CTAGAGTTCCTAGGGC	-0.235019485717779	-24.1203387017142	C3	microglia
5X_Female_CTAGCCTAGCTAACTC	14.4427959059491	-14.7869034356006	C6	HAM-DAM
5X_Female_CTAGCCTAGCTAGGCA	23.6567860311478	-15.3844958353293	C8	interferon
5X_Female_CTAGCCTCACAGCCCA	-9.82517850893726	1.74875207736896	C1	microglia
5X_Female_CTAGCCTCAGATGGGT	-7.88086624937366	6.69564048720626	C1	microglia
5X_Female_CTAGCCTCAGGGAGAG	0.114894459847291	-16.6924440071146	C5	microglia
5X_Female_CTAGCCTGTCTGGTCG	-15.5729259898682	-1.66849814731645	C1	microglia
5X_Female_CTAGCCTGTTGATTCG	6.34045881592588	-9.58308159628509	C3	microglia
5X_Female_CTAGCCTTCGCCTGAG	25.8358432720107	10.2300962039973	C6	HAM-DAM
5X_Female_CTAGTGAAGCCAGTAG	-11.5087980953278	2.86521420120461	C5	microglia
5X_Female_CTAGTGAAGGTAAACT	-29.8418504159858	1.96746925381174	C2	microglia
5X_Female_CTAGTGAGTACTCAAC	2.22512400781733	-30.151002945047	C3	microglia
5X_Female_CTAGTGAGTCTGCCAG	11.59942819345	-8.97024877770023	C4	microglia
5X_Female_CTAGTGAGTCTTGCGG	23.7367482371961	0.28085998433132	C6	HAM-DAM
5X_Female_CTAGTGAGTTGATTCG	-9.25473258054876	-8.27363005838439	C1	microglia
5X_Female_CTAGTGATCCTTGCCA	10.249608512968	-5.78473712772687	C4	microglia
5X_Female_CTAGTGATCTTACCTA	22.130300169103	16.7619197174574	C7	otherMyeloid
5X_Female_CTAGTGATCTTGTTTG	7.90190403957722	-26.9042692425173	C8	interferon
5X_Female_CTCACACAGCATCATC	18.81373470614	-1.39560960925195	C4	microglia
5X_Female_CTCACACCACGAAGCA	-10.9284571277436	4.43743200033153	C5	microglia
5X_Female_CTCACACCAGATCCAT	-10.6936939174512	6.07378057835628	C1	microglia
5X_Female_CTCACACCAGTCAGAG	-14.8626721878797	5.32708811080433	C1	microglia
5X_Female_CTCACACGTCTAGGTT	-4.59788948618129	-5.04172658146977	C1	microglia
5X_Female_CTCACACTCATCTGTT	5.90480927182089	-32.3370719745028	C8	interferon
5X_Female_CTCAGAAAGAAACCGC	-10.2704952140331	-4.74059555458662	C4	microglia
5X_Female_CTCAGAAAGACGCAAC	-2.84917871437758	-3.68764120370924	C3	microglia
5X_Female_CTCAGAAAGTGTCTCA	-15.221819480341	12.608220777329	C2	microglia
5X_Female_CTCAGAACAACAACCT	18.0271125322744	-2.72291710777284	C6	HAM-DAM
5X_Female_CTCAGAAGTGCAACTT	-24.4479278660678	-5.65680443278382	C1	microglia
5X_Female_CTCAGAATCAAACGGG	2.00488615321825	-13.095788783965	C2	microglia
5X_Female_CTCAGAATCTGCCCTA	23.4018017005208	-2.75016659823461	C6	HAM-DAM
5X_Female_CTCATTAAGACTCGGA	8.55867165396439	26.9470233272531	C2	microglia
5X_Female_CTCATTAAGTTAAGTG	-22.3830116635282	13.0168290945634	C2	microglia
5X_Female_CTCATTAGTCTCTCTG	-18.9832318919619	17.6860137180062	C2	microglia
5X_Female_CTCATTAGTGGCCCTA	-13.9309866176565	-0.528015891871921	C1	microglia
5X_Female_CTCATTATCCAATGGT	-17.9119810846591	8.25665642124125	C2	microglia
5X_Female_CTCATTATCCGTAGTA	24.5055413884699	17.4865801812494	C7	otherMyeloid
5X_Female_CTCATTATCTACTCAT	-28.2997553068524	0.0870300611736201	C2	microglia
5X_Female_CTCATTATCTGTTGAG	30.0154507720777	-4.82762601475706	C6	HAM-DAM
5X_Female_CTCCTAGAGAGTACAT	18.9096909973399	24.6747372237459	C7	otherMyeloid
5X_Female_CTCCTAGAGCGCCTCA	21.3719912442127	-9.01366390044883	C6	HAM-DAM
5X_Female_CTCCTAGCACTTCGAA	-12.2534321991629	0.572451566322864	C1	microglia
5X_Female_CTCGAAAAGATGTAAC	-20.7144749146935	9.72666088233286	C2	microglia
5X_Female_CTCGAAAAGCGATATA	-13.4332308189263	30.266865767617	C9	proliferating
5X_Female_CTCGAAAGTAGCTGCC	0.339425680723495	-20.0199506425087	C3	microglia
5X_Female_CTCGAAAGTTCGTCTC	4.61502270356281	-16.5346517795775	C3	microglia
5X_Female_CTCGAAATCATCTGCC	-12.332762912028	31.888730124243	C9	proliferating
5X_Female_CTCGAGGAGATCGGGT	-22.3821367462018	0.44544958027497	C1	microglia
5X_Female_CTCGAGGAGCCCTAAT	-26.6236528309247	-5.02797545605357	C1	microglia
5X_Female_CTCGAGGAGCGAAGGG	-15.0223376597167	-2.82319998655765	C1	microglia
5X_Female_CTCGAGGAGGATATAC	-6.87406155035335	15.7084136322091	C0	microglia
5X_Female_CTCGAGGCAATGGATA	-0.604415959747021	27.0382602965973	C5	microglia
5X_Female_CTCGAGGCACAACTGT	-14.0539881761686	7.1569933715499	C1	microglia
5X_Female_CTCGAGGGTATATGGA	-23.9112623947067	15.3127029322529	C1	microglia
5X_Female_CTCGAGGGTCGACTAT	28.9083557831587	-6.62959660165993	C6	HAM-DAM
5X_Female_CTCGGAGAGAAAGTGG	3.05776631803408	-20.0541326392241	C3	microglia
5X_Female_CTCGGAGCAAGGACTG	14.639592429626	-7.61426192249703	C4	microglia
5X_Female_CTCGGAGCACTAGTAC	-11.680448042755	-8.97069679877984	C1	microglia
5X_Female_CTCGGAGCACTGTGTA	-15.4051343426142	4.7376802868135	C1	microglia
5X_Female_CTCGGAGCAGTCTTCC	8.60075171269972	-9.72739178808379	C4	microglia
5X_Female_CTCGGAGGTGAGGCTA	14.112706398016	-1.32121961972468	C4	microglia
5X_Female_CTCGGAGTCGGACAAG	-0.767702188521077	-0.67365527120191	C5	microglia
5X_Female_CTCGGAGTCTCACATT	-26.5236208940815	-4.9886770451957	C1	microglia
5X_Female_CTCGGAGTCTCCCTGA	-8.69178767761012	2.41486113807983	C5	microglia
5X_Female_CTCGGAGTCTCTAAGG	0.046126419231793	-16.15104209107	C5	microglia
5X_Female_CTCGGGAAGATCCTGT	17.2437599310231	-11.1418043125515	C6	HAM-DAM
5X_Female_CTCGGGAAGCTAGCCC	-14.3039556548926	2.74344929356846	C1	microglia
5X_Female_CTCGGGAAGGTACTCT	6.2060528817845	-19.7011937364316	C3	microglia
5X_Female_CTCGGGACACCCATGG	14.8166463698122	3.09963137839357	C4	microglia
5X_Female_CTCGGGACAGTAAGCG	18.1529063170615	5.41253178550251	C4	microglia
5X_Female_CTCGGGAGTAGGCATG	-8.17666051023745	-22.1441248353522	C3	microglia
5X_Female_CTCGGGATCAAACCAC	-17.6446404933497	-3.0068006718639	C1	microglia
5X_Female_CTCGGGATCAAAGACA	-2.08840674971459	25.8959549699166	C5	microglia
5X_Female_CTCGGGATCATACGGT	24.3449606860025	19.3664301209698	C7	otherMyeloid
5X_Female_CTCGGGATCCTAAGTG	4.56499381118283	-28.7064761355455	C3	microglia
5X_Female_CTCGGGATCGCCAAAT	-2.32670337520474	-25.2895454569444	C3	microglia
5X_Female_CTCGTACAGACAGGCT	23.697819266039	-0.18875934831294	C6	HAM-DAM
5X_Female_CTCGTACAGCCCGAAA	-11.1509310179504	-16.6070583696698	C3	microglia
5X_Female_CTCGTACAGCGCTCCA	20.5831184314215	-9.22282446524426	C6	HAM-DAM
5X_Female_CTCGTACAGCTTATCG	-21.26588627446	3.06029160433045	C2	microglia
5X_Female_CTCGTACCAAATCCGT	23.3802003385315	-5.3486529863534	C6	HAM-DAM
5X_Female_CTCGTACCAACCGCCA	-8.65057840698582	-20.364552887426	C3	microglia
5X_Female_CTCGTACCAGGCTGAA	-19.7938405008917	-3.24377814959419	C1	microglia
5X_Female_CTCGTACGTCGGCTCA	28.6990067637653	5.46028624826722	C6	HAM-DAM
5X_Female_CTCGTACTCAAGGTAA	11.0958460978104	-23.69366355789	C3	microglia
5X_Female_CTCGTACTCACAGGCC	-15.2338071849935	-3.92372985407775	C1	microglia
5X_Female_CTCGTACTCACTGGGC	26.6109160796404	0.966854922295668	C6	HAM-DAM
5X_Female_CTCGTACTCAGCATGT	21.8864772989207	24.7033467405817	C7	otherMyeloid
5X_Female_CTCGTACTCTGTCCGT	31.3692522969782	-1.76221318370408	C6	HAM-DAM
5X_Female_CTCGTCAAGACTTGAA	-6.50528899528498	24.0802848048012	C2	microglia
5X_Female_CTCGTCAAGCCGATTT	15.6889463869122	-15.2901486209063	C6	HAM-DAM
5X_Female_CTCGTCAAGGCAGTCA	-11.2312813693894	1.06618870305113	C1	microglia
5X_Female_CTCGTCACAATCCAAC	2.90742093597859	-1.08164952178132	C4	microglia
5X_Female_CTCGTCACAATCGGTT	2.96582116802079	-1.6461540028588	C5	microglia
5X_Female_CTCGTCACACCGATAT	-0.0340076120918207	-19.4497665041658	C3	microglia
5X_Female_CTCGTCACAGCTCCGA	-12.4275817920649	-6.67376121026421	C1	microglia
5X_Female_CTCGTCAGTCTCGTTC	14.8531119573404	3.01710527500123	C4	microglia
5X_Female_CTCGTCATCCCTAATT	-19.0859665662511	-0.0738109163093959	C1	microglia
5X_Female_CTCTAATAGCTGCCCA	-23.802080799249	-4.9013445988798	C1	microglia
5X_Female_CTCTAATGTAAGCACG	24.2937932893066	-15.3819730322858	C8	interferon
5X_Female_CTCTAATTCGCATGGC	-24.7598739913088	-10.8666015606471	C4	microglia
5X_Female_CTCTAATTCGGTTCGG	14.9715046037906	-2.44289018614425	C4	microglia
5X_Female_CTCTAATTCTGGGCCA	24.0378670501601	24.1840494769337	C7	otherMyeloid
5X_Female_CTCTAATTCTTGCCGT	14.333046685233	-23.8551037010454	C8	interferon
5X_Female_CTCTACGAGCTGATAA	28.1848811874819	-5.98055837483733	C6	HAM-DAM
5X_Female_CTCTACGCACCATCCT	-13.976361162844	30.339071601079	C9	proliferating
5X_Female_CTCTACGGTCTAGGTT	21.1111695847344	-3.48105838643072	C6	HAM-DAM
5X_Female_CTCTACGTCATGTCCC	19.0273548625978	-17.5289999859512	C8	interferon
5X_Female_CTCTACGTCGGTCTAA	26.8778244329881	-8.14718134435917	C6	HAM-DAM
5X_Female_CTCTGGTAGACTGGGT	-14.3563257897407	-6.32007869496507	C1	microglia
5X_Female_CTCTGGTAGATAGTCA	-13.9068409181087	8.2081862864595	C2	microglia
5X_Female_CTCTGGTAGTCTCAAC	-11.6343596994404	5.78224381167481	C1	microglia
5X_Female_CTCTGGTAGTTTAGGA	22.6210436296764	6.04548449578259	C3	microglia
5X_Female_CTCTGGTCAACAACCT	-7.14622062036908	-1.16455080626677	C5	microglia
5X_Female_CTCTGGTCAAGCCTAT	21.9210683282629	-4.45304289017432	C6	HAM-DAM
5X_Female_CTCTGGTCAAGGACAC	19.2970347242985	7.42863049861237	C6	HAM-DAM
5X_Female_CTCTGGTCAGCCTGTG	-9.35083078325966	-3.16765870968407	C1	microglia
5X_Female_CTCTGGTGTAACGTTC	-14.0323974378828	-3.7060643896926	C1	microglia
5X_Female_CTGAAACAGATGGCGT	27.3550878780619	-1.70948172792821	C6	HAM-DAM
5X_Female_CTGAAACAGCAGACTG	8.43966285885793	-27.9051870259513	C8	interferon
5X_Female_CTGAAACAGCGATCCC	-14.2534031176293	-1.04458297911119	C1	microglia
5X_Female_CTGAAACAGTACGCGA	-14.7276804792114	-12.5948187945034	C1	microglia
5X_Female_CTGAAACCAAACCTAC	-2.91553242169261	-7.33142692156076	C2	microglia
5X_Female_CTGAAACCAGTCACTA	3.59741126891775	0.0210749155311674	C4	microglia
5X_Female_CTGAAACCATGCTGGC	2.94266280834308	-3.02041298676916	C4	microglia
5X_Female_CTGAAACGTACGCTGC	-13.7807021415007	-11.086581331045	C1	microglia
5X_Female_CTGAAACGTCCTGCTT	-19.2151180273051	0.611158268229113	C1	microglia
5X_Female_CTGAAACGTTCCCGAG	-26.657494094506	-7.43503500107413	C1	microglia
5X_Female_CTGAAGTAGACAATAC	-11.1918557477946	17.0680728025897	C2	microglia
5X_Female_CTGAAGTAGTGTTAGA	-18.750373096988	-22.8692477759248	C2	microglia
5X_Female_CTGAAGTCACCAGGTC	29.2168097824321	-9.66618491622614	C6	HAM-DAM
5X_Female_CTGAAGTCACGGATAG	7.19446479094127	-16.7967250851642	C3	microglia
5X_Female_CTGAAGTCATGTCCTC	14.5484192878576	6.74693348142072	C0	microglia
5X_Female_CTGAAGTGTAATTGGA	22.1434009632292	-7.1964752061703	C6	HAM-DAM
5X_Female_CTGAAGTGTAGAGCTG	-20.029267253651	12.9711406743892	C2	microglia
5X_Female_CTGAAGTGTAGGCATG	-22.2028849559361	-3.49621793180335	C1	microglia
5X_Female_CTGAAGTGTCTAGTGT	31.7721206424143	-2.39885930367203	C6	HAM-DAM
5X_Female_CTGAAGTGTGACGGTA	-7.73879788004759	2.38694893798274	C5	microglia
5X_Female_CTGAAGTGTGACTACT	24.4875505466905	-6.19655754916084	C6	HAM-DAM
5X_Female_CTGAAGTGTTGCGCAC	29.3217275075816	-10.102047523391	C6	HAM-DAM
5X_Female_CTGATAGAGCGTTTAC	25.7435963064551	-7.09727321455593	C6	HAM-DAM
5X_Female_CTGATAGAGGAATCGC	21.4858755347442	-1.04396111033527	C6	HAM-DAM
5X_Female_CTGATAGAGTCAATAG	19.0401873426821	-3.71421534461284	C6	HAM-DAM
5X_Female_CTGATAGAGTCATCCA	-26.2174188658688	0.616959352251085	C1	microglia
5X_Female_CTGATAGAGTGGGCTA	31.522460030957	-0.952307443202167	C6	HAM-DAM
5X_Female_CTGATAGCAAGCCATT	-19.7094425945901	-5.55264161615392	C1	microglia
5X_Female_CTGATAGCAAGGACTG	-17.9587761944158	5.93583673680382	C2	microglia
5X_Female_CTGATAGCAGCTGGCT	-15.5194866359169	-4.61589535077395	C1	microglia
5X_Female_CTGATAGCAGGGATTG	-7.23129081519165	24.0187426525332	C2	microglia
5X_Female_CTGATAGGTATGAAAC	-19.8070020002077	-4.23515027728446	C1	microglia
5X_Female_CTGATAGGTCATACTG	-27.5768289350326	6.41365590238538	C2	microglia
5X_Female_CTGATAGGTGTAACGG	3.1366621783148	-15.3258895236895	C5	microglia
5X_Female_CTGATAGTCATTGCCC	22.3334641998371	-12.7002174418976	C4	microglia
5X_Female_CTGATAGTCTAGCACA	22.0793849733517	21.3591532343145	C7	otherMyeloid
5X_Female_CTGATCCAGACACTAA	-25.6236173318754	12.0059598315	C2	microglia
5X_Female_CTGATCCAGATAGTCA	-19.7554656704085	-22.2610448852495	C3	microglia
5X_Female_CTGATCCAGTGCGTGA	26.9456471518435	16.6702452460884	C7	otherMyeloid
5X_Female_CTGATCCCACAGACAG	26.6365710734459	-9.83704771145013	C6	HAM-DAM
5X_Female_CTGATCCCAGGTTTCA	15.7225624734948	-0.158981841266997	C4	microglia
5X_Female_CTGATCCCATACGCTA	-2.3511920635696	-25.5287549649222	C3	microglia
5X_Female_CTGATCCCATCAGTCA	-5.51339087888052	27.075180098026	C5	microglia
5X_Female_CTGATCCCATGGTAGG	-19.8959479322252	0.0676397738377049	C1	microglia
5X_Female_CTGATCCCATTTGCTT	-9.3506907480787	-20.4976260137652	C3	microglia
5X_Female_CTGATCCGTCGGATCC	-15.6963078636673	-8.49287350206715	C1	microglia
5X_Female_CTGCCTAAGAAACCGC	-16.3662508164556	-4.07379623353436	C1	microglia
5X_Female_CTGCCTAAGCAACGGT	-13.7522111183568	0.490886184244311	C1	microglia
[truncated: 19,623 more rows]
