# Supplementary material for: Alzheimer’s Patient Microglia Exhibit Enhanced Aging and Unique Transcriptional Activation
Source: Cell Rep. Author manuscript; Available in PMC 2020 Aug 12. (PMC7422733; doi:10.1016/j.celrep.2020.107843)
Supplement: 6 [file NIHMS1608497-supplement-6.zip › syn18485175-Mathys-cells.csv]

	microgliaSV3.tSNE1	microgliaSV3.tSNE2	cluster	interpretation
AACTTTCAGGATGGTC.1	7.21375816682819	-15.550123317513	C1	Microglia
ACGGGCTCAATCAGAA.1	7.38241772558749	-12.2438841649436	C1	Microglia
ACTTACTGTGAAATCA.1	4.27226208619905	33.8018393063851	C3	NK
AGCGGTCAGATGTTAG.1	23.8125728361068	-5.20513823658638	C5	FerritinMics
AGTGAGGGTGGTAACG.1	4.1545660318793	-15.7361986648103	C1	Microglia
ATTACTCAGGAGTAGA.1	10.7801386995278	-12.4308607036679	C1	Microglia
CAACCAACAAGCGTAG.1	-8.55180899537289	-21.9805237457051	C4	Macrophage
CAGGTGCAGTCCATAC.1	11.0554063824112	-11.2270413392729	C1	Microglia
CGATGGCGTCTTGTCC.1	8.19869212201605	-2.65663648430856	C2	HAM
CGATGGCGTTCTGTTT.1	10.8752133288723	-12.9257005739719	C1	Microglia
CGCGTTTAGATGTAAC.1	2.51168321946706	32.4946483473899	C3	NK
CTGTTTACACATCCAA.1	8.65808791648339	-12.9994985783797	C1	Microglia
GATCGCGCACTTAACG.1	2.19561277470663	26.4878738748642	C3	NK
GATCTAGGTCCGAGTC.1	0.62619963244171	-13.1642587455234	C1	Microglia
GCCTCTATCACGAAGG.1	11.0519253221306	-13.6751607079528	C1	Microglia
GCTTGAATCTTCATGT.1	6.39873266813281	-13.357818825166	C1	Microglia
TGGTTCCTCTTGCAAG.1	14.0955371175751	-22.8379907144948	C6	OtherMyeloid
TGTGGTAGTCACTGGC.1	6.84626628227495	-12.0095607375673	C1	Microglia
TTCCCAGAGAGCTGCA.1	5.15843971925067	-11.9589744584785	C1	Microglia
TTCTACATCAGGTAAA.1	6.92158051709822	-14.8802380625997	C1	Microglia
TTGAACGGTAATAGCA.1	1.52097878221739	33.0720925967847	C3	NK
AACTCTTTCTCGTATT.2	14.0736716950323	-11.2055282309405	C1	Microglia
AGGGTGAGTGTGACCC.2	13.2322981598112	-9.992472160514	C1	Microglia
AGTGGGACACTGCCAG.2	3.42307269294043	-3.26551395476734	C1	Microglia
ATGAGGGGTTCGGCAC.2	15.4094559572609	-9.62302952779258	C2	HAM
CACTCCAAGTAAGTAC.2	1.72050880805667	8.6157870238636	C2	HAM
CAGCATAGTCATGCAT.2	11.8219569667393	-15.1190905208934	C1	Microglia
CGGACTGAGGTGCTTT.2	11.9771287333144	-9.80625310908651	C1	Microglia
CTAATGGCATAACCTG.2	-13.2182819539155	-20.2462658661687	C4	Macrophage
CTAATGGTCCGTAGTA.2	13.228861688003	-11.0464548818361	C1	Microglia
CTCATTAGTCTTGCGG.2	11.7909301267346	-14.5064590805922	C1	Microglia
CTCTAATGTAAGTGGC.2	16.5601024940748	-8.34398656403396	C2	HAM
CTGCGGAAGAAACGCC.2	2.14119184866593	29.0636361529946	C3	NK
CTGCTGTTCGAACTGT.2	12.6611015337385	-11.2574910826273	C1	Microglia
CTTAGGATCTAACTCT.2	10.9940202107107	-10.4268204282609	C1	Microglia
GCGACCATCGAGGTAG.2	8.30904994151011	-5.78627869823552	C0	Microglia
GGAACTTGTTGACGTT.2	16.5593679961451	-8.76832773155882	C2	HAM
GGCGACTCAGCATACT.2	-10.8899401614865	-11.0956475290969	C0	Microglia
GGCTGGTGTTTACTCT.2	-12.9599468038154	-20.0938549463112	C4	Macrophage
GTCACGGTCGATCCCT.2	16.2583036601178	-7.96571295325463	C2	HAM
GTCATTTTCTCATTCA.2	15.5721872520184	-7.35919895374127	C2	HAM
GTCTCGTTCGAATCCA.2	2.37325291383409	-9.194772794941	C1	Microglia
GTTAAGCTCACTTACT.2	13.8262795827257	-10.5337329746053	C1	Microglia
TACACGACAGACACTT.2	16.6308496527679	-6.90639431918598	C2	HAM
TACTTACCACAGCCCA.2	11.0637199525484	-9.40199595880141	C1	Microglia
TATTACCGTTCGTGAT.2	15.5716806236121	-9.67982825489759	C2	HAM
TCCACACGTGCCTGCA.2	1.98519810679176	-18.7373355009399	C1	Microglia
TCGCGAGGTGTGAAAT.2	14.9499720375244	-6.38033702137676	C2	HAM
TGATTTCTCTGCAGTA.2	12.0861147411453	-9.92086075480989	C1	Microglia
TGGCCAGGTCTGGTCG.2	8.98941923347139	-12.0532795301127	C1	Microglia
TTAGGACGTGCACCAC.2	9.4421845873023	-10.0663097446637	C1	Microglia
TTATGCTCACGGTAGA.2	17.3878392570439	-7.58226068253137	C2	HAM
TTGGAACGTTTGTTTC.2	10.0976791799678	-7.64189847173329	C2	HAM
TTTACTGAGTGTTTGC.2	12.3455805572972	-11.3541717469777	C1	Microglia
AACTCCCCATGGGAAC.3	-14.2771040135908	12.7507897664206	C0	Microglia
AACTTTCCATTGGGCC.3	-16.9795878054517	6.45297757671314	C0	Microglia
AAGGAGCTCAGAGCTT.3	-1.09901582678718	27.0846996919598	C3	NK
AATCGGTGTCTGCAAT.3	-4.09876562588448	27.0638525103243	C3	NK
ACAGCCGAGCACGCCT.3	0.555875552772881	22.810966177874	C3	NK
ACCTTTAGTTAAGACA.3	-12.9814950977494	6.23753321496421	C0	Microglia
ACGAGGAGTTCACGGC.3	-7.10632230927157	12.7101244723658	C0	Microglia
ACGATACAGATGTAAC.3	-13.8748081389185	-23.3333286682463	C4	Macrophage
ACGATGTGTTACGACT.3	0.380078975193253	22.8846628141739	C3	NK
ACGCAGCCACCGCTAG.3	-0.0392503411139711	27.5301514804929	C3	NK
ACGCAGCCATACGCTA.3	1.97033921461632	32.8376949131562	C3	NK
ACGGGTCGTCCGTTAA.3	-5.25892171061863	4.84486757071902	C0	Microglia
ACGTCAATCATGCAAC.3	1.69706313891121	31.4472261024903	C3	NK
AGAGCGAGTAGCGTCC.3	-2.32981413097609	27.7683333621277	C3	NK
AGAGCTTGTAGTACCT.3	-13.7870957588517	0.291424519067953	C0	Microglia
AGCCTAAGTCCAGTTA.3	-15.3480629652633	-0.323255380410118	C0	Microglia
AGCGGTCTCCTATTCA.3	-9.45037760165765	11.7360894149644	C0	Microglia
AGCGTATGTCATACTG.3	-13.1871276819956	-22.0673057683457	C4	Macrophage
AGCTCTCGTACCAGTT.3	0.482530032582249	27.4278750164901	C3	NK
AGGTCATTCCCAAGTA.3	-16.7760600512986	5.80932143191642	C0	Microglia
ATCCGAACAGACAAAT.3	24.1374608947941	-3.14963194112531	C5	FerritinMics
ATTTCTGGTTCGGGCT.3	-9.91191644244698	-21.3101936283432	C4	Macrophage
CAACCAAAGGCAGTCA.3	13.9883229380887	-22.7807280466418	C6	OtherMyeloid
CACAAACCATGGAATA.3	25.44453047959	-2.71595704773345	C5	FerritinMics
CACATAGTCCCTAATT.3	1.22200492869926	33.0036620361537	C3	NK
CACCAGGCAGTATAAG.3	-6.40715384598239	12.4079529854412	C0	Microglia
CAGAATCTCGCTTAGA.3	-1.11958711766286	26.6273796108679	C3	NK
CAGAGAGGTGCACTTA.3	-12.2422101749495	-22.6781603764422	C4	Macrophage
CAGAGAGTCCCTAATT.3	-3.63218762458477	12.6377344424498	C0	Microglia
CAGCGACAGCTCCCAG.3	-13.0473695115129	-18.366350344169	C4	Macrophage
CATCCACAGGTGATTA.3	5.31472155622715	31.0950469128877	C3	NK
CATGACACACACAGAG.3	-15.0133248666898	-22.6925884541419	C4	Macrophage
CATGGCGAGCTTTGGT.3	4.27340792151181	-0.355959828297769	C2	HAM
CATTCGCGTTGAGGTG.3	-1.760172868284	-10.3343414507818	C6	OtherMyeloid
CCATGTCCACCTTGTC.3	-7.85223763786187	12.4078054502473	C0	Microglia
CCGTTCAAGGGCTTCC.3	13.6955250687049	-22.6074639219275	C6	OtherMyeloid
CGAACATTCTGTTTGT.3	4.00579057905166	27.8829619759396	C3	NK
CGCGGTATCACGACTA.3	-5.75372548210034	14.9917994487957	C0	Microglia
CGCTTCATCTGCGGCA.3	-12.019320596949	6.16159071160656	C0	Microglia
CGGAGTCCATCAGTAC.3	-14.1725402074273	-23.2718990412196	C4	Macrophage
CGTGAGCTCGCGATCG.3	-15.6792317043624	4.29035711289465	C0	Microglia
CGTGTCTTCTGGCGAC.3	-8.81931487155842	14.9543004609422	C0	Microglia
CGTTAGAAGGACAGCT.3	-13.4404949011056	1.45691432248932	C0	Microglia
CGTTAGATCAGAAATG.3	13.4420846978683	-22.4185973704671	C6	OtherMyeloid
CTAATGGCAGTACACT.3	-13.3661152445001	6.61791087650501	C0	Microglia
CTACACCCATCCCATC.3	-12.072456370303	8.00502737325703	C0	Microglia
CTACGTCCATCTACGA.3	13.6008038347761	-22.5728663791827	C6	OtherMyeloid
CTCACACGTTCAGACT.3	-9.06821250988003	12.1856329979103	C0	Microglia
CTCGTCAGTGATAAGT.3	-4.48548919157466	-4.30434019757709	C0	Microglia
CTTCTCTCATCCGGGT.3	4.47563836391359	23.4741487137308	C3	NK
GAAACTCGTGCAGACA.3	-15.0666148314573	4.67246063549603	C0	Microglia
GAAACTCTCCGCGCAA.3	-12.3086669561049	9.92745586975302	C0	Microglia
GAACATCCACGAGGTA.3	-7.74039578648277	11.9188004982401	C0	Microglia
GACTACATCTCACATT.3	-3.29478820412159	11.4041451694296	C0	Microglia
GATGAGGGTAAGGGAA.3	-9.57406919349523	-21.1438214242186	C4	Macrophage
GATGCTAGTACATCCA.3	0.976087781070903	33.189385689	C3	NK
GATGCTAGTCCAGTGC.3	4.24187207936458	27.0900341478106	C3	NK
GATGCTATCTTGAGGT.3	-13.4837086508104	8.87277245074959	C0	Microglia
GATTCAGCAAACTGTC.3	-7.07208773553141	12.2010583583525	C0	Microglia
GATTCAGCACTTCTGC.3	-10.4147471279402	-3.38341230164633	C0	Microglia
GCATGTAAGTGGAGTC.3	-12.141101437284	6.25089570320477	C0	Microglia
GCCAAATAGTCGATAA.3	1.18306934266191	32.8181789518089	C3	NK
GCGCAACTCGCAGGCT.3	-15.2222348023532	7.021368978839	C0	Microglia
GCGCGATTCAGCTCTC.3	0.256865311950556	27.2344074597995	C3	NK
GCGCGATTCGCGTTTC.3	-4.43293160305583	4.9965827406845	C0	Microglia
GCTTGAACAAGTCTAC.3	-4.55427172082828	27.0050490087706	C3	NK
GGAAAGCTCCGCAGTG.3	-13.5306610959225	-17.7851984563046	C4	Macrophage
GGAACTTGTTACAGAA.3	4.90929295869525	10.0553510733469	C0	Microglia
GGAGCAAAGATTACCC.3	-11.0596453443794	0.870164923920223	C0	Microglia
GGCGACTGTACCAGTT.3	-4.42869163375175	13.9216945161827	C0	Microglia
GGGAATGCAGCTGCAC.3	-4.95740282682372	5.47070602600897	C0	Microglia
GGGTTGCAGATCCTGT.3	-3.71927201178035	-4.41677760780422	C0	Microglia
GGGTTGCCAAGTAGTA.3	-9.82221428235565	4.32433543445676	C0	Microglia
GTATTCTGTAGCTTGT.3	-8.87681792948998	4.6536784108013	C0	Microglia
GTCCTCAAGGGAACGG.3	-13.1483595846713	-19.0839589895813	C4	Macrophage
GTGCAGCTCTTATCTG.3	-13.8288937080851	-1.25911342152586	C0	Microglia
GTGTGCGAGCGGCTTC.3	-15.2364086045492	1.4178324105041	C0	Microglia
GTTACAGGTAAATGTG.3	1.89919373982946	29.7659876889413	C3	NK
GTTACAGTCTGCTTGC.3	-5.42321500162684	16.3877769561277	C3	NK
TACACGACACCATCCT.3	-10.2037640766023	-3.291796225931	C0	Microglia
TACGGATAGACGCAAC.3	-14.6990010465279	-21.3205040945174	C4	Macrophage
TACGGTAAGGAATCGC.3	13.36522820002	-22.4658685586697	C6	OtherMyeloid
TACTCATGTAAGGATT.3	-11.5602051489171	-22.4158884797328	C4	Macrophage
TACTCATGTTCACCTC.3	-3.12809804554403	13.534664606936	C0	Microglia
TCACGAAAGCCTTGAT.3	2.81706366382182	29.6107135329139	C3	NK
TCGAGGCCATTTCACT.3	-9.85766298455743	-4.08231687551037	C0	Microglia
TCGCGTTAGTGTTAGA.3	1.62052674405714	26.0164597001344	C3	NK
TCTGAGAGTGAAAGAG.3	-14.0719266119053	5.01617911848675	C0	Microglia
TGACAACTCATGTGGT.3	-8.81472736545085	6.85994693142491	C0	Microglia
TGAGCCGCAGGTTTCA.3	5.4523482712245	17.792092295413	C5	FerritinMics
TGCACCTCAAGCCGTC.3	-5.76390711239574	10.6432004673129	C0	Microglia
TGCCAAAGTATGCTTG.3	-14.2882035018081	-23.0039223472171	C4	Macrophage
TGCGTGGTCCTAGTGA.3	-13.817243390933	7.78189025322679	C0	Microglia
TGGACGCTCGGATGGA.3	-15.807854548591	-19.525713866678	C4	Macrophage
TGGCTGGCATACTACG.3	1.41655382650409	31.5019117581865	C3	NK
TGGGCGTGTGCTGTAT.3	-5.62028844927559	14.889258478208	C0	Microglia
TGTATTCTCGTATCAG.3	3.39667169488545	31.8777291813883	C3	NK
TGTGTTTTCTGAGGGA.3	13.5214368196866	-22.5296117472239	C6	OtherMyeloid
TTAACTCGTACCGGCT.3	-4.13655112779426	-16.8668526801471	C1	Microglia
TTCTACAAGGCAGGTT.3	-8.73598445467454	-21.8793430302581	C4	Macrophage
TTCTCAACAAGCTGAG.3	-8.27681460440133	10.7152414086739	C0	Microglia
TTTATGCCACTGTTAG.3	2.80731179006083	24.9712288409983	C3	NK
AACTCAGCAGCCTATA.4	-6.25150264073563	3.03373767325794	C0	Microglia
AACTTTCAGAGTAATC.4	-5.10252825054392	-4.26908040510832	C0	Microglia
ACACCCTCAGTAGAGC.4	-14.2987812145419	11.2124748018073	C0	Microglia
ACGAGGAGTATAGGGC.4	-12.9241438740021	13.6397754151831	C0	Microglia
ACGTCAAGTTAGTGGG.4	-1.11411780599203	-7.98860701910467	C0	Microglia
AGATCTGTCTGGTATG.4	-0.780283055396259	14.1391256393273	C0	Microglia
AGGGAGTGTCACCTAA.4	7.69245124619361	-5.217809450096	C0	Microglia
ATAACGCGTGCGATAG.4	-4.96274006550154	5.62884209592653	C0	Microglia
ATTATCCCAAGTCTAC.4	-18.4633721587346	2.85741259929659	C0	Microglia
ATTATCCGTGTGGTTT.4	-9.34316752962302	4.63411333186604	C0	Microglia
ATTATCCGTTAGGGTG.4	-7.56425679796729	9.91015138349705	C0	Microglia
CAACCTCTCATGCTCC.4	2.14799745786327	22.517577572038	C3	NK
CACACCTGTCTAAAGA.4	28.3529212119398	-2.76863158425936	C5	FerritinMics
CCACGGATCGAGAACG.4	-12.858585945011	14.7877390634955	C0	Microglia
CCCAATCTCGCCATAA.4	-15.4262063688852	4.62503662364788	C0	Microglia
CCCATACGTGCAGTAG.4	-11.8659632034573	5.48839799617325	C0	Microglia
CCGTTCATCGGAATCT.4	7.58520959455819	6.13263333855152	C2	HAM
CCTTCCCCAGTGGGAT.4	11.762425090426	6.52694048635431	C2	HAM
CGGAGTCGTTCAGACT.4	-7.59497354101978	-3.30905865729161	C0	Microglia
CGGTTAAGTGATAAGT.4	-7.89267823465807	-3.39061952098661	C0	Microglia
CGTGTCTCAGCGATCC.4	-11.6710157829093	-4.35018762205579	C0	Microglia
CGTTCTGGTAAGTGTA.4	-8.26524198305244	4.78228496924665	C0	Microglia
CGTTGGGCAATCTACG.4	24.0779682544736	-2.36658846360348	C5	FerritinMics
CTCACACGTCGACTAT.4	-12.024954500343	8.52316295842549	C0	Microglia
CTGAAGTGTTCCACTC.4	-10.1452922980809	8.63903282592634	C0	Microglia
CTTACCGTCGGACAAG.4	-13.4022377909793	-5.91398777574356	C0	Microglia
CTTTGCGAGCTAACAA.4	-12.0261465395925	7.42332144626639	C0	Microglia
GAACGGATCAGAGGTG.4	-6.22882545464324	9.51933074372382	C0	Microglia
GCAGTTATCCCTTGTG.4	-2.56052140762425	5.43390576020087	C0	Microglia
GCGAGAAAGCCAGTAG.4	-6.09024660993419	2.71212523194636	C0	Microglia
GCGCGATGTTCACGGC.4	-3.20552957706693	6.63807834863802	C0	Microglia
GGACAAGAGGAGCGAG.4	6.46673028973625	6.03120761911457	C0	Microglia
GGCAATTCACAGCGTC.4	8.27498193909189	4.72713110956828	C2	HAM
GTAACTGGTTATCGGT.4	-6.79867072808969	11.4441007089998	C0	Microglia
GTACGTATCGATAGAA.4	-11.1006811807568	3.59939477452593	C0	Microglia
GTATTCTTCTGTTTGT.4	24.2305683677019	-1.39148685686692	C5	FerritinMics
GTCTTCGAGAGTGAGA.4	-4.47080268116094	9.43228021690175	C0	Microglia
TAAGTGCTCTTACCGC.4	-17.1409368226726	5.69520117578635	C0	Microglia
TACGGTAGTAGAGGAA.4	-5.34616413912916	-0.349468210334989	C0	Microglia
TCAATCTTCAGCACAT.4	-9.34624368504702	3.07113210053616	C0	Microglia
TCGCGAGGTCCGAGTC.4	26.4053855802981	-1.89452903031282	C5	FerritinMics
TCGCGTTTCATGCTCC.4	-9.60495435111499	11.404054751267	C0	Microglia
TCTCATAGTCTAACGT.4	-7.97431409189288	9.89899287975333	C0	Microglia
TGCGCAGAGCTCCCAG.4	-13.1637355789378	1.89724597496758	C0	Microglia
TGGCTGGGTAGGGTAC.4	-8.30323575113526	-4.67768045405578	C0	Microglia
TTCCCAGTCACGCGGT.4	-12.0505156604044	14.3582310739987	C0	Microglia
TTCGGTCTCTCTAAGG.4	-11.1571869689873	-8.16545327267305	C0	Microglia
AACCGCGGTCACTGGC.5	1.67830111255296	26.5105202270163	C3	NK
AAGACCTAGCGTTGCC.5	-1.8349792501299	26.6098747827542	C3	NK
ACACTGAAGCAGGTCA.5	-6.11186004408069	6.08985208355081	C0	Microglia
ACATCAGAGTCGTACT.5	-5.60286126034294	-12.2329196741242	C1	Microglia
ACCTTTACAAGCTGGA.5	-5.40755754374952	-2.49821551993927	C0	Microglia
ACGATACTCACCATAG.5	-6.26328322123131	-9.9744446236962	C0	Microglia
ACGGAGACATGCAACT.5	-0.0382353412475865	28.2713733558286	C3	NK
ACTATCTCATTGGGCC.5	-0.604436674756501	-11.836785585214	C0	Microglia
ACTTACTCAACTGGCC.5	0.468212941201607	26.079351699453	C3	NK
AGATTGCCAGCTATTG.5	13.383426366108	-5.79849619711421	C2	HAM
AGATTGCTCAGCTCGG.5	-2.13946924512112	-17.9007298250062	C1	Microglia
AGATTGCTCTGGAGCC.5	-4.31534494156363	-0.831794627433712	C0	Microglia
AGCGGTCCACACCGCA.5	-0.95700204341835	23.9294044081957	C3	NK
AGCGTATGTCGAGTTT.5	-3.2196610867127	-9.32399520515245	C0	Microglia
AGCGTCGCACCTATCC.5	-5.2930055408936	-9.70810931481302	C0	Microglia
AGGCCACTCACCCTCA.5	3.76821411685528	27.840162309867	C3	NK
AGTGTCACAAAGTGCG.5	6.73741691006012	-3.40041210339861	C2	HAM
AGTGTCATCGTTTAGG.5	-19.9406553674923	2.19661471166454	C0	Microglia
ATAACGCGTCAGAATA.5	-6.50774666253132	-11.2938207646763	C0	Microglia
ATCATGGTCCTAGTGA.5	2.84103326853325	32.7724113535076	C3	NK
ATCCGAACACAAGTAA.5	-9.61589145506235	-13.9874319650985	C0	Microglia
ATCTACTCAGACGCAA.5	-14.1855388722942	-7.81513937170813	C0	Microglia
ATTATCCGTCTTCAAG.5	-2.71267000162101	2.46366512687758	C0	Microglia
ATTGGTGCATCGATTG.5	1.62247586068767	30.5244863578196	C3	NK
CAAGAAACAAGCCGCT.5	-11.4014607179225	-24.2621203278304	C4	Macrophage
CAAGGCCCACATGGGA.5	-1.02092404887889	27.4151988310868	C3	NK
CAAGGCCCACCAACCG.5	-3.00543687762108	1.01461505126924	C0	Microglia
CACACCTTCCGCAAGC.5	-10.9724548222212	12.6748388647031	C0	Microglia
CAGAATCGTATATCCG.5	-11.1795300492221	-20.1035972342968	C4	Macrophage
CAGAGAGAGAAGGACA.5	3.67179452303503	-15.9322333078722	C1	Microglia
CAGCATAGTTCCACGG.5	-7.84859694187458	-9.5571634815983	C0	Microglia
CAGCTGGTCTGTACGA.5	-1.95587458787429	-19.2319313142698	C1	Microglia
CATATGGAGGTTCCTA.5	0.525514351093554	27.8231238906369	C3	NK
CATCGAATCTCCTATA.5	-5.46224721772599	-2.58880943439346	C0	Microglia
CATGCCTTCTAACTTC.5	2.45259590204118	27.5153250000123	C3	NK
CCACGGACAATCTACG.5	3.40363832375401	30.5503251452941	C3	NK
CCCAGTTCAGCAGTTT.5	1.24378144557732	8.49843294606212	C0	Microglia
CCGGTAGAGCTGCGAA.5	-8.5050603005279	-12.0327342252791	C0	Microglia
CCGTTCACACAGCCCA.5	-5.44853405855493	10.8150170625874	C0	Microglia
CCTAGCTAGTGAACAT.5	-10.8979547999417	-24.6609516444931	C4	Macrophage
CCTCTGAAGCACCGTC.5	-10.3040041388447	8.36535072388415	C0	Microglia
CCTTCCCCACCACGTG.5	-1.22692785672137	26.5863523751599	C3	NK
CGAGCACCAAAGTGCG.5	-1.61075916827414	27.7422201205873	C3	NK
CGCGTTTTCAAGGCTT.5	-2.98495937701314	10.9602987234489	C0	Microglia
CGGAGTCCACGAAAGC.5	-4.04989304339092	27.0316522038222	C3	NK
CGTGTAACAGATCCAT.5	1.0421932512731	28.115480530943	C3	NK
CGTTAGATCATAACCG.5	-6.02819916201936	-11.9811322969055	C0	Microglia
CTACACCTCTGTCTAT.5	-1.46060347060723	27.4172592530454	C3	NK
CTCGTCAAGAGGTTGC.5	-13.9588312041348	-7.21225347372812	C0	Microglia
CTCTGGTCACCAGATT.5	-7.58499310075911	-9.41279036147985	C0	Microglia
CTGAAGTAGGGTATCG.5	-10.1317760770323	-23.3407889920741	C4	Macrophage
CTGATCCGTAATCGTC.5	1.82166674149823	26.6397451468603	C3	NK
CTGCGGATCTGCGGCA.5	-3.27088968908615	-12.1339680423786	C0	Microglia
GACGGCTTCCTACAGA.5	-11.5725823138502	-24.3682084487926	C4	Macrophage
GACGTTACATTAGCCA.5	25.2689133921131	-1.35834373511376	C5	FerritinMics
GAGGTGAAGCTGCGAA.5	-5.64806261976724	-12.063350360009	C1	Microglia
GATCGATTCTCGAGTA.5	-11.6216383182579	-16.6078369867358	C4	Macrophage
GATGAAAAGGCCCTCA.5	-5.53395107423853	-12.5187113854815	C0	Microglia
GATGAGGCAACGATCT.5	0.537887499249585	25.8480033785958	C3	NK
GCAATCAGTTCCGTCT.5	-4.51819541533742	-10.4671609735995	C0	Microglia
GGAACTTTCTGGAGCC.5	-11.2738247030906	-23.5235121723455	C4	Macrophage
GGAATAAAGTCGATAA.5	0.213546263044002	31.2198462323485	C3	NK
GGACAAGAGACCGGAT.5	-1.82071014539816	28.4780254171218	C3	NK
GGCCGATCACTCAGGC.5	25.1120209534226	-2.32234468957683	C5	FerritinMics
GGCGACTTCACCCGAG.5	-0.0943468349354507	-17.5833861447644	C1	Microglia
GGGTCTGAGGAGCGTT.5	-2.09700522155822	-11.6238642762648	C0	Microglia
GGGTTGCAGTACACCT.5	-12.6232125409605	-2.72761632821277	C0	Microglia
GGTGCGTTCACCACCT.5	-0.389809704368738	30.0282496779322	C3	NK
GTAACGTAGCTAGGCA.5	-4.2404124238576	6.8248164204897	C0	Microglia
GTACGTACAGCTGTTA.5	-0.449364141217347	-11.9033050066368	C0	Microglia
GTACTTTCACAGCGTC.5	-10.189526724705	-9.9926491884412	C0	Microglia
GTCAAGTCACTAAGTC.5	-1.83850814272279	-19.596697535973	C1	Microglia
GTCAAGTTCTCCAGGG.5	4.73803008938528	30.0860072400328	C3	NK
GTCCTCAAGGCTAGGT.5	-4.3394074516408	-16.1633343500984	C1	Microglia
GTCTTCGAGCGATTCT.5	2.47789053256498	27.9475745301567	C3	NK
GTCTTCGCATCCAACA.5	-16.0683491714433	-7.84704697561659	C0	Microglia
GTGCAGCAGAGACTAT.5	4.67674035543178	25.2728057381569	C3	NK
GTGCATATCACGATGT.5	-10.4026004813048	-23.590002094566	C1	Microglia
GTGGGTCAGTGGTAGC.5	-15.4043828161503	-2.16742924548529	C0	Microglia
GTTTCTATCTCTAAGG.5	-3.98915749805194	3.50856668921306	C0	Microglia
TAAGCGTTCCAACCAA.5	-1.34159912533569	28.6804574087324	C3	NK
TACTCGCCATGTCCTC.5	0.0386119692747504	27.1115548597997	C3	NK
TACTCGCTCCAAAGTC.5	-3.92134675087592	-14.7485256247902	C1	Microglia
TAGACCACAGCTGCAC.5	-6.25612986644926	-13.7959676847937	C1	Microglia
TATCAGGAGTGGAGAA.5	-3.26955436898582	-0.148931817133579	C0	Microglia
TATTACCAGAGACTTA.5	-17.2376234754647	0.294291134047759	C0	Microglia
TCACGAAGTCAGAAGC.5	0.468539046106359	23.0968443271187	C3	NK
TCAGATGCAGCAGTTT.5	-1.83354484317952	28.1556356412957	C3	NK
TCAGCAATCCTTCAAT.5	-8.90183958133271	-2.21770131533561	C0	Microglia
TCAGCTCGTAAAGGAG.5	23.9260822230209	-4.82304290493389	C5	FerritinMics
TCAGCTCGTCTGGAGA.5	-11.3328122327872	11.2160560265604	C0	Microglia
TCAGGATTCAATCACG.5	-2.04900710632579	-19.0914629428947	C1	Microglia
TCATTACCATTTGCTT.5	-9.58255649205162	-12.4710537715461	C0	Microglia
TCTCATAGTCGGCACT.5	-2.67419745193607	-17.8628772988368	C1	Microglia
TCTGGAATCATTCACT.5	-11.8034990240482	8.77916514454309	C0	Microglia
TGACAACAGTAACCCT.5	-10.2335312739503	11.3720161384064	C0	Microglia
TGAGGGATCTGGCGAC.5	2.00916738593261	30.7244836864146	C3	NK
TGATTTCAGCGCCTCA.5	-6.54373777238886	7.24089427168308	C0	Microglia
TGCGGGTCAATCCGAT.5	-2.66984512708986	-18.3076129271215	C1	Microglia
TGCTACCGTGCGAAAC.5	2.47795184184466	-17.4946255846146	C1	Microglia
TGGCTGGAGGCCCTCA.5	-11.3106062129618	-22.5603275415394	C4	Macrophage
TTCTCAAAGTTGTCGT.5	2.92525207989215	32.4249393263674	C3	NK
TTCTCCTAGCACAGGT.5	-16.0178827304001	-6.73087782298448	C0	Microglia
TTTCCTCAGCTGGAAC.5	-1.82650528889548	-11.7843436253496	C0	Microglia
TTTGCGCGTGTGCGTC.5	-11.6452529115613	8.45584992008566	C0	Microglia
AACACGTGTTAAAGTG.6	-14.2415688760182	10.925195023936	C0	Microglia
AACCATGCACGTCTCT.6	26.2889205402014	-3.67057950310796	C5	FerritinMics
AAGGAGCTCAAACAAG.6	-2.11780680120147	2.35056151021615	C0	Microglia
AAGTCTGTCGAATGGG.6	-6.98777137929766	-2.36346308529951	C0	Microglia
ACACCCTTCTGGGCCA.6	-9.07770292411338	2.65313806680618	C0	Microglia
ACACTGACACCTTGTC.6	-10.7658668034067	0.524768450131602	C0	Microglia
ACATCAGGTCGAAAGC.6	-10.536738017881	5.13317517400454	C0	Microglia
ACGAGCCAGATATGCA.6	3.16324460899812	6.37836761365693	C0	Microglia
ACGATACGTTGATTCG.6	-16.4843970935117	-2.92407335092889	C0	Microglia
ACGGGTCTCTGTGCAA.6	-7.3582749174037	-0.974159512494051	C0	Microglia
AGCCTAACAATGGACG.6	5.24717060964279	4.29828701080399	C2	HAM
AGGTCCGTCACTCTTA.6	-9.02277500880222	-0.37289830017758	C0	Microglia
ATAACGCAGAGTTGGC.6	-1.60249742840053	0.210454879119474	C2	HAM
ATTACTCCACATTTCT.6	-6.6750059595735	-2.52873402943806	C0	Microglia
ATTTCTGGTCGATTGT.6	2.90995892723055	6.9996546814337	C0	Microglia
CAACCTCTCTCGTTTA.6	-4.54439901035972	4.611072520578	C0	Microglia
CAACTAGAGGTCATCT.6	-7.30776575720728	-1.73053284159127	C0	Microglia
CACCACTCAACGCACC.6	-10.247878717666	0.484998833592336	C0	Microglia
CACCTTGTCATAAAGG.6	-4.28902499848373	-8.49663672855953	C0	Microglia
CAGCGACTCGGGAGTA.6	-0.240578981087021	1.1952664901207	C0	Microglia
CAGCTGGGTTGTGGCC.6	-13.0834137218155	9.37617257017546	C0	Microglia
CAGTCCTTCAAAGTAG.6	-4.79142760122441	-1.80681776575807	C0	Microglia
CATTCGCGTACAGACG.6	2.78262092507654	6.54933013807516	C0	Microglia
CCGGGATAGTAGCGGT.6	5.15637069603429	9.30470095336798	C0	Microglia
CCTTCCCTCAACTCTT.6	-6.3170325916196	-2.64356927709301	C0	Microglia
CCTTTCTGTCAGAAGC.6	4.04445241594507	32.8494124815697	C3	NK
CGATCGGAGCCCAACC.6	-13.1511683910251	-5.97406440622383	C0	Microglia
CGATGGCGTAAACGCG.6	-8.61219017999889	10.7529756093113	C0	Microglia
CGCGTTTGTCGACTGC.6	4.26876343858727	3.50898316003822	C2	HAM
CGGACACTCAGGTTCA.6	-7.35695476145432	-2.40887910221027	C0	Microglia
CGTAGCGAGCCACCTG.6	-9.02804631845407	1.39049850218962	C0	Microglia
CTAGCCTGTGTAAGTA.6	-8.51765053668575	3.61510237747305	C0	Microglia
CTAGTGAGTAAGGGCT.6	1.94890399861654	-3.18785689867083	C2	HAM
CTCGGGAAGTGGGATC.6	-14.3370455644635	12.8355193014757	C0	Microglia
CTCTACGCAAAGCAAT.6	-12.8959089201239	-1.82588346472367	C0	Microglia
CTGATCCCAAACCCAT.6	-1.19086746615556	6.05398262287547	C0	Microglia
CTTACCGGTCATCGGC.6	-11.262242878916	2.98743738893408	C0	Microglia
GACTACAGTGCAGGTA.6	-8.47913374419075	11.1984319616538	C0	Microglia
GATGCTATCATAGCAC.6	-2.96307627828655	-6.38698462439496	C0	Microglia
GCAGTTAGTTTAGGAA.6	-4.24186570846816	4.03038792457956	C0	Microglia
GCATGATCAGATTGCT.6	-9.86113029376095	0.476031058996396	C0	Microglia
GCATGCGCAGTCAGCC.6	1.10890247238272	8.43150592829658	C0	Microglia
GGAACTTGTCGCATCG.6	-0.892805453788688	-1.29259194109781	C0	Microglia
GGAATAACAAGAGTCG.6	5.77530608725974	3.16454754230287	C0	Microglia
GGCAATTTCGCAAGCC.6	-4.53808851051826	-1.59302953846993	C0	Microglia
GGGTTGCGTCAAACTC.6	-2.37291225381736	8.10276477280429	C0	Microglia
GTAGGCCCAGGGTATG.6	-7.63756336179088	-2.2125303186992	C0	Microglia
GTATTCTGTAACGTTC.6	-7.49843437631476	-11.070608101948	C0	Microglia
GTATTCTTCTGCTGTC.6	-15.7219185403032	-5.86507967547172	C0	Microglia
GTCACAACACTATCTT.6	-7.45979995679777	-0.860381810873402	C0	Microglia
TACAGTGTCAATCTCT.6	-11.7738019919741	-11.4235458355863	C0	Microglia
TACGGGCTCAAACGGG.6	-0.869566723741845	28.6684940960393	C3	NK
TACTCATAGTGTTTGC.6	-8.11403902542607	-0.883305833954646	C0	Microglia
TACTCATCACAGACAG.6	6.65710666621382	7.73029000568696	C0	Microglia
TATCAGGTCGTTACAG.6	-8.63457804116713	-2.65582141175269	C0	Microglia
TCAGCTCCACCGAATT.6	-10.5559277382574	3.12625043371395	C0	Microglia
TCATTTGGTAAGAGGA.6	25.3177879460667	-2.03004847705857	C5	FerritinMics
TCTCTAAAGGAATGGA.6	25.8643658365292	-3.84172458124196	C5	FerritinMics
TGACTTTAGTACACCT.6	-0.482268645444999	1.71192518627208	C0	Microglia
TGGCGCATCAATACCG.6	-7.94327751918112	2.49205598993182	C0	Microglia
TGGTTAGAGTATCTCG.6	12.9854660099026	-3.41467873350669	C2	HAM
TGTGTTTGTCACTGGC.6	-18.3443068303079	5.30164668080619	C0	Microglia
TTAACTCTCATCACCC.6	-11.2005069119145	12.8681125035154	C0	Microglia
TTATGCTGTTCACCTC.6	-1.18402442374467	5.94909351602396	C0	Microglia
TTGGCAACACTGTCGG.6	-13.6266337242092	9.00575315337648	C0	Microglia
AAAGCAAGTCTGGTCG.7	3.25143846524722	10.0535400348795	C0	Microglia
AAAGCAATCACTTCAT.7	0.993743144801292	-7.64991696268114	C1	Microglia
AAGCCGCCACGGATAG.7	-17.2362947349349	10.3053410438387	C0	Microglia
AAGCCGCCAGTCACTA.7	-0.110126062028813	6.4853798720037	C0	Microglia
AAGGTTCAGTCCTCCT.7	-2.34891917689586	15.7810575941724	C0	Microglia
AAGGTTCCACAGAGGT.7	-5.68657775233047	-2.5950917870932	C0	Microglia
ACATGGTTCTCGGACG.7	-12.7131447774848	7.60587409407814	C0	Microglia
ACCTTTACAGACACTT.7	-15.7003433911867	-1.72091132969231	C0	Microglia
ACGAGCCCACTGTTAG.7	-15.487437366152	-3.85546677061085	C0	Microglia
ACGATGTTCAAGAAGT.7	4.35456227690476	28.6549616391544	C3	NK
ACTTTCACAATGGAAT.7	-9.10980649457989	10.2005751286589	C0	Microglia
AGAGCGAGTAAGAGAG.7	6.99435022028963	3.80307448332052	C2	HAM
AGCATACGTCTTTCAT.7	-9.91253210435774	-17.6909219310493	C4	Macrophage
AGCCTAAGTTCCACGG.7	7.89073046912754	-6.89342733784285	C1	Microglia
AGCGGTCTCTGCTGCT.7	-14.809764816418	-11.6819769096442	C0	Microglia
AGCTTGATCGTGGTCG.7	-8.46198451873846	10.241470413037	C0	Microglia
AGGTCATGTCTTCGTC.7	-3.38534152002374	0.897584369118269	C0	Microglia
AGGTCCGAGGATGCGT.7	-17.4589114878627	1.11157924234793	C0	Microglia
AGTGTCATCTTGGGTA.7	-12.666525248921	-2.35473332705	C0	Microglia
ATAGACCTCGACCAGC.7	-16.5085861883705	-2.91769849715268	C1	Microglia
ATCACGAGTGCGCTTG.7	-15.27688150657	-3.62234666379214	C0	Microglia
ATGGGAGTCCGCGGTA.7	-12.4797600992452	4.13588127246573	C0	Microglia
ATTATCCGTTCGGCAC.7	-0.201943233386829	22.3646880926657	C3	NK
ATTTCTGTCATCTGTT.7	-14.5014819797213	-20.7877982120673	C4	Macrophage
CAACTAGGTCAGCTAT.7	3.15241182157062	27.5969576715555	C3	NK
CAAGTTGGTAAGGGAA.7	-1.29736930394665	-14.7101550146674	C1	Microglia
CACAGGCCACGGTAAG.7	-12.9853052218444	-4.02420989141048	C0	Microglia
CACCAGGAGCTACCTA.7	-4.68640386448146	-12.5151564868115	C0	Microglia
CCACGGAAGTACGATA.7	4.17992196464463	30.6358909564488	C3	NK
CCACGGATCTAACGGT.7	-13.2003173232833	-4.94376365995681	C0	Microglia
CCATGTCAGGATTCGG.7	-19.4842881751126	6.00051856089837	C0	Microglia
CCCATACGTGAGGCTA.7	11.0801783309203	7.37680618834546	C2	HAM
CCTACACGTCTCCCTA.7	-3.93697000614935	2.34642807545169	C0	Microglia
CGCGGTAAGCGATATA.7	-14.2225162403311	-8.68591472210486	C0	Microglia
CGCTGGAGTAAAGGAG.7	-4.958464203877	2.1533877609469	C0	Microglia
CGGAGTCAGCCAACAG.7	-2.7967105585844	-18.910834963799	C1	Microglia
CGTGAGCCAAGGTTCT.7	-16.9334458940966	1.12451867208664	C0	Microglia
CGTGTAACATTCCTGC.7	6.93205433092006	5.05266908606557	C0	Microglia
CTAGCCTGTCGAAAGC.7	-15.0653975014264	-20.7812940410119	C4	Macrophage
CTCCTAGTCGGAGCAA.7	25.851968806047	-1.84798964814408	C5	FerritinMics
CTCCTAGTCGTTTATC.7	-12.7133319957505	14.1443747636204	C0	Microglia
GAAGCAGTCGGTTCGG.7	-1.50561718281357	11.2889423393537	C0	Microglia
GAATGAAAGACTTGAA.7	3.99987668746126	28.3733146778902	C3	NK
GAATGAATCCTCTAGC.7	-10.4532617890928	-11.0205016987527	C0	Microglia
GACTACATCCGCAAGC.7	0.103783351012126	4.65362254981532	C0	Microglia
GCATGTACAGAGTGTG.7	-3.58118792564457	-7.159757916128	C0	Microglia
GCTCCTACATCGGGTC.7	-13.9852114547088	-1.79298955905279	C0	Microglia
GGACAAGGTCACACGC.7	0.387034882008838	23.1517987241741	C3	NK
GGGACCTGTCTGCAAT.7	-3.71596417983132	2.05080175830941	C0	Microglia
GGGATGAAGCTAAGAT.7	3.41829870197902	10.0165998578971	C0	Microglia
GGGCACTGTCATACTG.7	-0.282784831182505	8.94941653065159	C0	Microglia
GGGTTGCTCGACCAGC.7	-17.677720106083	12.1976714901133	C0	Microglia
GGTGCGTCATCAGTCA.7	-15.6196735239999	3.04481490108903	C0	Microglia
GGTGCGTGTAACGCGA.7	-12.194361400288	-8.42774794612567	C0	Microglia
GTACTCCGTTTGACAC.7	1.80738867410359	11.4254592484336	C0	Microglia
GTACTTTCACATGACT.7	-7.56876316358916	7.2355899477484	C0	Microglia
GTCACGGAGGTTCCTA.7	3.04069415608144	33.3846077514068	C3	NK
GTCGTAACATGCTGGC.7	-3.90533195849334	-13.1788201542018	C0	Microglia
GTGAAGGCACTTCGAA.7	0.630724933082765	27.3937247404212	C3	NK
GTGCAGCGTCGACTAT.7	-14.9814086246142	-21.7462409133667	C4	Macrophage
GTGCTTCTCGTCACGG.7	-3.95812840030949	-19.1648388840652	C1	Microglia
GTGGGTCCAGGGCATA.7	0.406155532030284	23.2066981565441	C3	NK
GTGTGCGTCTTGTTTG.7	-15.4344718076594	-1.3767697906261	C0	Microglia
GTTCATTTCCATGCTC.7	-13.7742206067082	-5.05544749638173	C0	Microglia
TACGGTAGTCCCGACA.7	-2.82269245505413	10.4733624110304	C0	Microglia
TCACGAATCTGCCCTA.7	4.00383765680861	27.1626004024285	C3	NK
TCATTACAGGACGAAA.7	-0.806688559377398	-1.87637085004603	C0	Microglia
TCGCGAGAGTGGTAAT.7	-13.9555827954952	-2.71582214463033	C0	Microglia
TCTTTCCGTAAGTGGC.7	-3.50229037015776	9.39992714055162	C0	Microglia
TGATTTCCAACACCCG.7	-1.75554958870436	16.2199502709401	C0	Microglia
TGCCCATGTCAGCTAT.7	-12.467847517794	-5.39243394493831	C0	Microglia
TTAGTTCGTGCCTGCA.7	-16.1769629342943	4.56668074329522	C0	Microglia
TTGGCAACAATTCCTT.7	-12.1604961755789	-5.99439313603687	C0	Microglia
ACACCAAGTGATGCCC.8	0.818452595000853	29.2858991687596	C3	NK
CACTCCAGTACCGTTA.8	1.19399409679966	31.4098691040637	C3	NK
CAGCATATCTAAGCCA.8	2.8206079418102	-5.94984537552824	C1	Microglia
CGATCGGTCGCGATCG.8	0.729887971495583	-3.76872265471987	C1	Microglia
ACGGGCTCACACCGAC.9	7.00932755391168	-7.28943520536439	C1	Microglia
ACTATCTGTCGACTGC.9	-19.8129329234426	-1.18933099393414	C0	Microglia
AGGCCGTTCAACACGT.9	27.9208704616011	-3.89134601914513	C5	FerritinMics
CCAATCCAGGCTAGAC.9	-9.35853484158721	12.0076506663054	C0	Microglia
CGATGGCCAGCTGCAC.9	-9.85400546153422	-20.769671949474	C4	Macrophage
GATGAGGTCAAACAAG.9	28.0589282439049	-2.87834444814047	C5	FerritinMics
GCGACCACACAGGCCT.9	-16.0011450285652	5.61910969109817	C0	Microglia
GGACAGAGTTGTGGAG.9	5.6988281615992	-10.9391704661855	C1	Microglia
GTACTTTAGGCTCATT.9	0.619880688650044	-2.14739748328981	C0	Microglia
GTGCGGTGTAGCGCTC.9	3.78795921524438	-4.99136019241419	C1	Microglia
TTTGGTTAGATCCCGC.9	15.8796039373033	-3.82489106143224	C2	HAM
AAACCTGCATGCCACG.10	15.0075474985989	-0.139835231546148	C2	HAM
AACTCTTTCCAGATCA.10	11.0534831466587	0.513344286371459	C2	HAM
AACTGGTTCCCTTGCA.10	11.5138238683031	-0.929612764948987	C2	HAM
ACATACGCAAACAACA.10	0.749549236664783	11.6121366209656	C0	Microglia
ACCCACTGTGCCTGTG.10	13.8342115897946	-4.49304921709454	C2	HAM
AGCGTATTCACGCATA.10	15.2211030070928	3.20665754126549	C2	HAM
AGGTCCGCATGGTTGT.10	-4.50554691779768	-8.73803736489113	C0	Microglia
AGTGTCACAATCACAC.10	18.4785081541889	-2.78760603303459	C2	HAM
ATAACGCGTGATGTCT.10	13.4442238434926	0.905769977310366	C2	HAM
ATTATCCGTTAAGGGC.10	-5.89973892334051	-5.04575277252021	C0	Microglia
ATTTCTGCACATCTTT.10	13.3850286507913	-1.66070621897088	C2	HAM
CAAGAAACACTGTTAG.10	-17.059446113141	2.82684825105119	C0	Microglia
CACTCCATCCGCTGTT.10	9.65231599474929	1.02324014192932	C2	HAM
CAGCAGCGTGCCTGTG.10	11.1638569998408	-2.40921914501959	C2	HAM
CATGACATCTTGAGAC.10	18.1662929250095	-2.56046019207935	C2	HAM
CATTATCTCTAGCACA.10	-1.66208870042333	4.70516296114936	C0	Microglia
CCAATCCCAGATCGGA.10	14.5438123076096	1.01189030163216	C2	HAM
CCACGGAAGATCTGAA.10	5.83187830994917	-9.85677617958111	C1	Microglia
CCTAAAGCAAAGTGCG.10	13.8562477866229	-0.696997456814858	C2	HAM
CCTACACTCTAACTGG.10	10.0193667314919	8.60868521883354	C2	HAM
CCTTCCCTCACATACG.10	-2.77389774019701	5.25910596880093	C0	Microglia
CGAACATAGCAAATCA.10	11.1074941121378	9.02123441210015	C0	Microglia
CGAGAAGCACACGCTG.10	11.3168171831899	0.351813703552383	C2	HAM
CGATGGCGTCTGCGGT.10	17.6982105569446	0.167500592741148	C2	HAM
CGATGTAGTGACGGTA.10	-20.3994039359963	-1.67130456381579	C0	Microglia
CGCTGGACAGGGAGAG.10	11.087744947037	0.633190608210816	C2	HAM
CGGACGTCATTAGCCA.10	9.33700530377819	5.56305031998394	C2	HAM
CGGAGCTGTAAACGCG.10	18.9499397885513	-0.441314433852145	C2	HAM
CGGAGCTTCAAACCGT.10	-17.1195630838149	6.91707287243454	C0	Microglia
CGGCTAGCACGCCAGT.10	7.25097184025845	-7.86170218426674	C1	Microglia
CGTTAGAGTCATTAGC.10	10.8816487479311	-2.53340431325586	C2	HAM
CGTTCTGAGTACGTAA.10	13.8585237345149	-1.71595717770522	C2	HAM
CTAACTTAGCGTCTAT.10	4.97222529259595	1.11980581006199	C2	HAM
CTAATGGCACAGACTT.10	10.1086098307863	-0.254977538950943	C2	HAM
CTAGTGACAATGAAAC.10	4.43292852095254	23.4932864364905	C2	HAM
CTCACACCATCACAAC.10	11.5542435884197	1.93102004421507	C2	HAM
CTCGGGAGTGCAACTT.10	16.1123803691812	0.621956706376556	C2	HAM
CTCTAATTCAGCGATT.10	4.23560729653035	-8.97620161381771	C1	Microglia
GAACCTAAGAATAGGG.10	13.1822087194648	4.13564532029005	C2	HAM
GAATAAGGTAATTGGA.10	9.94016285221399	-3.46439868439802	C2	HAM
GACGCGTCAGCGAACA.10	12.4822775818127	0.803137219450975	C2	HAM
GACTGCGAGAGTCTGG.10	14.2639044027559	0.42463956021976	C2	HAM
GAGTCCGCATAACCTG.10	4.9037336526917	0.72165818862656	C2	HAM
GATCGATTCAATAAGG.10	2.3468775225072	-5.54658859154684	C2	HAM
GATCTAGGTACGCTGC.10	11.7090604790202	3.04160463996179	C2	HAM
GCGACCAAGGCAATTA.10	-14.7348507258948	16.1450434707421	C0	Microglia
GCTTGAACAAAGGAAG.10	12.9554480035023	-1.14630008184884	C2	HAM
GGACGTCCAATAACGA.10	2.33458814007164	-9.27424053064489	C1	Microglia
GGATTACAGGCATGTG.10	5.28032014758661	-8.55532779378178	C1	Microglia
GGGAATGTCACAAACC.10	14.3449083334446	0.227553171374201	C2	HAM
GTAACGTTCACATACG.10	2.96655269586218	8.36507948927596	C1	Microglia
GTACGTAGTAGCTAAA.10	17.4634037276326	-1.40905543358878	C2	HAM
GTCACAAAGTCAAGGC.10	18.255675437117	-5.98823257389742	C2	HAM
GTCACGGCACGGTGTC.10	4.74261637169292	-3.96481994784779	C2	HAM
GTCCTCACATGGGACA.10	8.91145574980612	1.79266003267527	C1	Microglia
GTCTTCGCAAGCGAGT.10	14.3681036399664	-0.410098157217401	C2	HAM
GTTTCTAAGCAGATCG.10	1.5381479107176	21.256688003975	C3	NK
TACCTTAGTAGCGCTC.10	-5.90445761700942	8.57276884266621	C0	Microglia
TACTCATGTCATCGGC.10	13.8157450776584	2.18071939283896	C2	HAM
TAGCCGGAGAGTACCG.10	13.8806327458616	-0.846572056334694	C2	HAM
TCACAAGCAAGTTCTG.10	1.04139071402546	-7.4379865897882	C1	Microglia
TCATTACGTGTTAAGA.10	10.8092228973694	1.46858734544893	C2	HAM
TCATTACTCGGCTTGG.10	4.94479741608231	-9.24398085381907	C1	Microglia
TCGGTAATCCGCGCAA.10	8.66354034746706	-0.897778885725725	C2	HAM
TGACTTTGTTCCACTC.10	5.19447379900728	12.660309054801	C1	Microglia
TGCCCTAGTGTGACGA.10	18.042084434724	-4.04175370830341	C2	HAM
TGCGTGGGTCTAGCGC.10	20.1508578317615	-0.235408006692295	C2	HAM
TGGCCAGAGTGGGATC.10	8.20499414814546	-8.65471790121368	C1	Microglia
TGTCCCACAGCTGCTG.10	1.6353713778377	11.7440697226381	C0	Microglia
TGTGGTATCGCTAGCG.10	8.61513534289018	1.96701023770751	C2	HAM
TTAACTCTCTACGAGT.10	4.36620237058975	-8.78695126435011	C1	Microglia
TTGACTTGTATAGGGC.10	11.8257599516919	4.37641984508024	C2	HAM
AAAGTAGCACAACTGT.11	-14.3587121834229	5.83292047952151	C0	Microglia
AACCGCGAGGGAAACA.11	-8.70636332779013	4.87923807520159	C0	Microglia
AACCGCGCACACTGCG.11	0.125586941866018	2.69294491477494	C0	Microglia
AAGACCTGTCATCGGC.11	-10.4017887269394	5.91616195429803	C0	Microglia
ACTGTCCAGTTGTAGA.11	25.1878309747888	-1.39298508266266	C5	FerritinMics
AGACGTTCAGCGATCC.11	-3.20274492023912	7.87800029091245	C0	Microglia
AGAGCGAAGGCTAGGT.11	-10.4375393829158	5.50628347589095	C0	Microglia
AGATCTGGTATATGAG.11	-18.9421121427966	0.0512338477893742	C0	Microglia
AGCTCTCCAGGGCATA.11	-5.12636089966881	-18.8301026200356	C1	Microglia
AGGGAGTTCACCATAG.11	-7.1250433962951	-0.77171082005078	C0	Microglia
AGGTCCGCAACGATGG.11	26.1393887835062	-3.16910274825279	C5	FerritinMics
AGTGGGAAGGAGCGAG.11	-10.3334610635956	1.88438144899325	C0	Microglia
AGTGTCACACACTGCG.11	-10.6779985299485	5.97597375505706	C0	Microglia
CAAGAAAAGGTCATCT.11	-14.752031054469	3.5889931524778	C0	Microglia
CACCTTGAGACAATAC.11	3.98451766461742	-2.79534450315533	C1	Microglia
CATCCACGTTCCACAA.11	-2.88702192960091	12.8771974413276	C0	Microglia
CATCGAACATCCCATC.11	-5.1071404516618	7.14450953716268	C0	Microglia
CATTATCAGTCTCGGC.11	26.194655612208	-2.98817267366949	C5	FerritinMics
CCACTACGTATATCCG.11	-6.25710329202383	-0.759416582663938	C0	Microglia
CCCAATCTCGCCTGTT.11	-12.7663440339487	11.10511922979	C0	Microglia
CCGTACTTCCTTTACA.11	-11.8588880285041	7.10732911580047	C0	Microglia
CCTAAAGTCAACACAC.11	-0.833146882365196	10.1229632467324	C0	Microglia
CGAGCCACAGCAGTTT.11	-6.52890085139593	1.50267069078649	C0	Microglia
CGATCGGCATCGATGT.11	-7.81079421235945	9.04789841350544	C0	Microglia
CGCTATCGTCCGAGTC.11	-6.01427987873018	8.09610980515123	C0	Microglia
CGGCTAGGTTTGCATG.11	-4.40352357050339	2.47922748706779	C0	Microglia
CGTAGGCGTTGTACAC.11	-10.0463645412075	-1.59431358481131	C0	Microglia
CGTCACTCATCACGAT.11	-14.7162420921998	-11.8905464596733	C2	HAM
CGTCACTGTCAAAGAT.11	-12.6412658095769	1.35084239918251	C0	Microglia
CGTCTACAGATGCCAG.11	-9.34490893543868	-1.13639597013157	C0	Microglia
CGTTGGGCATTCTCAT.11	-1.91054643965303	-0.40566594571477	C0	Microglia
CTAGCCTTCTCTAGGA.11	-6.40435242576065	-3.29696898602555	C0	Microglia
CTCAGAAAGAGTTGGC.11	0.890929163875654	6.70406797054884	C0	Microglia
CTCCTAGGTTTGTTGG.11	-8.39153302380783	4.43454110552016	C0	Microglia
CTCGGGAGTTAAAGAC.11	5.0669597847802	-6.99061080106826	C1	Microglia
CTTAGGAAGCCACCTG.11	-18.4326095116502	-4.15505266613048	C0	Microglia
GAAACTCTCGAACTGT.11	-6.26817786858137	0.494998691170145	C0	Microglia
GAAATGAGTCAGTGGA.11	-14.4887045982939	3.98553150846043	C0	Microglia
GACTAACCATTGCGGC.11	5.13148651885118	-2.75669213804247	C1	Microglia
GAGTCCGAGGCCCTTG.11	-9.1103199181683	2.54487264993861	C0	Microglia
GCAATCATCGAGAACG.11	-7.08801466581512	2.33495467790606	C0	Microglia
GCATACACAAGCCCAC.11	-15.7302756477599	-18.6462106904141	C4	Macrophage
GCTGCTTCATTAGGCT.11	-8.94635867931698	7.59719446773046	C0	Microglia
GGACAGACATGACGGA.11	-4.81619278507669	-18.926709490218	C1	Microglia
GGATTACAGGCGTACA.11	-17.8118881633848	12.0844199361292	C0	Microglia
GTAACGTGTGCAACGA.11	2.12871752704148	-12.3711286602506	C1	Microglia
GTAACTGAGTTCGCGC.11	-1.51993583225738	9.36419134830959	C0	Microglia
GTATCTTAGGCAATTA.11	4.35189801205778	-8.64460082233696	C1	Microglia
GTCACAACACAGTCGC.11	-12.2256765559001	0.110777557876977	C0	Microglia
GTCCTCAAGTCTTGCA.11	1.52692186051346	30.454483092206	C3	NK
GTGCTTCAGTTTAGGA.11	-9.40744766933252	6.21119607101352	C0	Microglia
GTTACAGGTAAAGGAG.11	-4.18785751610925	1.73787342522144	C0	Microglia
GTTCATTCAAGACACG.11	-4.02411693453172	7.37340836876447	C0	Microglia
TAAGTGCAGATGGGTC.11	-1.29977788110873	7.04921182210987	C0	Microglia
TACCTATAGAGACTAT.11	-13.5761821315086	10.82838025633	C0	Microglia
TACCTATGTCCATCCT.11	-3.02131358778255	7.61897837462031	C0	Microglia
TACGGATCATCGGACC.11	7.20669482167933	10.1452961971264	C5	FerritinMics
TAGACCATCAACCAAC.11	-3.05219318408801	2.86612456551085	C0	Microglia
TCAACGATCTACTATC.11	-9.31879415642466	9.50007248417782	C0	Microglia
TCCCGATAGGTGCACA.11	-6.11803543921013	2.65518020603391	C0	Microglia
TCGCGAGGTTGGGACA.11	-12.7791174156235	7.55084495840385	C0	Microglia
TCTATTGAGATCGGGT.11	-3.11007807146607	3.87494032322044	C0	Microglia
TCTGGAAAGTGAACAT.11	-15.2427052802705	6.5392559957973	C0	Microglia
TGACGGCGTGTGAAAT.11	-2.72215673354112	-1.71352021032071	C0	Microglia
TGCCCTAGTTTGTGTG.11	5.19701822448956	6.51665081407811	C2	HAM
TTAGGCAGTATAGGTA.11	-15.2860198585592	1.38677916736156	C0	Microglia
TTAGGCAGTGAGTGAC.11	-7.82454517785057	6.8247390196914	C0	Microglia
TTATGCTCACGCGAAA.11	-16.3238930724035	10.4530007461269	C0	Microglia
TTCTTAGAGAGTAATC.11	-11.2774030554924	1.86131601897865	C0	Microglia
ACGCAGCCACATTCGA.12	10.7540632401733	-20.0863155585651	C0	Microglia
AGTGGGAAGCGAAGGG.12	13.1986669468262	3.18689855343192	C2	HAM
CACACTCGTCAAGCGA.12	19.4317500002972	-3.33294841693433	C2	HAM
CGAATGTAGACGCACA.12	27.4174388144231	-6.26199286679921	C5	FerritinMics
CGACCTTGTCGCCATG.12	14.9301200336106	-1.08656846918504	C2	HAM
CGACTTCGTCGGGTCT.12	14.4065689494771	-3.03361644747571	C2	HAM
CGTGAGCTCACCTTAT.12	8.27066996682522	-3.77829098164187	C2	HAM
TATCTCACACCAGCAC.12	4.47741640928826	-12.7147761779713	C1	Microglia
TGGTTAGCAATGCCAT.12	12.0913750144609	-7.65823969031821	C1	Microglia
TGTTCCGTCAAGGCTT.12	1.10646170442343	-5.89172648446243	C0	Microglia
AACTCTTTCTAACTTC.13	3.83282034224286	-14.9893687491411	C1	Microglia
AATCGGTTCGCCTGTT.13	11.5414900911595	-20.5115755670098	C6	OtherMyeloid
AATCGGTTCGTCTGCT.13	12.0166890070476	-20.9474684494966	C6	OtherMyeloid
ACCGTAATCGAGAGCA.13	6.99012696163721	-16.1959059848056	C1	Microglia
AGAATAGTCTGGGCCA.13	8.80825524254978	-13.5821708099051	C1	Microglia
AGCGTATTCATCATTC.13	11.4701130357911	-21.427021213692	C6	OtherMyeloid
AGTCTTTCAGTTCCCT.13	4.00609029281362	-18.2561773755192	C1	Microglia
AGTGTCAAGAAGGTTT.13	-19.3970988812111	4.79637066248143	C0	Microglia
ATCGAGTCAGCCAGAA.13	11.7883637233883	-12.9175335442342	C1	Microglia
ATCGAGTGTGCCTGTG.13	2.93005007885196	27.9005611427681	C3	NK
CACTCCAAGACAAAGG.13	11.5747811582958	-21.4213279977017	C6	OtherMyeloid
CATATGGGTCTGGTCG.13	8.71805907738269	-10.708061171824	C1	Microglia
CCACTACTCCCTAATT.13	4.61237869600738	-16.9555932730284	C1	Microglia
CGCTTCATCTCGTATT.13	5.14917114849022	-17.2424561971665	C1	Microglia
CGGAGCTGTAAACCTC.13	8.06503422402121	-14.0504365654712	C1	Microglia
CTACACCCACGAAAGC.13	3.40342155560797	-6.92588123074784	C1	Microglia
CTACCCATCACGATGT.13	25.2938874906845	1.32842443486269	C5	FerritinMics
CTAGAGTAGATACACA.13	9.14275865099277	-17.5706232500436	C1	Microglia
CTGCCTAGTAGCTAAA.13	4.33257627417584	-17.5919489596086	C1	Microglia
CTGCCTAGTCCAGTGC.13	10.0081547481702	-10.1030331738542	C1	Microglia
GAGTCCGCACGGTGTC.13	2.14895892683893	30.6441929071524	C3	NK
GATCGTATCGTGACAT.13	9.45225298499525	-13.3817357478463	C1	Microglia
GGTGAAGCATAGACTC.13	4.15471878232952	-16.7361817666033	C1	Microglia
GTACGTACACCTCGGA.13	11.7038896984511	-12.2070786094436	C1	Microglia
GTCTTCGGTTCCCGAG.13	4.09388536304707	-13.9369197004556	C1	Microglia
GTGCGGTCAAGTCATC.13	25.7557861883351	-5.17699668724594	C5	FerritinMics
TAAACCGCACCAACCG.13	2.96764916104497	-12.3075960145356	C1	Microglia
TCAGGATCACATTCGA.13	12.1034407510535	-8.37583259209408	C1	Microglia
TCGCGAGGTTACAGAA.13	3.66919445924439	33.0822493625871	C3	NK
TCTGGAAAGCGCCTCA.13	-4.67117832663392	-12.5853058146465	C1	Microglia
TTAGGCAAGGGAACGG.13	1.05533125901437	-14.9450471077868	C1	Microglia
TTGACTTTCGTTTATC.13	1.44054462241143	14.227407873713	C0	Microglia
AAACCTGGTGTTTGGT.14	-11.9981107123745	-24.1938597954819	C4	Macrophage
ACACTGACATCCGCGA.14	-5.82897651700361	2.11665889579862	C0	Microglia
ACAGCTATCGTTTGCC.14	-10.4813388406044	1.01503667050435	C0	Microglia
ACGCCAGTCGTTACAG.14	8.75110316041039	8.75895343860459	C2	HAM
AGCAGCCCACGGCTAC.14	-19.0533566707272	-2.3730371731635	C0	Microglia
AGCTCTCGTTGGTTTG.14	-5.95223464627303	4.57977273570094	C0	Microglia
ATTATCCGTCCGCTGA.14	-11.0566036104689	0.579351414124044	C0	Microglia
CAACTAGGTGTGACGA.14	-0.860063654833357	24.1118975339751	C3	NK
CGTTAGAAGGACATTA.14	2.45227397046817	27.3746879220059	C3	NK
CTGCCTACACTTACGA.14	-16.9310041628635	12.637390877845	C0	Microglia
GATGAAATCCCTGACT.14	-0.87121758872014	24.9055968375305	C3	NK
GCGCAGTGTGCAACTT.14	-2.55108658376623	24.9681768067303	C3	NK
GGACGTCAGATCTGCT.14	-6.74806615113693	5.35485178084322	C0	Microglia
GGCAATTGTATGGTTC.14	-13.1146112896001	8.5672217099283	C0	Microglia
GGTGCGTAGGAGTACC.14	-0.220006786856317	-2.70105813470177	C0	Microglia
GTACGTATCCGCGCAA.14	-3.91127024691679	-16.7609684050168	C1	Microglia
GTCACAAGTCTGATCA.14	-7.1891364023624	-7.81427198497716	C0	Microglia
GTGTGCGAGTCCTCCT.14	-19.0696856980734	5.30876325474034	C0	Microglia
GTGTTAGGTAGCTAAA.14	-14.2159766050139	-2.29434041221841	C0	Microglia
TACCTTAAGGTTCCTA.14	-10.6218323339029	4.32512257177261	C0	Microglia
TAGCCGGCAGTTAACC.14	-14.8787680978003	-21.1155826257537	C4	Macrophage
TCAGCAATCTGGTGTA.14	-13.0634220859588	-4.19659683256404	C0	Microglia
TCCCGATTCTTGGGTA.14	3.8811654252689	6.41495510458842	C0	Microglia
TCGCGTTTCACTATTC.14	-17.4479093471293	-5.93756874670464	C0	Microglia
TCTCATATCAATCTCT.14	-11.9769796258067	-3.18221747131681	C0	Microglia
TGACTTTCATCGGACC.14	3.42059919955101	28.5222987796234	C3	NK
TGAGCATTCACATGCA.14	10.8479447418809	-5.18853627108178	C2	HAM
TGAGCCGCACCAGGTC.14	-15.3163986818864	-19.574108699337	C4	Macrophage
TGCGTGGAGTTTCCTT.14	-3.3919756990024	-19.0632838746357	C1	Microglia
TTAGGCAGTTATGCGT.14	3.10910612996969	31.919809752566	C3	NK
TTCGAAGAGGCTCATT.14	-2.08009702890772	25.2892158734672	C3	NK
AAACCTGGTAAGGGAA.15	-13.6577848944123	5.8244281585565	C0	Microglia
AACTCAGGTAAAGTCA.15	-12.1489163035843	-7.2258980906807	C0	Microglia
AACTCCCGTACAGTTC.15	-6.35775752531212	4.95223748227784	C0	Microglia
ACAGCTACAGTACACT.15	12.5462117404866	-21.7021992618409	C6	OtherMyeloid
ACATCAGTCCGTTGCT.15	-16.0705751273154	9.06654491858679	C0	Microglia
ACCCACTCAATCACAC.15	-6.23496062446169	10.9952274212878	C0	Microglia
ACCGTAATCCACGTGG.15	-3.51549749576462	4.87871495264887	C0	Microglia
ACGAGCCAGTGAACAT.15	-3.90566583657887	-17.5605749890214	C1	Microglia
ACGGCCATCGTCCAGG.15	-13.6221562995226	4.9761094991531	C0	Microglia
ACGGGTCGTCCTGCTT.15	-12.1486321610154	11.5241539967096	C0	Microglia
ACTTTCACAAAGCAAT.15	-7.16019873169945	12.9595485579817	C0	Microglia
ACTTTCAGTTAAGATG.15	13.4627895696334	-22.4878915840033	C6	OtherMyeloid
ACTTTCATCTAACCGA.15	-10.8466234313095	9.87944067234905	C0	Microglia
AGAGCGAGTAGTGAAT.15	-6.76971702825141	14.6984474903572	C0	Microglia
AGCCTAATCATTGCGA.15	-8.23950303380612	0.690942475991621	C0	Microglia
AGCGGTCGTAAGGATT.15	-9.34718962536835	13.614340133723	C0	Microglia
AGCGGTCGTTAGAACA.15	-5.46846120195344	10.9553639765394	C0	Microglia
AGCGTATAGATATGCA.15	3.6706782382428	28.8951332582934	C3	NK
AGGCCGTTCAAGCCTA.15	-13.9582050574093	0.233446536506422	C0	Microglia
AGGTCCGGTCATCCCT.15	-4.01089007481023	15.6705198433158	C0	Microglia
AGTGGGACACATGGGA.15	3.46993964656975	2.66263338239846	C0	Microglia
ATCTACTAGGTGTGGT.15	-3.47259809552675	11.8273720515554	C0	Microglia
ATGAGGGCACATCTTT.15	-5.58415551865144	13.2206144175115	C0	Microglia
ATGTGTGAGGTGGGTT.15	-10.2663576970719	8.54636443860416	C0	Microglia
CAACCAAGTGCAACTT.15	-12.9090412193505	6.00477646562747	C0	Microglia
CACATAGCATCTGGTA.15	-10.308449582948	-19.7455456050444	C4	Macrophage
CACATAGGTTCATGGT.15	-0.702220098523803	14.2125803738652	C0	Microglia
CAGCAGCGTCGAGATG.15	-14.9090263580033	6.56904468828152	C0	Microglia
CAGCAGCTCACAGGCC.15	-0.512365356164287	8.1090122463648	C0	Microglia
CAGCATACAAGAGTCG.15	-8.71507595753297	18.0377536966564	C1	Microglia
CAGGTGCAGGTGCAAC.15	-5.60212039369572	15.8747440211169	C0	Microglia
CAGTCCTCATGCTGGC.15	5.98747512230111	-1.78588944676693	C1	Microglia
CATCGGGGTTGGTTTG.15	5.83800621002907	16.7151000270447	C0	Microglia
CATGCCTAGCAGCCTC.15	-10.0091402073674	-22.8415667294497	C4	Macrophage
CCCAATCAGACTAGAT.15	-11.0792746498121	-1.37059741431827	C0	Microglia
CCCAATCGTCTGCCAG.15	-18.9549260129064	0.47548265892555	C0	Microglia
CCCAATCTCATCTGTT.15	5.11118647930949	9.05017002646447	C0	Microglia
CCGGGATAGGGCATGT.15	-13.0263669948771	1.93788695929476	C0	Microglia
CCGGGATGTAAGTGTA.15	-0.135492147640793	24.664938045535	C3	NK
CCGTACTGTACTTGAC.15	4.33881615290311	3.4668394203038	C0	Microglia
CCGTACTGTCTCAACA.15	-7.91997446567823	1.54237268058568	C0	Microglia
CCTACACAGAGAACAG.15	-9.22019679365582	13.4002841013753	C0	Microglia
CCTCAGTGTGAGGCTA.15	-4.42340104139134	13.031827847706	C0	Microglia
CCTCTGAAGATATGGT.15	-10.6525503206186	10.8262714391731	C0	Microglia
CCTCTGACAAGCTGAG.15	-6.91960574533774	11.006697055493	C0	Microglia
CCTTCGAAGTCCAGGA.15	-6.03583494121734	13.9995205391746	C0	Microglia
CGAATGTTCCGATATG.15	6.65596199786311	1.9450372940542	C2	HAM
CGAGCCACAGGTGGAT.15	-8.56866409777102	13.3117188942135	C0	Microglia
CGGCTAGTCCACGCAG.15	13.4859073389487	-22.5481481955215	C6	OtherMyeloid
CGTCAGGGTCCGAAGA.15	5.78378277733538	-1.19194335417968	C2	HAM
CGTCAGGTCTTGACGA.15	-12.1618419779605	-0.872687292621675	C0	Microglia
CTAACTTAGGGCTTGA.15	-8.23259999598407	13.5138018147525	C0	Microglia
CTAACTTCAACAACCT.15	-10.2580884778926	12.2286713765539	C0	Microglia
CTACGTCAGCAGACTG.15	-12.0472641636884	10.4863956009823	C0	Microglia
CTAGAGTAGAAAGTGG.15	4.31436690122184	4.90645801519679	C0	Microglia
CTAGCCTGTTGTACAC.15	-4.11378395562259	10.4149254352971	C0	Microglia
CTCGTCAGTCACCCAG.15	-19.2996596343536	4.54746236986182	C0	Microglia
CTCTGGTAGGCGCTCT.15	-10.6188262608446	10.4544591023563	C0	Microglia
GAATAAGCAATACGCT.15	-7.87881081422621	10.6345352268724	C0	Microglia
GACACGCCAGATAATG.15	3.7964487533677	1.82242916701199	C0	Microglia
GACGTGCAGAGCTGGT.15	-0.803034422062714	8.84703367876769	C0	Microglia
GACGTGCGTTTCCACC.15	-2.45433946415635	13.5719594104023	C2	HAM
GACGTTAAGAAAGTGG.15	-10.6962956838167	7.04870951846464	C0	Microglia
GACGTTAGTTATCGGT.15	-2.61904050981554	-13.9098693471543	C0	Microglia
GACTAACAGCTAGGCA.15	-19.0271554809225	-2.22882845112493	C0	Microglia
GATCTAGCAATCACAC.15	-2.0890803834725	25.1552567328616	C3	NK
GCACTCTGTTTGACAC.15	-1.63089093304587	3.67371542251456	C0	Microglia
GCAGTTATCAGTTGAC.15	5.95982495144649	29.9535948228027	C3	NK
GCATGCGTCGACGGAA.15	-4.74091414922848	10.7765086219193	C0	Microglia
GCCAAATAGCTGTCTA.15	12.8966300275828	-21.1989389401313	C0	Microglia
GCGCCAAAGGCAGGTT.15	-13.259406487075	0.80832535671042	C0	Microglia
GCGCGATCACATCTTT.15	-7.95389136313319	14.3386229493668	C0	Microglia
GGACATTAGCGCCTCA.15	-6.62912403705235	13.9869957765281	C0	Microglia
GGACGTCAGCGTGAAC.15	-9.91311585379614	15.3551172294976	C0	Microglia
GGCTGGTCATCTCGCT.15	5.15310231273708	18.3073027064438	C3	NK
GGGACCTGTGTTTGGT.15	4.61676697759169	5.54500547360842	C0	Microglia
GGGATGATCAGGCAAG.15	5.37364962813274	32.6089519171088	C3	NK
GTACTCCCAACTGCTA.15	-0.0353816108098544	22.6932051767192	C3	NK
GTAGGCCTCGTACCGG.15	-5.13039662566248	13.8728961459004	C0	Microglia
GTATCTTAGAAGGACA.15	6.56102564168696	27.2387782697302	C3	NK
GTCGGGTCAATCACAC.15	-5.8426909937276	17.4189980064787	C0	Microglia
GTCTCGTTCTCGCATC.15	-17.50329701158	4.10042050547645	C0	Microglia
GTGAAGGAGCGAGAAA.15	-6.8373189670329	13.8592130222269	C0	Microglia
GTGCATACATATGAGA.15	-8.30790210562948	14.8935348635133	C0	Microglia
TACGGGCAGCGATCCC.15	-8.8946478192245	13.9346325060244	C0	Microglia
TACGGGCAGCTCTCGG.15	-4.61392680403001	13.9066757567491	C0	Microglia
TAGAGCTAGTTTGCGT.15	-7.53121938142355	14.5678773180486	C0	Microglia
TAGCCGGCACGGCTAC.15	4.54808824619272	-3.4267873810813	C1	Microglia
TAGTGGTGTCGGCATC.15	-16.3784439917322	8.23672792174082	C0	Microglia
TAGTTGGAGATTACCC.15	-6.58347419221288	8.19841238925366	C0	Microglia
TATTACCGTAGAAGGA.15	-3.99865396989173	12.7217266819674	C0	Microglia
TCAGCAAGTACCGCTG.15	27.3550304608734	-1.54375569310997	C5	FerritinMics
TCGGGACCAAGACACG.15	-4.25629132263847	-1.95109067382345	C0	Microglia
TGAAAGAGTATAATGG.15	-12.2789709346656	-6.62985772014757	C0	Microglia
TGAAAGAGTTACGTCA.15	-4.35989374253689	-19.2768121483007	C1	Microglia
TGACTTTTCATGCAAC.15	-11.6131943581944	4.23337336976097	C0	Microglia
TGAGCCGAGGTGGGTT.15	-5.81463315429356	13.0707041920537	C0	Microglia
TGCGTGGCATCCAACA.15	-10.5114631341349	1.71634811138568	C0	Microglia
TGCTACCCATGAACCT.15	3.69682038376238	32.9444134232107	C3	NK
TGGACGCTCTGGCGTG.15	8.92283696297184	6.41074202788203	C0	Microglia
TGGCCAGAGTACGCGA.15	-7.69457517341504	11.4014659384266	C0	Microglia
TGGGAAGCAATGACCT.15	-14.3997751020984	-0.751689748768024	C0	Microglia
TGGGCGTCAGCTCCGA.15	-16.1765936311824	8.25669252592043	C0	Microglia
TGTATTCAGAGTGACC.15	-11.4178831145477	0.743394765989851	C0	Microglia
TTAGGACTCGTATCAG.15	-5.14086124045682	-18.715207009854	C1	Microglia
TTAGGCACAAGGCTCC.15	-10.9458747315326	10.6250851112142	C0	Microglia
TTATGCTGTATTACCG.15	-9.17277646393284	13.6329078401083	C0	Microglia
TTCGAAGTCGTCTGAA.15	-6.25555220420843	12.4352674585981	C0	Microglia
TTCTCAAAGGCATTGG.15	-0.844742720855132	12.3751025899956	C0	Microglia
TTGAACGCATGTCTCC.15	-16.365639622698	-8.67775709035991	C0	Microglia
TTGTAGGAGTCCATAC.15	5.25131638065454	-8.67721930153998	C1	Microglia
AAGCCGCAGGTGGGTT.16	-2.49898493924044	-8.33422169853552	C0	Microglia
ACACCAACATCTACGA.16	-14.1863928863803	2.25315842540613	C0	Microglia
ACAGCCGAGCTGCCCA.16	-10.9744516337441	-0.914698627697459	C0	Microglia
ACATACGCATGCGCAC.16	26.2776220657573	-4.10634183661842	C5	FerritinMics
ACATGGTTCTATCCTA.16	2.04209839146495	-15.8999006101165	C1	Microglia
ACCTTTAAGATGGCGT.16	0.552303843015507	-0.280581037313535	C0	Microglia
ACGCAGCGTGTCGCTG.16	-2.1561389959338	-8.85501391380648	C0	Microglia
ACGGGTCAGTGCGATG.16	25.3355799885919	-2.29922121977394	C5	FerritinMics
ACTGATGGTCCAGTAT.16	-4.34923477358229	0.894072982161061	C0	Microglia
AGACGTTAGATAGGAG.16	4.74278188347744	32.4979065204558	C3	NK
AGATTGCAGTAGGTGC.16	1.93846367920174	30.596882041486	C3	NK
AGGCCGTTCAAACGGG.16	5.38087267372816	-14.0819815113799	C1	Microglia
AGGGATGGTGCGCTTG.16	9.61045815094574	-7.66872368889979	C1	Microglia
AGGGTGAGTCAATACC.16	6.76651731898093	-3.74315960799733	C1	Microglia
ATCATCTAGTCGTTTG.16	-1.5386606835035	-16.49939299421	C0	Microglia
ATCTACTCACATTCGA.16	-14.4851522857164	-22.8228219731354	C4	Macrophage
CAAGGCCTCGTAGGTT.16	2.89608992388891	-6.13195776007766	C1	Microglia
CACAAACAGACCCACC.16	-8.19082588256105	-13.4601029455116	C0	Microglia
CACACTCTCTGCGACG.16	26.9457984776635	-3.50123574445548	C5	FerritinMics
CACCTTGTCATGTAGC.16	0.132803012301517	23.3820603702108	C3	NK
CAGATCAGTACGAAAT.16	3.72762378210762	31.8791034017016	C3	NK
CAGCATATCCCATTAT.16	10.0850643600713	-14.2408469294813	C1	Microglia
CATCGGGCATCTGGTA.16	-9.41810607751171	6.26520384104372	C0	Microglia
CATTCGCAGTGCGTGA.16	-0.24624352664448	-4.92284128913249	C0	Microglia
CCAGCGAGTGAAAGAG.16	1.97163959459474	-11.843969603561	C1	Microglia
CCCATACGTGGCGAAT.16	-13.0331660455062	-2.44861505423758	C0	Microglia
CCTACACGTCGCGAAA.16	3.56085405610163	-7.13320905946693	C1	Microglia
CCTTCCCAGCCTTGAT.16	-3.58518652947561	-14.41536292814	C0	Microglia
CGGACGTTCGTCTGCT.16	4.05410381245977	-10.279724131609	C1	Microglia
CGGAGTCCATTGAGCT.16	6.06922817988297	-5.88036689200095	C0	Microglia
CGTCACTCACAGGTTT.16	-1.20020121230664	-6.75034180504158	C1	Microglia
CTACACCAGAGTACAT.16	-20.8116739433746	7.84830258522227	C0	Microglia
CTACATTGTCAGAAGC.16	-13.4719148392787	0.294992848324436	C0	Microglia
CTCAGAATCTGTCTCG.16	5.68651441463769	-7.91225483673269	C1	Microglia
CTCATTAGTCTAGTCA.16	7.72524366594079	-16.3405518543961	C1	Microglia
GAACGGAAGACGCAAC.16	-2.88336540794349	-18.1059053025696	C1	Microglia
GACGTGCAGACCTTTG.16	7.90576832793074	-11.4715650303603	C1	Microglia
GATCGTATCAGGCCCA.16	23.7387543027123	-1.58573895635013	C5	FerritinMics
GCCTCTATCAGTTAGC.16	-13.2593781568558	-22.0289054100781	C4	Macrophage
GCGAGAACATGCAATC.16	1.22641378841935	-15.4545614049207	C1	Microglia
GCGGGTTCAATGAATG.16	-11.8628872226735	-23.7169469562767	C4	Macrophage
GCTGGGTGTCGCATCG.16	1.98373749360742	-11.9986536612708	C1	Microglia
GGGAATGTCTGATTCT.16	-16.820725016112	-20.7944952727206	C4	Macrophage
GTACTCCGTAGGGACT.16	-14.5284077788304	-20.0283889813992	C4	Macrophage
GTAGTCACAAGCGATG.16	-9.21830139915529	-9.51379443103698	C0	Microglia
GTGAAGGAGTTATCGC.16	-11.4800395934381	-20.6559733083584	C4	Macrophage
GTTCGGGGTTCAGGCC.16	0.806625120219658	-12.9031135271768	C1	Microglia
TACACGACAAGAAGAG.16	2.23486083578754	-13.3292885604193	C1	Microglia
TACCTATGTCTTCGTC.16	1.65150874786031	-15.8581968552413	C1	Microglia
TACTCGCTCCAGTATG.16	-1.28760413710216	-13.0883757027988	C1	Microglia
TCAACGAGTAGCGTGA.16	-2.05866710690787	-17.8967777177397	C1	Microglia
TCATTACGTCTAGAGG.16	-13.155568256298	-9.82774998490956	C0	Microglia
TCGGGACAGCTACCGC.16	0.95117516453468	-14.6547935700135	C1	Microglia
TCGTACCCATGGGAAC.16	-0.190891267505487	-14.4206950986836	C1	Microglia
TGCCAAACAAGTACCT.16	-1.26448444660238	-14.7062289892027	C1	Microglia
TGGCTGGGTAAAGTCA.16	11.3981150323865	-21.521475461648	C6	OtherMyeloid
TGTATTCCAAGCCATT.16	7.12249751881567	-10.1573002238016	C1	Microglia
TGTGGTAGTTAGGGTG.16	1.21466049504239	-13.6053322824397	C0	Microglia
TTAACTCAGTAACCCT.16	-5.66405688064407	-10.1726637335047	C0	Microglia
TTGCCGTTCAGTTAGC.16	-5.53723460942924	-10.7833739610835	C0	Microglia
AAGCCGCCAAGGTTCT.17	3.74676252851074	32.8687769248644	C3	NK
AATCGGTAGCTACCGC.17	-10.5813850027104	-20.7841677090841	C4	Macrophage
ACACCCTAGGATGCGT.17	17.0093608212585	-6.6281388948097	C1	Microglia
ACGGCCATCCAGATCA.17	13.1911002839101	-8.55759953442825	C1	Microglia
ACTTTCAAGACTGTAA.17	13.5112562182887	-8.90555741642685	C1	Microglia
AGAGCGACAGATCGGA.17	13.4743880565454	-2.92427976625621	C2	HAM
AGATCTGCACAGACTT.17	2.11948821787766	26.5346717471454	C3	NK
AGGCCGTCAGTGGGAT.17	-11.0489959690233	-20.7486550930426	C4	Macrophage
ATAAGAGAGGGCTTCC.17	5.13035329948765	-19.1252339464312	C1	Microglia
CAACTAGCAGATAATG.17	27.3727027885783	-5.6964701690541	C5	FerritinMics
CACACAAGTCTAGTCA.17	13.1844527150855	-9.75780313026092	C1	Microglia
CAGTAACCAGGCTCAC.17	9.12908367463367	-17.5660812791412	C1	Microglia
CATGACAAGCCCTAAT.17	-0.988073014131042	26.366692377887	C3	NK
CCAGCGACAATCCAAC.17	5.12207909377413	-19.3323886005951	C1	Microglia
CCATTCGTCTACTATC.17	14.3768329479916	-8.85058743140592	C1	Microglia
CCTACCACACGCGAAA.17	-18.7666700798717	-1.87909488854039	C0	Microglia
CGATCGGTCCTAAGTG.17	6.79215966869179	31.0692986399957	C5	FerritinMics
CGATGGCTCTGTACGA.17	12.5660227067391	-5.08590179936173	C2	HAM
CGCTATCAGTATTGGA.17	14.3827387798146	-10.9056141229186	C1	Microglia
CGTCCATGTACATGTC.17	11.6341948591285	-10.0081135364894	C1	Microglia
CGTGAGCGTCGATTGT.17	9.87573603548065	-14.1217233512193	C1	Microglia
CGTTGGGGTTACGACT.17	27.2494089425048	-4.8487929066761	C5	FerritinMics
CTACCCACACGCTTTC.17	-14.3260487681018	-20.086099589216	C4	Macrophage
CTACGTCAGACTTTCG.17	10.6958007777881	-14.9821989818901	C1	Microglia
CTCACACAGTGGAGAA.17	10.2928402242114	-11.2588923470414	C1	Microglia
CTCGGAGCACTAAGTC.17	9.12773747163853	-9.4968305313975	C1	Microglia
GAGCAGAAGCCTCGTG.17	26.8511014501862	-6.16573684599275	C5	FerritinMics
GATCTAGAGCTGGAAC.17	6.32201478153209	-11.7085374814757	C1	Microglia
GCAATCATCTAACCGA.17	11.2459948830615	-14.8260594122761	C1	Microglia
GCACATAGTGTTCGAT.17	26.7008426100478	-5.19725611325424	C5	FerritinMics
GCTGCTTAGGTGGGTT.17	-9.61312227497485	13.5021892511398	C0	Microglia
GCTTCCACAAGACGTG.17	-12.1454125018783	17.3629664013589	C0	Microglia
GGTGTTACATTGGTAC.17	14.1273363371285	-7.47203694046723	C2	HAM
GTACGTATCAGTTCGA.17	-10.0480285143285	-23.1068999763043	C4	Macrophage
GTCACAAAGGCATTGG.17	11.3278485604562	-12.3744048240839	C1	Microglia
GTTCATTCATGGATGG.17	12.0332748231861	-8.25974204853418	C1	Microglia
GTTCGGGGTGTTTGGT.17	27.2069021260918	-5.70159754183912	C5	FerritinMics
GTTTCTAGTCCGAAGA.17	-1.90128171302943	1.12386772639508	C0	Microglia
TAGGCATCATGACATC.17	12.1771654847363	-8.26534083774288	C1	Microglia
TCAGCAAAGGTGATTA.17	13.2348500763068	-9.76119043829324	C1	Microglia
TGACTAGTCGAGAACG.17	1.04508220741685	20.8135965635965	C0	Microglia
TTGCCGTGTGAGGGTT.17	2.10977281949585	30.550429216349	C3	NK
TTGGCAAAGGATATAC.17	-10.7229277893298	-18.2275588124929	C4	Macrophage
TTGTAGGCAACGATGG.17	13.212909316006	-10.1790987885907	C1	Microglia
AAAGATGGTCTAGCCG.18	20.5153184868902	-2.20276538699516	C2	HAM
ACACCCTTCCATTCTA.18	27.582071342842	-5.77371640387851	C5	FerritinMics
ACACCGGGTTTAAGCC.18	18.1842144439224	-2.56433903287941	C2	HAM
ACTGATGCATCTACGA.18	26.4492614175981	-4.76286107419126	C5	FerritinMics
AGCGGTCGTTAAGACA.18	12.6176378374635	-6.85031973040173	C2	HAM
AGGTCATCACTTCTGC.18	9.48668772521199	-1.49092236135359	C2	HAM
AGTCTTTCATGACATC.18	9.21632663561894	0.0442488335886886	C2	HAM
ATCATGGCATGAACCT.18	0.764417876625864	4.85430280559713	C0	Microglia
ATTGGACCACCCATGG.18	0.884722377260414	-0.81861414218771	C0	Microglia
CAGCAGCCAAACTGCT.18	15.6083215893333	0.0939847401554975	C2	HAM
CATCAGATCACGATGT.18	11.5266172747929	6.09568337606311	C2	HAM
CCACGGACAGTACACT.18	18.6090802206717	-5.80182798176118	C2	HAM
CCTTTCTGTTAGATGA.18	11.0503718393388	-2.23352250304731	C2	HAM
CGCCAAGCACCGTTGG.18	17.9382893341966	-6.53084682886029	C2	HAM
CGCTGGAGTAGCTCCG.18	20.2173877752485	-2.76814251281923	C5	FerritinMics
CGGACACCAATGGAGC.18	19.7546183725226	-1.34232496081343	C2	HAM
CTCGTACGTCAACATC.18	27.8101665530446	-5.34841684576676	C5	FerritinMics
CTTAGGACAAGTCTGT.18	6.021023568042	2.19585616686992	C2	HAM
GATGAGGAGGCGATAC.18	0.739058869869335	-3.09859096655416	C0	Microglia
GCTCTGTAGGCGCTCT.18	7.74623793163264	5.13531409911663	C2	HAM
GGACAAGCACCTATCC.18	16.6319024670531	-4.60638434905011	C2	HAM
GGGCATCGTTCCGTCT.18	9.74873499690731	-3.58107201551311	C1	Microglia
GTACTCCTCTATCCCG.18	15.5052145129399	-7.2285191026072	C2	HAM
GTGCAGCTCTGTCAAG.18	0.301749650802586	10.9712626112326	C0	Microglia
GTGCGGTGTGATGATA.18	28.0132676342234	-6.10538679614375	C5	FerritinMics
TACTCGCCAATGTTGC.18	13.353649767549	-8.22333343496036	C1	Microglia
TCGTACCGTGAGGGTT.18	2.65596590342163	-9.8785830127292	C1	Microglia
TGCACCTAGACTACAA.18	18.6225125434413	-5.62866299681749	C2	HAM
AACGTTGCACCCAGTG.19	-5.83583474533993	8.24817312505979	C0	Microglia
ACACCGGTCAAGGCTT.19	2.30763268591926	5.29378540171851	C0	Microglia
ACATGGTCAATTGCTG.19	-5.40044573873585	-6.80099383039587	C0	Microglia
ACTATCTGTCTGGAGA.19	2.05440619824852	-1.17550745829001	C2	HAM
ACTGATGAGAAGGGTA.19	6.40820340661348	8.07474039755129	C5	FerritinMics
ACTGTCCAGCTAGGCA.19	-6.17246313078904	4.15317614287564	C0	Microglia
AGATTGCGTGAACCTT.19	-12.6279965629826	-20.63264778871	C4	Macrophage
AGTGGGAGTGGTCCGT.19	6.37701551554372	10.8649945195132	C0	Microglia
ATCTGCCCACGACGAA.19	-4.28616831546325	-0.751920035610563	C0	Microglia
ATTTCTGAGTGTACGG.19	0.584158721562862	3.52972532684406	C0	Microglia
CAACTAGGTCATATGC.19	-1.09396406701264	-4.93014114393633	C0	Microglia
CATATTCCAAGTACCT.19	-6.34728887514394	10.9464931447838	C0	Microglia
CCACCTAAGATGAGAG.19	-9.44179370197026	-9.65377444949951	C0	Microglia
CCGTTCATCTGGAGCC.19	-5.80814486394447	-8.34182295233835	C0	Microglia
CGAGCACTCCAGATCA.19	29.1127973438914	-4.23138618662375	C5	FerritinMics
CGGGTCAAGTAATCCC.19	1.22088467975574	8.68340974376621	C1	Microglia
CGTCAGGCACACATGT.19	28.1737275473878	-4.34058803794094	C5	FerritinMics
CTAATGGGTAGCTCCG.19	6.06467673446528	9.23039189154972	C0	Microglia
CTAGCCTTCGTTTGCC.19	-6.69925010320138	-4.58505681136533	C0	Microglia
CTAGTGACAGCTGTGC.19	-11.6735433825091	-9.24423754213808	C0	Microglia
CTCACACTCATGTGGT.19	-15.4629878490962	4.77392449774363	C0	Microglia
CTCGGAGGTCCTCCAT.19	-13.1351889717742	-16.3269915025817	C0	Microglia
CTGATCCCAGGAATCG.19	7.19706221339748	5.01322767528768	C2	HAM
GAATGAACATAACCTG.19	27.3893053893271	-4.62381854277158	C5	FerritinMics
GAGGTGACACGAGGTA.19	-0.274605504165882	-0.988438206812528	C0	Microglia
GAGTCCGCAGTCGTGC.19	-4.65083333121085	-1.06473363810201	C0	Microglia
GCGAGAATCGGCGCTA.19	-4.57902675616807	-5.9109934761508	C0	Microglia
GCTCTGTGTGACCAAG.19	24.8453999936118	-1.67216166343711	C5	FerritinMics
GGTATTGAGCTGTTCA.19	9.7465046758519	-11.2663946113412	C1	Microglia
GTAACGTAGTCTCGGC.19	3.70186068397345	6.66669965861178	C0	Microglia
GTGCTTCCACATAACC.19	-4.03583612112253	-1.81594290761835	C0	Microglia
GTTACAGGTTCCTCCA.19	-0.212875876222021	3.61822739981009	C0	Microglia
TAAGCGTAGGATTCGG.19	-0.554943554187401	8.64084582541595	C0	Microglia
TACACGAGTTTGACTG.19	-14.9707815129667	-21.9515902420951	C4	Macrophage
TAGTGGTAGGTACTCT.19	15.8266973772804	-5.0826075276312	C2	HAM
TAGTGGTTCCGAGCCA.19	-12.8074463116588	-4.1768266798578	C0	Microglia
TCAACGAGTTTGACAC.19	-8.75724118068625	0.189170899070469	C0	Microglia
TCGCGTTTCATTATCC.19	-0.0863438905515581	0.124139757382462	C0	Microglia
TGAGCATTCCCACTTG.19	5.56552484432869	8.96178576679226	C0	Microglia
TGCCCATCAAAGGCGT.19	2.09227806315049	7.56173510002829	C0	Microglia
TGTCCCATCGTTACAG.19	-15.8779898899456	-0.526080508125983	C0	Microglia
TTAGTTCTCAAGATCC.19	0.685504324099929	-8.87314513584976	C1	Microglia
TTCGGTCTCAGCACAT.19	-3.02841652033966	-16.5985884129186	C1	Microglia
AACTCTTCACATTAGC.20	-3.18621411863068	-12.2342044524507	C1	Microglia
ACGATGTTCGGTCTAA.20	-3.16029343235557	-15.2047330850877	C1	Microglia
ACTGAACGTAATCGTC.20	-12.099152845157	-6.6266544555547	C0	Microglia
AGAGCGACAAACGTGG.20	-1.7006108828018	-3.6824751140477	C0	Microglia
AGCTCTCCATCACGTA.20	-13.1670444450452	4.4874248779387	C0	Microglia
ATCCACCAGATTACCC.20	0.424618908586605	-16.4879286424246	C1	Microglia
CAAGAAACAGGGATTG.20	-8.77484877254815	-1.02164350721759	C0	Microglia
CAGCTAATCAGTACGT.20	4.26280402993206	7.59607850179628	C0	Microglia
CCAATCCCACCAACCG.20	0.978269866890086	8.58618298174439	C0	Microglia
CCCATACTCAAAGTAG.20	29.0490856359957	-4.17001547707509	C5	FerritinMics
CTAACTTCATTGTGCA.20	-4.28929923628012	4.5927472865928	C0	Microglia
CTCTACGTCGCAGGCT.20	-11.8670150862948	-2.39663999779974	C0	Microglia
CTGCTGTCATACGCCG.20	5.02285767403671	0.346507871674441	C0	Microglia
CTTACCGCACAAGACG.20	4.37216367578455	-13.5787732538847	C1	Microglia
GCTCCTATCGGACAAG.20	-9.37030918107684	9.43559554931611	C0	Microglia
GGACAGAAGCATCATC.20	-4.24858246203861	-14.2932905643706	C1	Microglia
TACGGTAGTACGACCC.20	-9.41973126761911	9.63645978640727	C0	Microglia
TACTTACAGCTGTTCA.20	-9.67620238662496	15.3997704435332	C0	Microglia
TCACAAGTCATGTCCC.20	-5.19359037468743	-0.667139402220363	C0	Microglia
TCAGGTACAGTTAACC.20	0.607072187789516	-0.590767341973149	C0	Microglia
TCGCGAGTCTGTCTCG.20	26.416140426293	-2.76469256479675	C5	FerritinMics
TCGTACCCACTACAGT.20	-15.6603628540202	-20.1173463541456	C4	Macrophage
TGGCGCAAGTCTCAAC.20	-7.77028981546485	2.25228991717965	C0	Microglia
TGTATTCTCCCGGATG.20	9.22576397193951	11.1316575491102	C0	Microglia
TTGAACGGTTTGACAC.20	-2.47925150635422	-13.898375759431	C0	Microglia
AAACGGGCAGCTGTGC.21	-10.3139030384375	-6.06428854467177	C0	Microglia
AAAGCAAGTATTCGTG.21	-6.81197210248328	6.54814104382956	C0	Microglia
AAGGCAGGTACGAAAT.21	-7.3003272848044	9.81593402233202	C0	Microglia
AAGGTTCCAGATCTGT.21	-5.27716863244974	-1.99777199651093	C0	Microglia
ACTGATGTCTTCGAGA.21	-8.16446437176448	0.473852994334249	C0	Microglia
ACTTACTGTAAGGGAA.21	-2.72134919530536	0.16558401583723	C0	Microglia
AGGGATGCAGCGAACA.21	5.19224827743928	5.60947489172299	C2	HAM
ATCATGGTCAACACGT.21	-10.0168030106182	-2.99820594262528	C0	Microglia
ATCGAGTAGTGTGGCA.21	25.9708639717758	-3.97985008262776	C5	FerritinMics
ATTTCTGAGTCCGTAT.21	9.07636458898459	-1.60078240403855	C2	HAM
CAAGATCGTGTGACCC.21	7.01217569246731	0.404500162007592	C2	HAM
CACACTCTCGTACGGC.21	4.49484179948695	28.766790049697	C3	NK
CACATTTGTTGGTTTG.21	5.89166922219492	1.39456688477182	C0	Microglia
CAGCATAAGCAGGCTA.21	-14.7402888830871	-19.5916228401947	C4	Macrophage
CAGCATACAACTTGAC.21	-2.14864200366118	-1.10165209804898	C1	Microglia
CCACCTAGTTGTTTGG.21	28.7855683847861	-4.14764218231425	C5	FerritinMics
CCAGCGAGTACGAAAT.21	6.17345319285806	27.3260753840498	C3	NK
CCCAGTTTCTTCGGTC.21	-5.76398212246183	-15.8585566801866	C1	Microglia
CCTTCGACATCGACGC.21	-10.458908773713	-24.5499852830425	C4	Macrophage
CGCGTTTCACGAAAGC.21	-15.7123806159172	-0.328470144831934	C0	Microglia
CGGACTGTCAACACCA.21	-21.7834094717143	4.27946932055314	C0	Microglia
CGTGTCTAGCTAAACA.21	6.63169538271454	0.341541076606191	C0	Microglia
CTCTACGTCACTCTTA.21	10.0223495107686	0.723139853323446	C2	HAM
CTGAAACAGTCATCCA.21	10.6998026788791	-5.21850098514222	C1	Microglia
GACGTTACAGCAGTTT.21	-14.4629751208727	-20.8822133525805	C4	Macrophage
GAGTCCGCATAGACTC.21	5.60224584626493	5.10300391396679	C2	HAM
GATCGATTCCGCAGTG.21	-2.05420412243234	12.5506863851695	C0	Microglia
GATCGCGAGTATCTCG.21	2.19982340835067	0.211879874081441	C0	Microglia
GATGAGGAGCTGGAAC.21	-2.22649214313759	12.5721478799426	C0	Microglia
GCACATACAGTCTTCC.21	-7.97730817337094	1.16856653692097	C0	Microglia
GCATGCGAGACTGGGT.21	6.09498258085704	-5.32335307753842	C0	Microglia
GCCTCTAAGTGTTAGA.21	-2.97017796953725	0.528038194345634	C0	Microglia
GCGAGAACAACGATCT.21	-10.1882873738262	-0.943153039356099	C0	Microglia
GCTCTGTCAGATAATG.21	1.57571420512744	28.0940037655865	C3	NK
GGAAAGCTCGCATGAT.21	1.80051641816288	0.445183743827245	C2	HAM
GGAACTTTCTAGAGTC.21	-10.3219236158894	-0.285650915950774	C0	Microglia
GGGCATCCATTACCTT.21	17.0330441376089	-3.69319731184226	C2	HAM
GTCACGGGTTGCCTCT.21	-17.328356536333	-4.33440738768372	C0	Microglia
GTGTTAGCACTATCTT.21	4.43273688243558	-2.41189126220812	C0	Microglia
GTGTTAGTCCGCATCT.21	7.9702135223562	-6.12192957902712	C1	Microglia
TACTCGCAGCGTTTAC.21	-5.20217618471902	-20.918510075524	C1	Microglia
TAGGCATTCGCGTTTC.21	-6.95830207654107	-7.01151704781978	C0	Microglia
TGACAACAGTCCATAC.21	-3.7983762388129	-14.5801816739223	C0	Microglia
TGTCCCATCCGCATCT.21	15.4839976093978	-5.68621981414002	C2	HAM
TTCGAAGTCAGCGACC.21	0.651656079076623	2.48678938019427	C0	Microglia
ACACCAAAGTGGAGTC.22	-3.14412509465145	9.19619987446265	C0	Microglia
ACGATACCAGTCAGCC.22	17.4606348835629	-0.0312965839814637	C2	HAM
ACGCCAGAGACGACGT.22	3.43823904993907	-0.462031002426161	C2	HAM
ACGGGCTCACGGCTAC.22	9.90959340039765	0.976008998645113	C2	HAM
AGCGTATCACATCCGG.22	26.248413671784	-5.46826036379165	C5	FerritinMics
ATCTACTAGAGGTACC.22	-5.68621863327639	-8.1352631683408	C0	Microglia
CAACCAAAGCCACGCT.22	4.12559732992167	13.3710828135979	C0	Microglia
CAACCAAGTATTACCG.22	15.076738180379	-4.45892567367758	C2	HAM
CATCGGGGTAGCACGA.22	-20.7625406639261	2.4561671003681	C0	Microglia
CCCATACTCCATGCTC.22	3.54938167072658	31.7321101172635	C3	NK
CGAGAAGCACAGCCCA.22	0.277069985106255	0.472036773721983	C0	Microglia
CGCTATCTCACCACCT.22	2.42060501260441	9.23066553553904	C0	Microglia
CGTCCATGTCGACTGC.22	13.4312399827916	-2.59089440623913	C2	HAM
CGTGTCTAGAATGTGT.22	4.64877811279953	31.2255512328422	C3	NK
CGTTGGGAGTAATCCC.22	-5.20816963435964	-6.9365238383274	C0	Microglia
CTACATTCACGGTAGA.22	-0.897625952717186	2.86333578453271	C2	HAM
CTGATCCCAACTGGCC.22	-12.5913253859547	-9.07022479520694	C0	Microglia
GACTACATCACGATGT.22	1.98445913871977	-2.97508989915941	C2	HAM
GCTCTGTAGGAGTTGC.22	12.984758901305	-4.4764012153714	C2	HAM
GCTGGGTTCAACACAC.22	11.9456764740837	0.283372807068439	C2	HAM
GTATCTTCATGTAAGA.22	10.8699507856757	-20.3108436620775	C6	OtherMyeloid
GTCTCGTAGTCCAGGA.22	8.89430356226726	-4.80996619073687	C0	Microglia
GTGGGTCGTATATGGA.22	1.94047230361386	-2.92075380733059	C2	HAM
TAGTTGGTCTGAGGGA.22	6.33464510884603	15.9170037368035	C0	Microglia
TCATTACTCAGGTAAA.22	-5.42845756314553	9.67653717393825	C0	Microglia
TCGTAGACAGGTCTCG.22	13.6076685002759	1.13555695027214	C2	HAM
TCTCTAAAGTTTCCTT.22	1.6988887892323	30.2143585523148	C3	NK
TGACTTTTCGTAGGTT.22	0.56357736432939	-5.57026492235621	C0	Microglia
TGAGGGACACAGCGTC.22	13.7203537513604	2.13396231881549	C2	HAM
TGCACCTGTGCGATAG.22	-0.269708227371222	-5.13044580006661	C0	Microglia
TGCCCATAGAGGTTGC.22	-2.86082108529521	-6.80682380548148	C0	Microglia
TGGCGCATCTTTCCTC.22	3.76393136015165	-3.85817417928964	C1	Microglia
TGGTTCCAGATAGCAT.22	5.41506801469425	-6.5962409120312	C1	Microglia
TTGGAACCATGCCACG.22	13.0250353872989	2.6847455914415	C2	HAM
AACGTTGCAGCGAACA.23	-6.06400151898682	5.99424156032431	C0	Microglia
ACGTCAATCACAGGCC.23	-2.93104114118763	-5.91655085265302	C0	Microglia
AGTGGGATCGTACGGC.23	15.4829251017182	-3.43810978092436	C2	HAM
ATGCGATAGACCTAGG.23	-8.38860527182748	-21.9631630710592	C4	Macrophage
CAAGATCTCCTAGGGC.23	3.95273242077108	-3.68300761545184	C1	Microglia
CACACCTTCCGCTGTT.23	-1.35942202296717	5.28330513024111	C0	Microglia
CCTACACAGTTAGGTA.23	-0.669306098497767	-3.28039265644537	C0	Microglia
CGTAGCGAGCGATAGC.23	6.21946370006931	-1.75226254623299	C1	Microglia
CTCGGAGTCTTACCGC.23	5.72771863552916	17.2626353850679	C5	FerritinMics
GTATTCTTCGAATGGG.23	-0.103474775932551	23.5546138006142	C3	NK
TAGACCACACGGCTAC.23	6.83501704856915	-6.78240434778752	C1	Microglia
TCAGCAAAGTACGTTC.23	-0.487969884127163	-18.9557662900525	C1	Microglia
TGCGGGTTCGGTCCGA.23	1.21122039347018	33.2221737788653	C3	NK
TGTTCCGCACAGATTC.23	12.9917217459499	-5.50777647687679	C1	Microglia
AAGCCGCAGTTGCAGG.24	18.0916665780009	2.64419965417287	C2	HAM
AAGGTTCAGGCTAGGT.24	4.20419866155811	32.8261934112969	C3	NK
ACCCACTGTTGTCTTT.24	4.49898560467291	1.08893098140577	C2	HAM
ACGAGCCGTTCTGTTT.24	16.7776432875251	0.799676169304482	C2	HAM
ACGAGCCTCTATCCCG.24	18.8749601591441	2.32402320281022	C2	HAM
ACGCCGAAGTCCAGGA.24	15.6715107209021	4.68046439968759	C2	HAM
ACGGAGAAGATGTGGC.24	19.2023134820289	1.24359248739194	C2	HAM
ACTGAACGTCTAGCGC.24	17.0073233707559	1.41552121753176	C2	HAM
AGAATAGCAACTGCTA.24	14.3901883855943	0.912611462213471	C2	HAM
AGAATAGCAGGAATGC.24	3.7192485112252	32.8937211504307	C3	NK
AGCATACGTAACGTTC.24	10.4382860767927	3.78517609977307	C2	HAM
AGCGTCGTCCCTCAGT.24	15.451178217049	2.13925125056084	C2	HAM
AGGCCACCACCAACCG.24	19.7149978181015	0.538387116404484	C2	HAM
AGTTGGTAGAGGTTGC.24	17.1063165405396	-2.2785523483914	C2	HAM
ATCATGGGTGGAAAGA.24	-13.0082802405198	-19.0503839890874	C4	Macrophage
ATCATGGGTTCGCTAA.24	16.3093408309709	2.77827695629066	C2	HAM
CAAGAAAAGTATCTCG.24	19.63358242589	-0.119268006909734	C2	HAM
CACACAAGTCTGATTG.24	13.8687990254034	2.49749729236826	C2	HAM
CACACCTGTTGAACTC.24	20.9839744540557	0.849341676309094	C2	HAM
CACATAGGTTAAGACA.24	0.371277234976113	29.5265257320192	C3	NK
CAGAATCTCTCCCTGA.24	12.8850835860539	-0.280741228317801	C2	HAM
CAGCGACGTAACGCGA.24	19.0884239247543	0.597720998633968	C2	HAM
CAGCTGGTCTCTGTCG.24	17.6440322140057	0.651425616730619	C2	HAM
CAGGTGCGTGGTCCGT.24	15.8238395684974	0.681868883362856	C2	HAM
CATATTCTCGGAATCT.24	17.567440454542	0.794801895372933	C2	HAM
CATCAAGTCCGCATAA.24	17.0477021281423	0.581316336590341	C2	HAM
CATCAGAAGACGCTTT.24	12.2862510607047	-0.431870868588711	C2	HAM
CCTAAAGCATGCCTAA.24	18.7607319859348	0.622432692725599	C2	HAM
CCTATTAGTAGCTGCC.24	19.5257058916699	-3.03365041157924	C2	HAM
CGAACATCAAGCTGAG.24	17.6989835774147	-0.588571711553447	C2	HAM
CGCCAAGGTTCAGGCC.24	-13.2778274000125	-19.7260796977211	C4	Macrophage
CGCGGTACACTGTGTA.24	15.7030362203229	1.73753761654001	C2	HAM
CGCTGGATCGTCTGCT.24	11.7498874841721	4.53302389596528	C2	HAM
CGGACTGGTGTCTGAT.24	13.8501010096024	1.039807118891	C2	HAM
CGGCTAGAGTGAACGC.24	-15.7940860475671	-11.6843649822416	C1	Microglia
CGTAGCGTCCGAATGT.24	18.2810462970341	1.24737942631255	C2	HAM
CGTGAGCGTCTAGTGT.24	17.7224264988841	3.13148756104425	C2	HAM
CTAGTGATCCGCAAGC.24	9.34904191941497	-1.49417754532459	C2	HAM
CTCACACAGGACCACA.24	19.251823452174	2.49729112517956	C2	HAM
CTGAAACGTTACGTCA.24	16.3326555758216	-0.901408224595199	C2	HAM
CTGGTCTAGCCCAATT.24	19.2163012125007	2.33809670119144	C2	HAM
CTGTTTATCCGGCACA.24	17.49654590706	-0.913881357282499	C2	HAM
CTTAACTGTCTTCTCG.24	18.1988234834618	1.33670027291751	C2	HAM
GAACATCCATCACAAC.24	13.1585445029168	4.13467104220657	C2	HAM
GAAGCAGCATGTAAGA.24	19.191625768601	0.733391310101147	C2	HAM
GACCTGGTCCTTGCCA.24	16.4415551264319	-1.40054322106409	C2	HAM
GATGAGGGTGTTAAGA.24	1.01608207016817	26.7524224638627	C3	NK
GATTCAGGTAAGTTCC.24	8.55312000976607	6.5072225039374	C2	HAM
GCAATCAGTTTGACTG.24	9.30126348263627	3.20693302988911	C2	HAM
GCATGATTCCACGTGG.24	20.5136386821432	2.51396236345169	C2	HAM
GCGCAGTTCTCTGTCG.24	13.1933125313282	1.36167451349657	C2	HAM
GCTTCCACAGCTATTG.24	13.1941773405394	0.831454375356092	C2	HAM
GCTTGAATCCATTCTA.24	19.7938875559271	0.149702306530907	C2	HAM
GGACAAGTCACCGTAA.24	0.316933388258718	24.9522706336841	C3	NK
GGGAATGGTCACTTCC.24	17.4855269473016	0.556542577882922	C2	HAM
GGGAGATCATGTAAGA.24	19.0116252985025	2.2925805422978	C2	HAM
GTACGTAAGCGTCTAT.24	18.4224697501236	1.23863790701631	C2	HAM
GTACGTACAACGCACC.24	17.4161142900062	3.84522374193741	C2	HAM
GTACGTAGTTAGAACA.24	10.5414335305711	5.27333176765496	C2	HAM
GTAGGCCTCCAAGTAC.24	20.0197433832007	1.12649803537844	C2	HAM
GTCAAGTCAGTTAACC.24	18.6915880954503	-0.74753134268443	C2	HAM
GTGGGTCTCATGTCCC.24	20.5150142539046	2.55654936180371	C2	HAM
TACGGATAGTGTGAAT.24	17.9751351859293	0.362956890681441	C2	HAM
TACGGATCAAACCTAC.24	1.32283029555059	11.8922036287515	C0	Microglia
TACTCATTCGGTGTCG.24	-13.6098353300387	-20.2311650396513	C4	Macrophage
TACTTGTTCAGGCAAG.24	18.3000370221846	1.89651289015266	C2	HAM
TAGACCAGTCATCCCT.24	9.2124571827773	-15.1383833041042	C1	Microglia
TAGCCGGCAGGGTACA.24	18.1791146231252	-0.260556598493892	C2	HAM
TATGCCCAGAGTGAGA.24	-15.1175125724489	-18.347756497305	C4	Macrophage
TCACGAAAGTCGTACT.24	18.0192935357964	2.85705647408033	C2	HAM
TCAGGATCATGTCCTC.24	16.3473540589632	-1.35235139020774	C2	HAM
TCATTTGCACCTATCC.24	20.6874246391654	0.902044434078091	C2	HAM
TCCACACTCAGTTAGC.24	17.413376143137	-1.34873801567996	C2	HAM
TCCCGATGTGAGTATA.24	19.4843582539381	0.482462040459541	C2	HAM
TCTTCGGAGCGTAGTG.24	15.6393711290294	4.71519977051723	C2	HAM
TGAGAGGCATGTCTCC.24	19.3680874048969	0.862522566747117	C2	HAM
TGGCCAGCACCGCTAG.24	19.6213275907652	1.82218492568638	C2	HAM
TTAGGACGTCCAACTA.24	11.4879866026387	5.69052706459424	C2	HAM
TTCGGTCAGGAGCGTT.24	20.1380268531591	-0.454685238519447	C2	HAM
TTCTCAATCCCATTAT.24	8.66276872592213	3.20600771159405	C2	HAM
TTCTCCTTCGTTGCCT.24	13.825166764705	-2.43118701300324	C2	HAM
TTCTTAGTCTATCCCG.24	-10.50413975142	-24.036424347423	C4	Macrophage
TTTCCTCTCCTCAACC.24	-11.1664013111053	-23.3728203689967	C4	Macrophage
TTTGTCACACCACGTG.24	17.5776751052663	1.56187125143663	C2	HAM
AAAGTAGAGTCATGCT.25	12.597217703144	-13.0196471610071	C1	Microglia
AACCGCGCAGTATCTG.25	-2.86272176967127	-13.5428091597369	C2	HAM
AACTCAGCAGCTCGAC.25	18.0691733610042	-8.46835412557176	C2	HAM
AACTCAGTCCCGACTT.25	14.0571777229294	-13.0278335220225	C1	Microglia
AAGGCAGAGGGATCTG.25	15.5555040632094	-13.5190817021432	C1	Microglia
AAGGTTCCACCGAATT.25	17.9937519724013	-8.43587103193975	C2	HAM
ACATGGTTCGTTACAG.25	9.61305053085234	-2.50254484732335	C2	HAM
ACGGAGATCCCAAGTA.25	12.7387708183996	1.76598349292769	C2	HAM
AGCCTAAGTGCAGTAG.25	13.6965785752231	-14.0400779423892	C1	Microglia
AGGTCATAGGGTCGAT.25	11.401499134466	-8.48407327664718	C1	Microglia
ATGCGATTCAGTTAGC.25	9.79076260570172	3.42216745921304	C2	HAM
CAGAATCTCCGAATGT.25	7.85978768968113	1.52826026362848	C0	Microglia
CAGCGACAGGGCTTGA.25	8.02134337283946	-2.34310274247777	C2	HAM
CAGTCCTCAGGTGGAT.25	8.98032323753759	-4.87205133523494	C2	HAM
CATGCCTCAAAGGAAG.25	9.44885100631136	-1.02684486617528	C2	HAM
CATGGCGCATCCAACA.25	12.5677674598495	-13.0220072620989	C1	Microglia
CCGTTCAGTAGGAGTC.25	1.06803026407449	1.40280370508598	C0	Microglia
CCTAAAGGTGATGTGG.25	-0.472566709026928	26.2503545673232	C3	NK
CGACTTCTCCGCGCAA.25	12.0755004007207	-12.9967506949259	C1	Microglia
CGAGAAGTCCATGAAC.25	16.8919734837523	-10.2278775833235	C2	HAM
CGAGCACAGGATGCGT.25	16.8943961454173	-4.11834606919116	C2	HAM
CGATGTATCCTCCTAG.25	1.08057073983303	-12.7505225393771	C1	Microglia
CGTAGGCTCGCCCTTA.25	6.6677657355975	-3.1719621098029	C2	HAM
CTCGTCAGTTTCCACC.25	7.16196112153616	-2.62586411990193	C2	HAM
GAAGCAGGTACCTACA.25	-13.5809471755174	-19.2991999471198	C4	Macrophage
GACGGCTCAGCAGTTT.25	7.96311211608362	-16.3292053963217	C1	Microglia
GAGCAGAGTAACGCGA.25	15.1743267010964	-13.3349801043024	C1	Microglia
GATCGTAGTCTGCAAT.25	17.5986987456112	-8.17017987857997	C2	HAM
GCCAAATTCTGAGGGA.25	11.7191328541848	2.07624766560291	C2	HAM
GGAAAGCTCACTTACT.25	-11.3053652437884	-22.1261968638515	C4	Macrophage
GGAACTTCACTGCCAG.25	13.3281732283347	-1.88206979991687	C2	HAM
GGCTGGTGTCGGCTCA.25	5.8561361874758	28.8195530513018	C3	NK
GGGAATGCAGTCGATT.25	10.2071451591911	-0.579624341881189	C2	HAM
GGTGTTAGTTAAGATG.25	1.09899166547406	-17.0427639345865	C1	Microglia
GTAACTGAGCCTCGTG.25	11.2827275430999	-1.0651808665562	C2	HAM
GTCGGGTGTTTAGGAA.25	3.19328123660218	-13.8452042684673	C1	Microglia
GTTCATTTCGGTCTAA.25	13.6052202817281	-20.5873819328402	C6	OtherMyeloid
GTTCGGGGTTGCGTTA.25	13.8655085856083	-3.91230353390427	C2	HAM
TACCTATAGAATTCCC.25	15.1425157295256	-13.3050470646663	C1	Microglia
TATCTCAAGGGAGTAA.25	15.5077913313795	-13.5496602245303	C1	Microglia
TCATTACTCTTTAGGG.25	17.5282582405174	-8.17502598188026	C2	HAM
TCGCGAGAGTGATCGG.25	-11.328836748557	-23.664985363649	C4	Macrophage
TCGCGTTTCCTCATTA.25	-11.428267423289	-21.9254651245304	C4	Macrophage
TCTATTGCAGATAATG.25	13.0379207152154	-14.4252425239899	C1	Microglia
TGAGAGGCAGGCTGAA.25	4.94986049741783	-2.96630206183171	C1	Microglia
TGCCCTAAGAACTCGG.25	-20.7094335130656	2.37603065225164	C0	Microglia
TGGACGCGTCAGGACA.25	1.81727818439063	28.8953140768758	C3	NK
AAATGCCCATATGGTC.26	-14.6089413599071	-15.027171274173	C4	Macrophage
ACACCCTCAACAACCT.26	6.49884198462807	3.01204681850567	C2	HAM
ACACCCTTCAACACCA.26	6.42824861092627	15.7898381466296	C6	OtherMyeloid
ACGAGCCGTTTACTCT.26	15.7253482425399	-2.17726569377356	C2	HAM
ACGCCAGTCCAGATCA.26	1.24939320005411	5.27823962223005	C2	HAM
ACTTACTCATGCCTTC.26	4.38467990880668	-1.79543514485381	C0	Microglia
AGCTCTCAGAAACGCC.26	2.94298362563924	5.01058273499959	C2	HAM
ATCCGAAGTTAAGGGC.26	1.90985624019063	3.27530496964061	C2	HAM
ATTCTACTCGCTTGTC.26	-15.9172539535746	-19.1628427677617	C4	Macrophage
ATTGGTGTCCCATTAT.26	6.21283174349014	2.05751366649887	C2	HAM
CACCAGGGTGATAAGT.26	1.37381570117097	25.1137871186982	C3	NK
CATCAAGAGCGTCAAG.26	1.7964504724238	2.78345178845997	C2	HAM
CATGACATCCTAAGTG.26	1.85385241615632	7.1781074526411	C0	Microglia
CATGCCTTCAACCATG.26	9.79618387689634	-6.81181437301921	C2	HAM
CCTCAGTAGCGATGAC.26	27.9049272782495	-4.06929329764075	C5	FerritinMics
CCTTCCCTCCAATGGT.26	25.2759105955214	-3.97777216184346	C5	FerritinMics
CGAGAAGAGCCCAACC.26	-2.06844182593023	2.74492820887452	C0	Microglia
CGCGGTAAGTGCGTGA.26	5.9449517797351	-5.8381177122656	C0	Microglia
CGGAGTCCAAGAGTCG.26	-0.487293422286734	26.3157068354554	C3	NK
CGGAGTCCAAGTAGTA.26	-11.5816787366185	-16.2701036271744	C0	Microglia
CGGTTAATCTGCTGCT.26	6.3421080077121	-0.306988315503952	C0	Microglia
CGTCAGGCACCACGTG.26	-13.8965654155496	10.2572816316565	C0	Microglia
CTAAGACCAGCTTCGG.26	5.80929080533191	-1.07791046029243	C2	HAM
CTACCCAGTTCGAATC.26	27.9211510861315	-3.77800262195375	C5	FerritinMics
CTCATTAAGGCTACGA.26	27.657003662711	-2.22905657337326	C5	FerritinMics
CTCGGGAGTCACCCAG.26	11.4573594128656	5.99721510029792	C2	HAM
CTGCCTACATTGGCGC.26	1.17300468110648	3.25658774999632	C0	Microglia
CTGTTTATCCGTCATC.26	4.92773868430123	6.55913435853953	C0	Microglia
CTTACCGAGCTAGCCC.26	-6.58694998537489	-9.50560401032869	C0	Microglia
GAAACTCGTACAGACG.26	-7.5297917326534	16.8791207553935	C0	Microglia
GAATAAGAGTGCAAGC.26	7.64941014329296	2.58577238180576	C0	Microglia
GACACGCGTTTGTTTC.26	-14.6834683827763	13.1397549450759	C0	Microglia
GATCGTACAATCTGCA.26	1.58070676071512	3.80845141000148	C0	Microglia
GATCGTACAGTGGGAT.26	4.26818200697695	3.60477329050325	C2	HAM
GCAGTTAGTCTAGTCA.26	0.779070803863631	9.86918739765713	C0	Microglia
GCATACAGTCTTCAAG.26	23.0268906959323	-2.40566303117887	C5	FerritinMics
GCTGCTTTCCTAGGGC.26	2.21446896064365	4.95542486148595	C0	Microglia
GGAATAATCTGGTATG.26	25.9302156091079	0.7249624645194	C5	FerritinMics
GGACATTAGTAGGCCA.26	12.1175475000608	-2.4763965072844	C2	HAM
GGATGTTTCGCCAGCA.26	-18.8654992335229	-0.593568709520427	C0	Microglia
GGGAATGTCAACACGT.26	0.745050418391558	5.91783204856664	C0	Microglia
GGTATTGAGGGAACGG.26	27.7973284359022	-3.58521702980885	C5	FerritinMics
GTATTCTGTCTAGGTT.26	28.7967256067792	-4.67392575483806	C5	FerritinMics
GTGGGTCCAATGCCAT.26	2.79769762228222	3.81469074157306	C0	Microglia
GTTCATTCACATCCGG.26	25.239184573239	-2.49468611650964	C5	FerritinMics
TACAGTGCAAGCCGCT.26	1.23633047464051	2.47243510426554	C0	Microglia
TACAGTGTCGGCGCAT.26	1.83781858347137	32.2909107484366	C3	NK
TAGGCATGTTAAAGAC.26	2.49134662921619	0.682958458772145	C0	Microglia
TATCTCATCATGCTCC.26	-19.1356254743964	11.9972918667406	C0	Microglia
TCAATCTGTCGATTGT.26	2.38210482792691	0.62668883461172	C2	HAM
TCACGAACACAGTCGC.26	-7.18222181923469	16.0943596788387	C0	Microglia
TCGGTAAAGCCAACAG.26	3.82604636365106	-2.921502406193	C0	Microglia
TCGTACCTCGCGCCAA.26	-0.0405202729563255	25.5746576250061	C3	NK
TCTTTCCCAATGGACG.26	26.8691501532239	-3.21375184898136	C5	FerritinMics
TGATTTCGTCAGAGGT.26	28.283738847389	-4.6633925292447	C5	FerritinMics
TGCACCTCAACCGCCA.26	6.22614785636831	1.22613340335119	C0	Microglia
TGCCCATAGGTGCTAG.26	1.60523708118161	24.1501961159924	C3	NK
TGCCCTACACAACGTT.26	27.6962069703681	-2.2910667570894	C5	FerritinMics
TGGCCAGAGGTGGGTT.26	28.7396142965307	-5.83490162842507	C5	FerritinMics
TTAACTCAGCGGCTTC.26	-1.37779980455176	2.95632811040408	C0	Microglia
TTTGCGCTCCTAGTGA.26	0.710135642378607	2.37489273889242	C0	Microglia
TTTGGTTTCGTCCAGG.26	26.1471088157851	0.0225340322609307	C5	FerritinMics
CATATTCAGATGGCGT.27	-14.4295666442577	-21.4945131593746	C4	Macrophage
CATGACAGTCTAAACC.27	-4.80714048127323	-3.86148027799634	C0	Microglia
CTGCTGTCACTTCGAA.27	3.55571809217854	31.8874264446095	C3	NK
GTGTTAGAGTACATGA.27	0.425256151206003	23.1722731591797	C3	NK
TCATTTGCATGATCCA.27	-10.4914017077736	6.99000264606362	C0	Microglia
AAAGATGGTATTCGTG.28	-11.6341023636618	-3.53830167665276	C0	Microglia
AAATGCCAGAGTCTGG.28	-12.8249442960805	-13.5312580858572	C0	Microglia
AAATGCCCATCATCCC.28	-4.42477653018089	-3.17107068644498	C0	Microglia
AACCGCGTCTGTCCGT.28	-3.19935792432359	-18.2416938797896	C1	Microglia
AACTGGTTCCGTTGTC.28	-9.78190618053029	-11.371287902435	C0	Microglia
AAGGTTCAGGCGCTCT.28	-8.2191874467621	4.71231348812603	C0	Microglia
ACACCGGCATGGATGG.28	-9.44197262883835	-7.24890024810529	C0	Microglia
ACCAGTAGTGAGGGAG.28	-10.9395134133213	-4.71347297362472	C0	Microglia
ACCGTAATCAGAGGTG.28	-6.21740490938508	-4.18393022433687	C0	Microglia
ACGAGGACAAAGTCAA.28	-2.60328033382788	-8.01917921045954	C0	Microglia
ACGAGGAGTACCAGTT.28	7.59755069624609	3.64107440047676	C2	HAM
ACGCAGCCAAGCCCAC.28	-6.99497137553912	-6.92592592451327	C0	Microglia
ACGGAGAAGGGTTTCT.28	-4.34776849788771	-1.8676057633668	C0	Microglia
ACTGATGGTTCAGTAC.28	-18.9974157516724	-4.6073743257485	C0	Microglia
ACTGATGTCAATCACG.28	-8.5087908978285	-2.08826187927241	C0	Microglia
ACTGATGTCAGGCGAA.28	-12.0023802762228	7.28076562419518	C0	Microglia
AGAGCGACATTGGTAC.28	-11.5102300642404	1.73475165731277	C0	Microglia
AGATCTGGTTAGGGTG.28	-9.97814087747405	-7.43297112438512	C0	Microglia
AGATTGCCATGCCACG.28	-11.7281965697828	4.22273954252849	C0	Microglia
AGATTGCTCTACCAGA.28	-5.12670903569649	-1.07842882765037	C0	Microglia
AGCTCTCAGTCCAGGA.28	-7.8965228806237	-3.98247759439387	C0	Microglia
AGGGATGAGTTCGCAT.28	-7.49546762865481	-4.59557110507597	C0	Microglia
AGTGAGGAGGGTATCG.28	0.30039839759171	26.5004402702892	C3	NK
AGTGAGGAGTGTGAAT.28	-8.10455535807664	-5.37412741322994	C0	Microglia
AGTGTCAAGTCCGGTC.28	-3.92508283592105	-9.94546205715848	C0	Microglia
AGTTGGTGTCAATACC.28	-12.3747368684358	-0.512787511670636	C0	Microglia
ATCCGAAAGAAACCTA.28	-9.39752843065794	-7.225968829406	C0	Microglia
ATTGGACCAGCTCGAC.28	-9.22462992305276	-3.31785394390055	C0	Microglia
CAAGGCCGTTTACTCT.28	-13.5245885258623	-17.8395468461091	C4	Macrophage
CACAAACCAGTCGTGC.28	-8.34849368463385	-0.690116692656223	C0	Microglia
CACACAAAGCTCTCGG.28	-8.64516365154574	3.71669048350768	C0	Microglia
CACCAGGAGTGGGATC.28	-2.78032998837697	-18.7998957641341	C1	Microglia
CAGCGACAGAGGTTGC.28	-10.8861767932286	-0.968885311110208	C0	Microglia
CAGTAACTCCTTGGTC.28	-8.36122222873067	-3.41347806465675	C0	Microglia
CAGTCCTTCCTAGTGA.28	-3.06086750737998	3.46171185261912	C0	Microglia
CATCAGAAGATAGGAG.28	-7.3505777555905	-5.76443884523488	C0	Microglia
CCGTACTAGTACGTTC.28	-6.76790545549474	0.74915033922661	C0	Microglia
CCTAAAGGTTAGAACA.28	-12.8504103975417	3.00737701466736	C0	Microglia
CCTTCGAGTAGGGACT.28	-4.97874703301767	-5.32463232015987	C2	HAM
CGAGCACTCTAAGCCA.28	-14.2343829124582	-7.57265292097888	C0	Microglia
CGCGTTTCAGTAAGAT.28	-11.9376828864462	-11.2962001052076	C0	Microglia
CTCACACCATGGTCAT.28	-15.0516629749072	-11.6089440708325	C1	Microglia
CTCACACGTACTTAGC.28	-6.28480125321003	-4.6238618710761	C0	Microglia
CTCGTCAGTAGTACCT.28	-14.1302364761714	3.03059237873817	C0	Microglia
CTGATCCTCTTCTGGC.28	-10.5639348580153	2.95021200818288	C0	Microglia
CTGCCTATCAAACAAG.28	5.31470106152531	2.87887506189176	C0	Microglia
CTTCTCTGTGATAAGT.28	-14.9810041253415	-19.6623544982006	C4	Macrophage
GACACGCCAAGGTGTG.28	-14.6663361545134	-20.1480442464491	C4	Macrophage
GATCTAGAGTAGATGT.28	17.0761609570297	-3.356810732425	C2	HAM
GATGAGGTCCACTCCA.28	4.25839877578294	-0.91239179954642	C0	Microglia
GCACTCTCATGCAACT.28	-2.29300424036773	-4.79762924138982	C0	Microglia
GCGACCAGTAGCTTGT.28	-9.08514831153336	-5.37861160157538	C0	Microglia
GCGGGTTGTTGTGGAG.28	-9.92961684131445	3.96380467330004	C0	Microglia
GGAACTTAGCTAGCCC.28	-7.50343638165982	4.95245426878173	C0	Microglia
GGACAAGTCTTCTGGC.28	-9.28860681792677	-6.22563696979985	C0	Microglia
GGCAATTCAGTAACGG.28	-2.83102430791525	-1.45897548932505	C0	Microglia
GGCAATTCAGTCAGCC.28	-12.7373031858998	-0.25871403493068	C0	Microglia
GGGAGATGTACTCAAC.28	-15.9823038733478	-6.16409808109043	C0	Microglia
GTATCTTGTGAGGGAG.28	-13.8476292530119	-20.9065390992542	C4	Macrophage
GTCAAGTAGTGTACCT.28	0.327790230410663	23.6041276322151	C3	NK
GTGCGGTTCAGTTGAC.28	-7.20789382585634	-6.31920867851265	C0	Microglia
GTGTTAGAGCTAGTCT.28	-2.70083422290772	-2.89528449399356	C0	Microglia
TAAGTGCTCGGAAATA.28	-13.3789598200852	3.10046504719858	C0	Microglia
TACTCGCAGGGTATCG.28	-10.8248124548594	-4.47131776090339	C0	Microglia
TAGAGCTTCTCACATT.28	-3.24188729038974	-3.08481462232276	C0	Microglia
TAGTGGTAGGCGACAT.28	-15.2262557726627	-22.2636539230323	C4	Macrophage
TAGTGGTTCATCGGAT.28	12.7802110769875	-3.85080115359966	C2	HAM
TATTACCGTATGCTTG.28	-10.7500657513902	-4.74285906876881	C0	Microglia
TCAGATGCATGTTCCC.28	-11.6573463310287	4.23445019453025	C0	Microglia
TCAGCTCCAGGAACGT.28	4.1190065521169	1.46477271890376	C2	HAM
TCCACACTCAGGCAAG.28	-2.55833561854439	-2.85232135360773	C0	Microglia
TCGAGGCGTAAGTAGT.28	-8.06994298876501	-5.8253254664251	C0	Microglia
TCGCGAGGTTGAGTTC.28	-11.3411903349538	-9.12015813190255	C0	Microglia
TCTCTAAGTCGATTGT.28	-0.793785683953189	1.46730218044388	C0	Microglia
TCTTTCCAGATCGATA.28	3.44512982100266	2.29964097160261	C0	Microglia
TGAGCCGCACGGACAA.28	-15.4587793628283	-20.4574336269777	C4	Macrophage
TGAGCCGTCAGGCGAA.28	-15.0423061843067	-22.3365902255436	C4	Macrophage
TGATTTCAGGTGCTTT.28	-6.58414155174289	1.6391810159332	C0	Microglia
TGCCCTAAGCTCAACT.28	-9.60239218844773	5.55411314778983	C0	Microglia
TGCCCTAGTCAGCTAT.28	-3.02926291881398	1.39377360157444	C0	Microglia
TTAGGACAGACGCAAC.28	-6.49623711947728	-15.6262096526964	C1	Microglia
TTAGGACAGTACTTGC.28	-7.32301305713263	1.08847394438918	C0	Microglia
TTAGGACTCGCACTCT.28	-0.663266261530413	-2.68340949710333	C0	Microglia
TTCGGTCGTAAATACG.28	1.92159711069973	22.3884278776618	C3	NK
TTCTCCTAGTCGATAA.28	-4.30898005043755	-4.44454420146116	C0	Microglia
TTGGAACGTCAACTGT.28	-7.64461534594873	-3.34984020849709	C0	Microglia
AACACGTGTTGAGTTC.29	3.22336104670607	-16.4019889759009	C1	Microglia
ACCCACTCAGTCAGAG.29	5.53491118508545	-16.9044110319724	C1	Microglia
ACGGAGAAGGATTCGG.29	8.32494098055182	-13.591380021756	C1	Microglia
ACGGAGAGTCTGCAAT.29	1.34928954869352	-9.98586771995596	C1	Microglia
ACTGAACTCATGCAAC.29	6.57644159008384	-17.4211472334292	C1	Microglia
AGATCTGAGAGTACAT.29	5.51150232539635	-15.2928756158131	C1	Microglia
AGCCTAATCGAGGTAG.29	25.886775312834	-6.80062031448236	C5	FerritinMics
ATTGGACGTGCTAGCC.29	-11.9146096380759	-20.8953084935172	C4	Macrophage
ATTTCTGCAAACTGCT.29	10.3286130586174	-12.0750692257718	C1	Microglia
CAACCTCAGAAACCTA.29	11.7870556168916	-11.9221795336714	C1	Microglia
CAGCTGGTCCTAGGGC.29	3.16745960024399	-13.9983349671629	C1	Microglia
CATCGGGAGTAATCCC.29	6.13704345387941	-16.5964939601229	C1	Microglia
CCGGTAGCATCGGACC.29	27.0602754671707	-2.10575585853814	C5	FerritinMics
CCTTACGAGGGCATGT.29	10.167499253417	-11.1570800836689	C1	Microglia
CGCGGTAGTAGCGCAA.29	1.64216986552076	-10.7997155185015	C0	Microglia
CGCGTTTGTGGTAACG.29	8.19302035886768	-20.1022394376847	C0	Microglia
CGTCTACAGGTGATAT.29	0.874235610930277	32.1617462082954	C3	NK
CTCGGAGCAAGGACTG.29	-1.10013007458342	-2.74900984436342	C0	Microglia
GAAATGATCAGTACGT.29	-3.33560428134251	-9.55557282236318	C0	Microglia
GAATAAGAGGCTAGGT.29	4.37081279526868	-15.6444636950884	C1	Microglia
GATCAGTAGACAAAGG.29	4.39649548342808	-11.6659484196696	C1	Microglia
GATGCTAAGATCACGG.29	5.12129976890573	-17.4136025214973	C1	Microglia
GATGCTAAGTACGTAA.29	5.82400300597224	-15.4902969423146	C1	Microglia
GCAGCCATCTGCTGCT.29	1.71784985447881	32.365049194295	C3	NK
GCCTCTAAGAGTACAT.29	27.332216795037	-4.93634723536554	C5	FerritinMics
GCGGGTTAGACTCGGA.29	24.6438565624816	-6.41685119317807	C5	FerritinMics
GGCGACTTCGCCATAA.29	-0.0403734977667844	-10.7578845817057	C0	Microglia
GTATTCTCATCTATGG.29	4.64595046504949	-16.695024356805	C1	Microglia
GTGGGTCGTGATAAAC.29	-10.0076112632369	14.4077308830747	C0	Microglia
TAAACCGAGTATTGGA.29	3.58733408171636	-17.7635925092078	C1	Microglia
TAGAGCTTCTTAGAGC.29	26.9040120153166	-5.74467492909344	C5	FerritinMics
TAGGCATAGTGTCCCG.29	-4.99512617126504	-12.4142734502128	C0	Microglia
TAGTTGGGTTCCCTTG.29	-9.94831824976487	-19.2274413218295	C4	Macrophage
TCGGGACAGATGCCTT.29	-4.3585603844001	-7.57185869902784	C0	Microglia
TCTCTAAAGAGTCGGT.29	6.99666853092441	-4.045739590124	C0	Microglia
TCTGAGATCGGCTTGG.29	27.0292945643114	-1.91480221073177	C5	FerritinMics
TGCGGGTGTCTTGCGG.29	7.96049204987211	-20.0034042837856	C1	Microglia
TGCGTGGAGCGCTCCA.29	13.5873643499183	-20.5317586735871	C6	OtherMyeloid
TTGCGTCCATGGAATA.29	-10.7519156852132	-20.1228294892551	C4	Macrophage
AAGGAGCTCAACGAAA.30	12.7004092769756	-14.8292104264124	C1	Microglia
ACCCACTGTAACGACG.30	11.323093534012	-21.5401014858627	C1	Microglia
ACGGGCTCAAAGGCGT.30	10.7193090075441	-13.3782831431403	C1	Microglia
ACTGCTCTCATAGCAC.30	-11.28194335973	-21.1831003704553	C4	Macrophage
AGCAGCCAGACAGACC.30	5.15370610602302	-14.4116008151457	C1	Microglia
ATTCTACCAGGCGATA.30	3.18096756236218	-16.3801068879244	C1	Microglia
CACCTTGAGATGCGAC.30	5.88679974737713	-15.312254996497	C1	Microglia
CATTATCGTCAAGCGA.30	2.53443555289371	-17.1776188070326	C1	Microglia
CCTTCGAAGCTGGAAC.30	4.20402470423299	-10.768599157462	C1	Microglia
CTCGAAACACAGAGGT.30	6.57219529662988	-17.3089962926585	C1	Microglia
CTCTACGAGGCTCAGA.30	1.02533380078867	26.2265344246636	C3	NK
CTGTTTACACTGCCAG.30	2.8129614655455	-10.557653143976	C1	Microglia
GACCAATAGGTGTTAA.30	2.0959787019641	-15.732768061026	C1	Microglia
GACGTTAAGAAGGCCT.30	10.131785965926	-13.7927372810591	C1	Microglia
GCGACCATCCTTTACA.30	-11.3854713787229	-20.5848518992129	C4	Macrophage
GTCGGGTCATTCTCAT.30	-2.82251294640192	25.1251245580865	C3	NK
TACGGTAAGGCTACGA.30	10.6701410572248	-15.1553352588403	C1	Microglia
TGGCGCATCTTAACCT.30	11.6122782215165	-15.8792306778023	C1	Microglia
TTAACTCGTTATCACG.30	-10.1458257529724	-20.0816830840553	C4	Macrophage
TTTACTGGTCGCTTCT.30	3.1821100089469	-14.896163283623	C1	Microglia
AAGCCGCGTCTCATCC.31	-5.91284951791523	1.19704831875032	C0	Microglia
AAGGAGCAGACCTAGG.31	3.65300034595935	32.5543853988744	C3	NK
ATAACGCGTCAACATC.31	23.0540958657832	-3.7330555192656	C5	FerritinMics
CAACTAGGTTGGAGGT.31	-12.1950507769682	5.76473509700523	C0	Microglia
CACAAACCAGGAATGC.31	-7.96813793115043	-14.805622928787	C1	Microglia
CATGACAGTGTTTGGT.31	-2.66829827885995	-18.9318439463754	C1	Microglia
GTAACGTAGTTCGCAT.31	-3.55851282643986	-18.7984402664831	C1	Microglia
TAGACCATCGTACCGG.31	-11.2365638294518	13.2363023647823	C0	Microglia
TCAGATGAGGATTCGG.31	3.29398180885011	32.5046258113112	C3	NK
TGAGCCGTCAGGTAAA.31	-10.5083884349869	-1.04206291888723	C0	Microglia
TTGACTTAGAGCTGGT.31	-1.60934220852784	-16.590935258723	C0	Microglia
TTGGAACCACAACGTT.31	-5.2251958462874	-15.4704987159889	C1	Microglia
AAAGTAGCAGATCGGA.32	-17.1174128234729	-1.01340108068653	C0	Microglia
AACTCTTAGCGTGTCC.32	-0.982039779841806	5.91141398861796	C0	Microglia
AGAGCGATCAAAGACA.32	-16.165892716728	-18.5771865880763	C4	Macrophage
AGAGCGATCCGTAGTA.32	-6.50217130077504	-1.15021077838029	C0	Microglia
AGCTCCTCAGTATCTG.32	-1.76579497773992	8.88272632722403	C0	Microglia
AGTGTCACAGATAATG.32	-10.5477520243505	7.3110605874531	C0	Microglia
CAACTAGGTATTAGCC.32	-4.69219993556271	7.75482083678141	C0	Microglia
CACATAGTCGCCTGAG.32	-5.40408224198691	-4.61179402128373	C0	Microglia
CACCTTGCATCAGTAC.32	3.46135897121471	30.0540178509582	C3	NK
CACCTTGTCAATAAGG.32	-1.58810356023795	0.171783553004654	C0	Microglia
CATCGAACATTCTTAC.32	4.51353759981172	29.4067564994963	C3	NK
CCACCTATCAAGATCC.32	2.02415638530422	22.340605983697	C3	NK
CCGTGGACAAGCGATG.32	6.5676627602445	7.8286981346615	C5	FerritinMics
CCGTGGAGTTCCACTC.32	24.1327592830333	-2.29763879649055	C5	FerritinMics
CTCGAGGTCACAATGC.32	0.309149828982727	23.2662896994365	C3	NK
CTGATAGAGGCACATG.32	-4.96496404427982	0.879010034382357	C0	Microglia
GAGTCCGGTGATGCCC.32	3.22509046080584	27.0495398921131	C3	NK
GCAAACTCATGGTTGT.32	24.9014765142692	-2.57183093637387	C5	FerritinMics
GCGAGAAAGGGTGTTG.32	-0.858246784965236	-2.07807930308391	C0	Microglia
GCTGCGACATCGATTG.32	-14.3157756050684	12.6901663750092	C0	Microglia
GTTCTCGCACAGAGGT.32	1.00420032617202	23.54327360295	C3	NK
TACTCGCCAGCGTCCA.32	2.84761360961075	-7.02767432641151	C1	Microglia
TCAATCTTCGGCGGTT.32	-0.306026512925146	25.35393431531	C3	NK
TCTTTCCTCAGCAACT.32	24.4323737220291	-3.60654653127803	C5	FerritinMics
TGCGGGTGTGAGGGTT.32	-7.92637177506421	4.84058906646859	C0	Microglia
TGCGTGGAGCTGGAAC.32	-8.98438268523294	-6.65150102049623	C0	Microglia
TGGCTGGAGATGCCAG.32	4.85416803220842	5.67171801212592	C2	HAM
TGTTCCGCACTGTTAG.32	-8.07226025285306	7.83103934979078	C0	Microglia
TTGTAGGCATCTGGTA.32	-8.20229240891843	-6.23222665035356	C0	Microglia
TTTGCGCAGTTCGCAT.32	0.367022072397587	-7.18790263259468	C0	Microglia
TTTGTCATCGGAGCAA.32	-7.0188447494487	3.76108386180867	C0	Microglia
AACTCAGGTTTGACTG.33	-4.93714422552019	7.55384096670423	C0	Microglia
ACGATACTCCGTTGTC.33	1.53021982781388	24.0715712504401	C3	NK
AGCTCCTTCGGAAACG.33	-6.66879567480822	-5.73203284304137	C0	Microglia
AGGGTGAGTTGCTCCT.33	-2.6361336334078	6.54519347151064	C0	Microglia
ATCACGAAGGCTACGA.33	-6.92315820023408	-7.21237658350087	C0	Microglia
CCCATACAGTACGCCC.33	4.49143180531187	29.5865968822605	C3	NK
CGATTGAGTTATTCTC.33	-5.16116781858186	3.82313654535286	C0	Microglia
CTAAGACTCATGCTCC.33	-9.88290510822236	4.26178608405163	C0	Microglia
CTCGTCATCATCGCTC.33	-7.43655320946795	2.14496171700353	C0	Microglia
CTGATAGCAACACCCG.33	-7.25052862675936	7.29587569135466	C0	Microglia
CTTCTCTAGCGGCTTC.33	-15.9702109128888	-7.8152226134863	C0	Microglia
CTTCTCTCAGTATGCT.33	-7.60617118248179	-0.445022356911254	C0	Microglia
GCTGCAGCATGTCTCC.33	-6.75770453001652	-2.59111164878403	C0	Microglia
GTAACTGTCCAACCAA.33	-14.3261309673377	-18.9962026311716	C4	Macrophage
GTGGGTCTCCCTCAGT.33	24.4193337607928	-2.18265461022563	C5	FerritinMics
TGACTAGGTAAGTTCC.33	-0.677342176890471	0.944092333609047	C0	Microglia
TTGACTTGTGTTAAGA.33	-9.63895665191908	-0.677523052379042	C0	Microglia
TTGTAGGAGCTGTTCA.33	-8.18084524500773	-8.21838756600127	C0	Microglia
ACGGCCAAGACTCGGA.34	6.69456263987227	3.5109324246572	C2	HAM
AGCATACAGAGGTACC.34	-1.75323751296859	2.66233440832224	C0	Microglia
ATGAGGGCAATCCGAT.34	-14.7954458095667	-20.1354986525186	C4	Macrophage
CAGTAACGTCTCTTTA.34	-5.80558906775368	-3.3411835756528	C0	Microglia
CATGGCGCACGGTGTC.34	4.59294882627178	28.6844488784553	C3	NK
CGATCGGTCATCTGCC.34	-14.6633973729791	-22.3059938532751	C4	Macrophage
CGCTATCAGTTCCACA.34	16.0874917471167	-5.14702475108317	C2	HAM
CGCTATCCAGGGTACA.34	-11.5026618081958	-11.9955746569142	C0	Microglia
CTCAGAATCCTGTACC.34	-6.07798082038921	1.17595619569548	C0	Microglia
CTTTGCGTCCACGTTC.34	3.05312241495852	24.7127042903637	C3	NK
GACAGAGCAATTCCTT.34	4.73906012927018	23.200232650176	C3	NK
GACCAATAGCGATGAC.34	3.21200286573583	29.4751324182337	C3	NK
GACGTGCGTGGTCTCG.34	-3.87801717619644	-8.23321864917377	C0	Microglia
GATCAGTAGCCACTAT.34	1.19308947495475	21.4265911873509	C3	NK
GATCAGTCAAGTAATG.34	-1.67405692635986	26.5921948052616	C3	NK
GATGCTACATCCCACT.34	3.79397719750318	9.89780102834798	C0	Microglia
GCGAGAAGTTCAACCA.34	-6.18663904638485	-9.83848788249333	C0	Microglia
GCGAGAATCTATCGCC.34	-2.23389317330407	-7.11432171421738	C0	Microglia
GCTGCGATCCTGCAGG.34	2.78930977005143	31.7445423212941	C3	NK
GGAGCAATCTTGTACT.34	-14.9610131413795	-22.2375135537375	C4	Macrophage
GGCGACTAGCCAGTTT.34	-12.0274230766411	-7.60321098215195	C0	Microglia
GGGCATCCACTGTTAG.34	-0.805321412992944	25.291076225379	C3	NK
GTACTTTAGCTCAACT.34	5.0364489907669	29.1971084197855	C3	NK
GTATCTTAGGGCTTCC.34	-14.5728660478923	-21.7537935258847	C4	Macrophage
GTATTCTTCACTGGGC.34	4.6494720634693	28.7724888105008	C3	NK
GTCATTTGTAGCGTGA.34	-17.7381495581985	2.37026515568369	C0	Microglia
TAAACCGAGCACGCCT.34	-10.3271280883779	-6.28290334638479	C0	Microglia
TAAGCGTCAGGATCGA.34	0.211444234960314	-2.20065187794513	C0	Microglia
TAAGCGTGTTTGTTGG.34	-4.7809671722699	-20.3109948841375	C1	Microglia
TACACGATCTGGTATG.34	4.39356973354033	29.1970459240285	C3	NK
TACGGTAAGGACTGGT.34	5.15712518965347	28.196077760989	C3	NK
TAGACCAGTGACAAAT.34	0.508834612493665	-2.87304889267929	C0	Microglia
TAGGCATTCCGTACAA.34	-5.10381547284436	12.4430249341585	C0	Microglia
TCACGAATCACTTCAT.34	4.84278734559805	28.8696887861289	C3	NK
TCATTACCAGGACGTA.34	-14.7903210322817	-20.8246822310299	C4	Macrophage
TCCCGATAGCTGATAA.34	-2.323617666724	0.4293856715277	C0	Microglia
TGACTAGAGGCGCTCT.34	-9.30979177488221	-8.5567733862077	C0	Microglia
TGCTACCAGGCTATCT.34	0.215785488488833	-2.69955097817099	C0	Microglia
TGTCCCAGTGTCAATC.34	-14.338094014183	-20.6554942130523	C4	Macrophage
TGTGGTAAGAGCTATA.34	-9.87050132350613	-4.9730125203895	C0	Microglia
TGTGTTTTCACCATAG.34	-17.532321841808	8.00825967374696	C0	Microglia
TTCTCCTAGTACACCT.34	-11.591945199462	-22.5306047831798	C4	Macrophage
TTGCGTCGTAAGTGGC.34	-1.93786053158857	1.80435520802337	C0	Microglia
TTGGAACTCAATAAGG.34	1.89888993297968	3.29765956126589	C2	HAM
ACTTGTTTCCGCTGTT.35	-14.8654464105318	-17.5125272801226	C4	Macrophage
GACTACATCGTATCAG.35	2.41478673907041	23.4914562797404	C3	NK
TGAAAGACACGAAAGC.35	-16.6125663649255	2.65035156777648	C0	Microglia
ACCGTAACACCCATGG.36	-10.5521104264182	-7.21779746582498	C0	Microglia
ACTTTCAAGATGAGAG.36	1.79636691006891	-6.58990012170178	C1	Microglia
AGGCCACGTAACGTTC.36	-14.8323070270444	3.3063793036157	C0	Microglia
ATAACGCTCCGAACGC.36	4.74041409898002	29.1787338771265	C3	NK
CACAGGCTCGCAAGCC.36	3.96483243183902	14.5641263136117	C1	Microglia
CCATGTCTCATGCTCC.36	4.28964434830831	30.0958460250919	C3	NK
CGAATGTAGGATATAC.36	-14.5466144509438	8.07217499210979	C0	Microglia
CTGGTCTAGACAAGCC.36	10.8168934215613	-20.1998816296605	C6	OtherMyeloid
CTTAACTAGCAGCCTC.36	-7.66822805229332	5.9541624091922	C0	Microglia
GAAGCAGAGACCTAGG.36	-18.3370795439801	-9.86496653568851	C1	Microglia
GAGGTGAAGAACAATC.36	-17.6363406276156	-7.2149855487227	C0	Microglia
GATCGTAAGTGATCGG.36	-3.17860839723858	-16.298083077319	C0	Microglia
GCAATCAGTGCAACTT.36	25.7887825906299	-4.55370409530721	C5	FerritinMics
GCCTCTAGTCAACATC.36	6.48091765020398	-6.38584783947423	C0	Microglia
GCTGCTTGTTAAAGAC.36	4.73894058442569	28.9384123292245	C3	NK
GGAAAGCCACCAGCAC.36	-14.6023146192904	-15.0241940748826	C2	HAM
GGATTACCATGGTTGT.36	-18.5215063636876	5.91382585171454	C0	Microglia
GGGAATGCAGTAACGG.36	18.9364998037045	-8.64710057868992	C5	FerritinMics
GGGCACTCACGAAAGC.36	-18.3031334130165	-9.72497992398993	C0	Microglia
GGTGAAGGTTCCATGA.36	6.85150216452694	10.3783932955441	C0	Microglia
GTAGTCAGTTATCGGT.36	2.47940316262214	-10.6907543077038	C1	Microglia
GTGCAGCAGGCTATCT.36	-2.8293158617859	-18.3328131668014	C1	Microglia
TAGAGCTCAAGCCATT.36	-0.253229172772057	-18.9076942726411	C1	Microglia
TCACGAATCGACGGAA.36	26.53814895516	-3.99419933252641	C5	FerritinMics
TCTTCGGTCCGAACGC.36	-9.7921515560542	1.90807500171466	C0	Microglia
TGGCGCAGTCGAGATG.36	-4.40701340619386	-15.8753163114263	C1	Microglia
AGTTGGTCATTCACTT.37	1.1280870619835	-2.14867224019408	C0	Microglia
GGTGTTAAGACATAAC.37	10.7718365814453	0.486157988932587	C2	HAM
TCTGGAACAAGACACG.37	-4.62550756436582	9.12530489993362	C0	Microglia
TGAGGGAAGATAGGAG.37	-11.6122813067935	-8.97328489209028	C0	Microglia
TTCCCAGTCTTTCCTC.37	1.26260933371772	27.8211130130268	C3	NK
AACCATGAGTAACCCT.38	-13.0047358831191	-16.1709540202197	C4	Macrophage
ACATACGCACAGATTC.38	-15.5937219730862	-5.81828972197599	C0	Microglia
ACGCAGCAGCACGCCT.38	-1.47681270582106	-7.3623394640978	C0	Microglia
ACGCAGCCAATAAGCA.38	-3.54965026753904	-4.08028733119593	C0	Microglia
ACTTGTTAGTTAGGTA.38	-13.2180268674969	-9.5200736606052	C0	Microglia
AGGGATGCATGTAGTC.38	0.559209538179199	1.23988337589517	C2	HAM
ATTATCCCATCCCACT.38	26.8678606368268	-5.06248033040517	C5	FerritinMics
ATTGGACGTAATCACC.38	5.42632605629586	-10.9612692673748	C1	Microglia
CACAAACGTTAAGAAC.38	-10.2123582983729	3.97942262239837	C0	Microglia
CACACAAAGGTACTCT.38	-6.9590448528169	6.98092432576943	C0	Microglia
CACACAAGTTCCACGG.38	7.42053419831296	-0.943895112018527	C2	HAM
CACTCCACACGCCAGT.38	-9.20740249981407	4.10839271786773	C0	Microglia
CATGACAAGCTAGTGG.38	-6.69610134976369	0.607350957880262	C0	Microglia
CATGGCGGTGCGAAAC.38	-12.144163326735	2.80127007411585	C0	Microglia
CCACTACGTATTACCG.38	1.58483219440676	-5.25030370238312	C2	HAM
CCGGGATAGTGTGAAT.38	1.19877778275342	-4.55033132337874	C2	HAM
CCTACCACACAACTGT.38	-6.50262087642956	-1.78023502829329	C0	Microglia
CCTACCATCAGTACGT.38	3.28621947515898	-1.81692245339108	C2	HAM
CGACCTTTCGCGATCG.38	28.1007525629355	-5.75147778973939	C5	FerritinMics
CGACTTCGTCTCACCT.38	-10.6650074268206	6.70466713089675	C0	Microglia
CGTTCTGTCGAGGTAG.38	-1.5807448666778	1.53872141129229	C0	Microglia
CTAACTTTCAAGGCTT.38	-0.264958860605491	-4.90284575400113	C0	Microglia
GACGTTAGTCGAATCT.38	-12.550423100702	15.0369395063178	C0	Microglia
GATCGCGTCTGGGCCA.38	-5.13122568335871	-9.44786737990707	C0	Microglia
GCATGATCATTGGGCC.38	3.29479384010784	-0.458640007693904	C2	HAM
GCCTCTAGTCCGAATT.38	-5.09247543096912	1.29889215072536	C0	Microglia
GCGGGTTGTTGTGGAG.38	-0.977793405627267	-6.29190133445853	C2	HAM
GCTGGGTTCTTTAGTC.38	22.239478658592	-2.71899338873735	C2	HAM
GGACAAGCATGGTCAT.38	-1.53731062548418	-3.72942062246388	C0	Microglia
GGACGTCAGCTATGCT.38	-1.93992989699113	-7.34860871214737	C0	Microglia
GGGTCTGCACCCAGTG.38	-10.272408744738	-2.76184507712795	C0	Microglia
GTAACTGGTCCTCTTG.38	15.5137447244812	-4.39983297191634	C2	HAM
GTAGTCAAGAAGGGTA.38	1.87794642203116	-6.5213439954479	C1	Microglia
GTATTCTCACTAAGTC.38	-3.31718480696594	8.79664989878086	C0	Microglia
GTATTCTGTACCGGCT.38	8.24794641994405	2.7326061915549	C0	Microglia
GTCACGGTCAGGTTCA.38	1.86101632632132	-9.62884411765896	C1	Microglia
GTGCGGTGTACTCAAC.38	24.8352169365284	-2.91263835548704	C5	FerritinMics
TACAGTGCAATAACGA.38	12.1300223263662	-5.04639247169803	C1	Microglia
TACTTACTCAGTTTGG.38	2.65810068009451	-1.89329094517873	C2	HAM
TAGACCACAATGAATG.38	25.1043381657242	-1.86829997309291	C5	FerritinMics
TCCCGATTCGCCAGCA.38	3.53123317464236	1.72969314051235	C0	Microglia
TCTTTCCGTAAACCTC.38	-1.1588785866636	-7.44716068703252	C0	Microglia
TGGACGCTCGCCAAAT.38	2.30322106864491	1.80359327131055	C0	Microglia
TGGGAAGAGTGTACCT.38	-2.62984369972545	5.93115309824275	C0	Microglia
TGTGTTTGTATCACCA.38	1.67395388628555	-5.97707859604462	C0	Microglia
TTAGGACAGCGTAATA.38	0.963218535790684	25.5616944286194	C3	NK
AAACGGGAGAACTCGG.39	-7.99915203639181	-12.2556892500311	C0	Microglia
ACACCGGCATCATCCC.39	-9.1821421570865	-0.407409310729024	C0	Microglia
AGGGATGGTATAGGTA.39	-2.04398922977252	27.3638031636539	C3	NK
ATTCTACAGTGCCAGA.39	-4.25000681927515	0.774976946432909	C0	Microglia
CACCAGGTCAGTTAGC.39	-10.1423831330787	-5.07353843605836	C0	Microglia
CAGAATCCAGTGGAGT.39	-9.49485825905638	-4.13722276660256	C0	Microglia
CATCCACAGCAACGGT.39	-10.6152335724947	-23.7997890230175	C4	Macrophage
CCCATACAGCCAGAAC.39	-4.53121692998172	7.60808211094726	C0	Microglia
CCCTCCTTCATCACCC.39	-16.9688503976994	1.24142927317723	C0	Microglia
CCGTACTCATCGGGTC.39	17.0818661124497	-2.64346272855306	C2	HAM
CCTTCGACACAACGCC.39	-3.05471541519459	1.47289379637419	C0	Microglia
CTAATGGTCTGGTGTA.39	-7.97143622376221	0.58935440686511	C0	Microglia
CTTCTCTTCGAATGCT.39	2.06267703428952	-1.08605538616165	C0	Microglia
GACTAACAGAGCTGGT.39	7.86451296940789	-6.96726912228433	C1	Microglia
GAGCAGAAGCCACCTG.39	-9.83102585340695	0.605743602062787	C0	Microglia
GAGCAGACACTGTTAG.39	-15.6274548195738	-20.8843743472437	C4	Macrophage
GCGAGAAAGGGAGTAA.39	-0.0389095771521722	0.27585791577386	C0	Microglia
GGCGTGTTCTGTCTCG.39	4.03546138961185	32.7783644368493	C3	NK
GTAACGTGTATAGTAG.39	-2.25219071200615	-19.6512431166597	C1	Microglia
GTAGGCCAGATGGGTC.39	-10.6910619844196	-1.11689335996114	C0	Microglia
GTATTCTAGCTTTGGT.39	25.9099901777297	0.916785084014016	C2	HAM
TACCTTATCGTTTAGG.39	-6.45674053344398	5.38769823502149	C0	Microglia
TGGGAAGTCAGAGACG.39	-5.36770736416127	10.9559648119879	C0	Microglia
TGGGCGTGTACCAGTT.39	2.84273087424961	3.96684599995125	C0	Microglia
TTCTACATCTATCCCG.39	-9.98170502242548	0.104346080486964	C0	Microglia
AAACCTGGTGTAAGTA.40	-5.46789282571371	4.54281504445267	C0	Microglia
AACCATGAGCTGAAAT.40	26.0722725116228	-4.20600241893367	C5	FerritinMics
AACTTTCTCATGTCTT.40	-1.82482807594933	25.2269823927684	C3	NK
AAGGAGCTCCGTCATC.40	-15.2761655988384	-22.455418595442	C4	Macrophage
ACATACGCACCACGTG.40	14.0963935750843	-22.8380622789565	C6	OtherMyeloid
ACGCCAGAGGTGATTA.40	5.16996729202905	-13.3654251768549	C1	Microglia
ACTGATGAGCCAGTTT.40	-3.70385535666355	-4.79372710796285	C0	Microglia
AGTCTTTGTCGCTTTC.40	7.01378629829356	10.3960721639908	C0	Microglia
CAAGAAAGTCTCATCC.40	4.08977901803853	0.509235114840782	C2	HAM
CACACCTGTGATGTGG.40	-11.3811193850949	3.16538841276886	C0	Microglia
CACCACTGTTAGATGA.40	11.3281173358425	-3.94216670988536	C2	HAM
CAGCATAAGCTAGCCC.40	-3.97055124014346	0.759019401328908	C0	Microglia
CCATTCGTCTTGGGTA.40	-4.14507423925568	-5.90286248890617	C0	Microglia
CTCGGGAGTCCTCTTG.40	-15.6637837885812	3.9324897082652	C0	Microglia
CTTAACTAGTCCGTAT.40	-10.5414268578748	10.6291752967727	C0	Microglia
GATCTAGGTCATCCCT.40	-15.4280643444773	-1.68179451705005	C0	Microglia
GCGCAGTTCAACACTG.40	-8.7884063163562	6.64146780226847	C0	Microglia
GCTGGGTCATGGTAGG.40	-0.271916645856592	-9.50532588419185	C1	Microglia
GGCAATTTCTGGCGTG.40	-6.68070824519886	-6.14687837916416	C0	Microglia
GGCTGGTAGGTGCACA.40	1.83874776338323	29.7102905043159	C3	NK
GTACTTTTCCCGGATG.40	-9.99157612794726	-4.02082041971789	C0	Microglia
TAGTGGTTCACAATGC.40	-5.4487396947619	-0.368408656601241	C0	Microglia
TGGACGCTCATTCACT.40	4.18239479794833	12.6842978384976	C0	Microglia
TGGCTGGGTGGCTCCA.40	-0.0319973716168924	0.297039555984179	C0	Microglia
TTGCGTCGTACCGTAT.40	-3.03801861037082	-2.79315041370957	C0	Microglia
AACTCTTGTTCGCGAC.41	-8.84957124016835	1.33151678402598	C0	Microglia
AATCCAGCAGAGTGTG.41	-1.91917382851106	-9.98457898667175	C0	Microglia
ACACCAAAGTTTGCGT.41	-1.67546857288071	-5.29266391908191	C0	Microglia
ACATCAGCAACCGCCA.41	-11.8885647657435	-0.119685629596053	C0	Microglia
AGAGCTTAGCCAGGAT.41	-7.25193936735975	1.68355452403411	C0	Microglia
AGGTCCGTCTACTATC.41	-7.12169147394401	3.8472976455202	C0	Microglia
CACCTTGGTTACCAGT.41	-10.3684985362211	-2.74175445686375	C0	Microglia
CAGCATATCCGAAGAG.41	-18.4584033914124	5.80128336548153	C0	Microglia
CATGGCGGTGTGACCC.41	-4.74640718665316	-3.8138458756225	C0	Microglia
CCTAGCTTCGCAGGCT.41	-8.65151916701712	-2.06106673902133	C0	Microglia
CCTTTCTTCGTTTATC.41	-6.27415041318631	-4.00302773817038	C0	Microglia
CGGACACCACAAGCCC.41	9.8292138952364	2.63472803714908	C2	HAM
CGGCTAGCAATCCGAT.41	-3.4664605312802	-4.05496608108794	C0	Microglia
CGTGTAAGTGATAAAC.41	-9.49769431335613	6.22241224945894	C0	Microglia
GCGGGTTAGGACCACA.41	-7.93973501505213	6.7314768325603	C0	Microglia
GCTGCAGGTCATCGGC.41	-5.65405814392857	-4.50091541939466	C0	Microglia
GTAGGCCCACCTCGGA.41	-7.65833526188784	5.84360325688367	C0	Microglia
GTATTCTCAGCTTAAC.41	-12.3105899446919	-0.795608115945278	C0	Microglia
GTCACGGGTTGTGGAG.41	-6.71766796883046	-6.07968394751556	C0	Microglia
GTCATTTAGGTGCAAC.41	-6.76849594805148	-0.0160101782071913	C0	Microglia
GTGCTTCGTCACTGGC.41	8.57594587965009	0.339339951232435	C2	HAM
TCAGGATAGGTTCCTA.41	-5.11537744680639	3.70744090226092	C0	Microglia
TCCCGATAGGCAGTCA.41	-1.04513405140224	4.94830290691971	C0	Microglia
TCTTCGGAGATATACG.41	5.48287985490272	-0.824758836381467	C0	Microglia
TTCTTAGGTAGAGGAA.41	-9.45863336890408	-3.65570689237746	C0	Microglia
AAACGGGAGGTAAACT.42	-1.37104404605944	-6.46764831948	C0	Microglia
AAACGGGGTGTCAATC.42	0.653283093207432	-8.85022752785188	C0	Microglia
ACAGCTATCTCGAGTA.42	-10.0198205093304	4.19704719601141	C0	Microglia
AGACGTTAGTGGTCCC.42	-2.65240611431859	-6.90747075309603	C0	Microglia
AGGTCATAGGTTCCTA.42	1.15967601183916	-0.739448062847127	C0	Microglia
CGAATGTGTCTTGTCC.42	-8.90827465862051	5.804370478007	C0	Microglia
CTCCTAGAGGATATAC.42	1.27146683723568	-4.57084315517912	C2	HAM
GCAGTTAAGGGAACGG.42	-11.7643747752098	-11.636584913178	C0	Microglia
GCTCTGTCACTGAAGG.42	-12.1167753174224	17.2459391074824	C0	Microglia
GGGACCTAGGAGTACC.42	-7.55747939935375	-5.68888106791591	C0	Microglia
GTATTCTCAACTTGAC.42	-0.147247474416984	25.6962482450589	C3	NK
GTCCTCAGTGATGATA.42	-10.0581045511283	-21.6120889020716	C4	Macrophage
GTTCATTGTCGTTGTA.42	-0.891902679938123	-6.11169446751532	C0	Microglia
TACGGGCAGATCACGG.42	-12.0365300463891	-18.6930271816336	C4	Macrophage
TACGGTAAGCCAACAG.42	8.96970690940033	0.391128127196134	C2	HAM
TCAGGATTCGGCGCTA.42	2.57906191421542	-4.07040428954147	C0	Microglia
TGACTTTCACTCTGTC.42	14.887308640451	-5.03411145746571	C2	HAM
TTGACTTAGCAGCGTA.42	8.45345251259645	2.53147857666186	C2	HAM
ACGCAGCAGAGTGACC.43	8.47959902216463	-12.7992509655453	C1	Microglia
CGACCTTTCTGTCTAT.43	7.15733573538323	-14.6702759842114	C1	Microglia
CGGACGTAGCGACGTA.43	23.7701233003135	-5.2148625337758	C5	FerritinMics
CGTCAGGCAATTCCTT.43	9.21743183761111	-13.1342286209699	C1	Microglia
CTCATTACAATGGACG.43	-9.43702775995076	-17.1432868133026	C0	Microglia
GTGCATAGTTAAAGTG.43	6.08315121997332	-15.6324608422272	C1	Microglia
GTTCATTAGTTGTCGT.43	1.05630219693131	28.3892566368041	C3	NK
TAAGAGACATATGAGA.43	6.84821066700919	-11.7674421934697	C1	Microglia
TATGCCCGTTGGACCC.43	8.14446129768228	-10.0318596570456	C1	Microglia
TCATTTGGTGTTTGTG.43	7.08447137591616	-14.9071033311024	C1	Microglia
TCCCGATCAATGGATA.43	7.05746692129479	-12.4142368191531	C1	Microglia
TGTCCCAGTCTGGAGA.43	7.30515716772402	-10.0166325910888	C1	Microglia
TTCCCAGCAACTGGCC.43	10.2399355360014	-12.8118417730261	C1	Microglia
AAACGGGCATTCCTGC.44	-2.02511269087704	4.64297917696909	C0	Microglia
AAAGTAGCATCTCGCT.44	-2.19727248968251	0.652111504541118	C0	Microglia
AACTGGTAGACTGGGT.44	-12.9848182654139	3.95632593328884	C0	Microglia
AAGACCTCATTCGACA.44	-4.6790131164058	1.82811928589241	C0	Microglia
AAGCCGCTCGTGGGAA.44	-7.01158279932238	3.02729255509227	C0	Microglia
AAGGCAGTCAGCTGGC.44	-2.02950659675164	4.69861476923716	C0	Microglia
ACGGCCAGTTGCGTTA.44	-5.25325548232108	1.9183606886452	C0	Microglia
ACGGGTCTCACGACTA.44	-1.93795311187687	-5.39966805830779	C0	Microglia
ACGTCAAAGATGTGTA.44	-14.0015614325584	9.81465654251327	C0	Microglia
ACTATCTGTTTGGGCC.44	2.27739008333552	2.99291040896259	C0	Microglia
AGAGCGAAGCTGTTCA.44	-3.14887333015856	-0.42246886916716	C0	Microglia
AGCGGTCTCAATCACG.44	-9.0068339977483	2.98755870043878	C0	Microglia
AGGCCACTCTACTATC.44	-15.5979077010577	3.13112367775285	C0	Microglia
AGGGATGCATCAGTCA.44	10.3430352254081	3.71349671189492	C2	HAM
CACATAGTCATGCATG.44	-2.01610251812309	-9.70165195989085	C0	Microglia
CAGAATCCACCCATGG.44	0.0968484644916535	10.6579577297108	C0	Microglia
CCAATCCTCACATAGC.44	-0.507507731151441	6.85180333287521	C0	Microglia
CCACCTACATCCGTGG.44	-4.28275632197606	7.97931439815871	C0	Microglia
CCAGCGAGTGTGAAAT.44	3.99468175954493	13.9302229216317	C0	Microglia
CCCAGTTCATTGCGGC.44	5.60942126840199	3.17014524053021	C0	Microglia
CCGTACTTCTTGGGTA.44	-0.892753843394903	4.86123927249523	C0	Microglia
CGACCTTTCGAGAACG.44	4.72169458297953	1.27094365395642	C2	HAM
CGAGCACGTTATTCTC.44	-13.590111682188	8.41176093468327	C0	Microglia
CGATTGAGTCCTCTTG.44	-11.7369724572928	-8.55716583387209	C0	Microglia
CGTCAGGGTGGTCTCG.44	27.9529102139275	-4.00764887610947	C5	FerritinMics
CGTTAGAAGGTGACCA.44	0.604498862640756	3.66273256660645	C2	HAM
CGTTCTGCAGCCTGTG.44	-9.28699114854876	0.231243577095425	C0	Microglia
CTCGAAATCCATGCTC.44	-0.840462364823708	3.30480002694166	C0	Microglia
CTCGTACTCGTCCGTT.44	-16.8988367006109	7.97734846709647	C0	Microglia
CTCTAATTCCATGAAC.44	-3.22909337791395	-2.90991926930982	C0	Microglia
CTCTACGTCAGCGATT.44	-14.0704112027392	-7.08526969242998	C0	Microglia
CTGCCTAAGACGACGT.44	4.40040625887713	-7.85890487193948	C0	Microglia
CTGCGGACAACACCCG.44	-2.53498691283552	7.61303854893021	C0	Microglia
CTGTTTACAGGTGCCT.44	-14.0498830612655	4.47239202878658	C0	Microglia
CTTAACTGTACAGACG.44	0.977967691932092	4.95075364449227	C2	HAM
GACAGAGCACCCATTC.44	-1.71378240883668	23.9670825213955	C3	NK
GACTAACAGTGGAGAA.44	-4.11777866015715	8.09677124185167	C0	Microglia
GATCGTATCGCTTAGA.44	7.60819997550834	3.63388963978213	C2	HAM
GCACATAAGACACTAA.44	0.841718255221348	6.83287200632607	C0	Microglia
GCGGGTTCACTTAACG.44	-7.01812408440533	13.1553289050767	C0	Microglia
GGGCACTAGCCAGGAT.44	1.36719634809662	0.411296450357627	C0	Microglia
GGGCACTGTATCGCAT.44	-11.4095009109557	-3.68765626667091	C0	Microglia
GTAGGCCCAAAGAATC.44	-2.65765505012486	5.95587050442275	C0	Microglia
GTAGTCAGTGTGACCC.44	-13.0577556749646	14.0094744108602	C0	Microglia
GTATTCTCAGCGTCCA.44	-10.0906724363816	3.1621900030682	C0	Microglia
GTCACGGAGGTAAACT.44	3.6566036797736	5.15696239872729	C0	Microglia
GTGCAGCAGCGATTCT.44	-4.2258730733447	1.698312099827	C0	Microglia
GTGCAGCGTTACTGAC.44	8.90762557558568	3.402113674587	C2	HAM
GTGCGGTTCCGCTGTT.44	3.92403001786181	-7.56482877324173	C1	Microglia
GTGCTTCTCGACCAGC.44	-16.2386441987483	-18.7927557373238	C4	Macrophage
GTTACAGAGGAATGGA.44	-2.6199983805664	-3.90615540638916	C0	Microglia
TAAGAGACACGTTGGC.44	6.51797154739753	7.47180012080138	C0	Microglia
TAAGTGCGTAAACCTC.44	-2.50495432904021	-1.7072454566117	C0	Microglia
TACAGTGAGTTCGCGC.44	-14.2437595826543	-9.04227968045193	C0	Microglia
TACCTATTCGGATGTT.44	-9.7241935851633	7.44410533376587	C0	Microglia
TACCTATTCTGGTTCC.44	8.34878054641506	-0.2778203652014	C2	HAM
TACTCATAGACTTTCG.44	-16.3354329689559	3.35497995220851	C0	Microglia
TACTTACTCTTCCTTC.44	-2.64073246548619	-1.68913066449204	C0	Microglia
TATGCCCTCCCGACTT.44	-0.6858183751444	0.317438227457671	C0	Microglia
TCAACGACACTTAAGC.44	8.26510820012569	4.65001068172996	C2	HAM
TCAACGAGTTAAAGTG.44	-4.14926480814664	6.47985388761879	C0	Microglia
TCACGAACAACGATGG.44	-10.8441753049838	3.13662726774812	C0	Microglia
TCCACACGTATAATGG.44	2.50875065640211	1.77479755437022	C2	HAM
TCGGGACGTGTAATGA.44	7.34220677703907	3.59132789195519	C2	HAM
TCGGTAACAATGGTCT.44	-3.85596690694002	-6.54313653755794	C0	Microglia
TGGACGCAGATAGCAT.44	3.84218183651958	1.55633899087941	C0	Microglia
TGGCCAGAGTTAAGTG.44	-9.49570290276212	1.50262792493612	C0	Microglia
TGGCGCATCAACGGGA.44	29.3609568656316	-5.1096070284361	C5	FerritinMics
TGTATTCGTGGCAAAC.44	-21.3506543794037	0.866962244639501	C1	Microglia
TTCGGTCTCTTCGGTC.44	4.30526737115944	12.8549484357319	C2	HAM
TTGCGTCAGCCAACAG.44	2.92787538938096	-0.556735855919745	C0	Microglia
TTGGCAATCATTGCGA.44	-13.8446197918025	9.97612203581189	C0	Microglia
TTTGGTTCAGTCAGCC.44	-20.1807286348328	10.7154642527979	C0	Microglia
AACGTTGAGGGAACGG.45	9.37106928734354	-9.98023353642705	C1	Microglia
AACGTTGCAGGTCTCG.45	9.27125278139353	-11.7331544945602	C1	Microglia
AACTCCCTCGGAAATA.45	5.2613096777334	-11.1627733161655	C1	Microglia
AAGGAGCCATGCCACG.45	8.53609779622641	-11.6719456686711	C1	Microglia
ACAGCCGGTGGAAAGA.45	6.69679962450026	-8.89376940269518	C1	Microglia
ACCCACTGTGGTAACG.45	-6.15856958686437	4.9323509771854	C0	Microglia
ACTGATGCACGGTGTC.45	9.48216617780761	-12.1186541271901	C1	Microglia
ACTTACTCACCTCGGA.45	3.52405191590924	-12.0018367958143	C1	Microglia
ACTTACTTCGCTTGTC.45	1.27462475125536	-11.7246554178566	C0	Microglia
AGCTTGACAAGCGCTC.45	15.4778433410188	-7.43949479488865	C2	HAM
AGGGTGAGTACCGCTG.45	7.47692384351812	-10.1224358113362	C1	Microglia
AGTGGGATCGCCAGCA.45	3.25338689083411	-9.27291253210304	C1	Microglia
ATAACGCGTGCTTCTC.45	2.51564951399629	-4.10601768487176	C0	Microglia
ATCATGGGTAATCACC.45	2.96200744514993	-8.84824466838573	C1	Microglia
ATGAGGGGTGAGTATA.45	5.28165075188006	-11.7647389325516	C1	Microglia
CAAGTTGCAAGGTGTG.45	-15.2325608977459	1.53616773691897	C0	Microglia
CACAAACTCAAGGCTT.45	5.88801012833978	-13.717814452768	C1	Microglia
CACACTCGTTGAGTTC.45	11.1325288497652	-11.3094756194022	C1	Microglia
CACAGTAGTGTCTGAT.45	3.97591917309082	-10.1739902279765	C0	Microglia
CAGCAGCTCCTGCAGG.45	2.99095062381121	-10.9466813315361	C1	Microglia
CAGGTGCAGGTTCCTA.45	8.63915592164362	-10.6962142124309	C1	Microglia
CATATGGTCCCATTTA.45	9.01465019089816	-7.58164269669393	C1	Microglia
CCAATCCGTGTAATGA.45	16.2397716034429	-5.18750055337699	C2	HAM
CCATTCGTCGTCCGTT.45	14.6991897253578	-8.59380351573382	C2	HAM
CCCATACAGCCCAATT.45	26.5357780404396	-5.62708433820371	C5	FerritinMics
CCGTACTTCAAACAAG.45	-11.4989713434142	-2.02926008945844	C0	Microglia
CCTACCAGTTTACTCT.45	10.7783747080085	-13.3411794551962	C1	Microglia
CCTCAGTCAGATGGCA.45	4.51871172377663	-8.11126436765469	C1	Microglia
CCTTCGAGTCGCTTCT.45	3.54001270673255	-9.30995638243051	C1	Microglia
CGATCGGCAGGGCATA.45	6.00359829815401	-13.4235190013743	C1	Microglia
CGCCAAGAGTACCGGA.45	11.1000108371738	-20.6131770841298	C6	OtherMyeloid
CGCGTTTAGAGACTTA.45	4.99495411592107	-9.55386900474803	C1	Microglia
CTAGTGATCGCAGGCT.45	9.13784181877104	6.18752141782057	C2	HAM
CTCATTACAACTTGAC.45	5.96077408339843	-9.00016845340428	C1	Microglia
GAACGGAAGTACTTGC.45	6.69281130224138	-9.94413216696491	C1	Microglia
GAATAAGAGAGCCCAA.45	-10.5028474147027	0.446099993820449	C0	Microglia
GAGCAGATCAACACTG.45	-9.79544819847046	8.81597202152545	C0	Microglia
GATCGATCAAAGGTGC.45	5.9372409968977	-10.2585040676518	C1	Microglia
GCATACATCGTCGTTC.45	6.02147956291668	-13.1492369318091	C1	Microglia
GCCTCTAAGGCGTACA.45	9.59108804631464	-7.15978753488102	C2	HAM
GCCTCTACAGGAATGC.45	6.27798640652899	-5.02117432103403	C1	Microglia
GGACATTAGGGTTTCT.45	1.76771169675623	6.213489314265	C0	Microglia
GGATTACGTGAAAGAG.45	1.06168577830044	28.9731832609564	C3	NK
GGGAATGAGAGATGAG.45	-13.3635270031444	-21.5055173225339	C4	Macrophage
GTAACGTAGTGACTCT.45	-4.35161057820752	0.165141611559864	C0	Microglia
GTCATTTCATGAAGTA.45	6.80242982833658	-9.5992508216293	C1	Microglia
GTTCGGGTCGATGAGG.45	17.3912748355189	-6.38769267363834	C2	HAM
TATCTCAAGATCCCAT.45	-9.26634540814388	9.42804955032428	C0	Microglia
TCACGAATCGCCAGCA.45	5.30650415629393	-10.3932330845686	C1	Microglia
TCGGTAAAGGATGGAA.45	8.88426837566574	-7.82746895898736	C1	Microglia
TGCCCATCAAGTTGTC.45	0.221487975993326	-1.80406639560531	C0	Microglia
TGCCCATCACTACAGT.45	0.934594190017424	6.79225409030926	C0	Microglia
TGGACGCTCTACTTAC.45	3.98861891002594	-9.2752870184358	C1	Microglia
TTCGAAGGTATGCTTG.45	-13.2158214432936	-20.650234181543	C4	Macrophage
TTCTCCTAGCCGCCTA.45	6.65941703779448	-10.760084149771	C1	Microglia
ACGCAGCTCAAGGCTT.46	13.8866036654855	-2.38051821983185	C2	HAM
ACTGCTCTCCCGACTT.46	13.7791350862798	-6.42228702154882	C2	HAM
AGAGCGACAGTCGATT.46	14.5590215426771	-4.1024648204331	C2	HAM
AGGGAGTTCTCAAGTG.46	15.3083658907055	-5.80822965142188	C2	HAM
AGGGTGATCAGCAACT.46	-18.6207524596226	-1.83258190414746	C0	Microglia
AGTGTCACATCGATGT.46	1.16021668883166	-0.285331774870798	C2	HAM
ATAAGAGAGGTGTGGT.46	10.0848056673354	1.92848845825466	C2	HAM
CATGACACATTAGGCT.46	12.5758271367504	-7.60677260842658	C2	HAM
CGCGTTTGTTTAGCTG.46	4.91401138775281	-4.39006712982524	C1	Microglia
CGGACTGGTCAGTGGA.46	6.64261510920223	0.401767554766525	C0	Microglia
CTAGAGTTCCGATATG.46	-4.75840347494495	-7.36218821666991	C0	Microglia
GACGGCTGTCCGAACC.46	-0.496668682457317	3.1895459211945	C0	Microglia
GCGCAGTGTGCAGACA.46	-1.36172651994992	-0.795854507637069	C0	Microglia
GTACTTTGTGATGATA.46	5.78176351128571	-1.46573884357159	C0	Microglia
TAAACCGGTTCACCTC.46	9.91153417293612	-10.0282882444626	C1	Microglia
TCAGCTCCAAGGCTCC.46	3.24958063597787	-4.92639204208016	C0	Microglia
TCAGCTCGTGCAGACA.46	14.7536046653413	-2.50516676087464	C2	HAM
TCCCGATTCCAAACTG.46	29.0693876146704	-5.23592729402188	C5	FerritinMics
TCGGTAACAATGGACG.46	17.4527278660346	-5.35303613570974	C2	HAM
TCGGTAAGTTGATTGC.46	15.103121949588	-2.87081353985209	C2	HAM
TGACTTTCAGTCAGCC.46	4.93551810822933	-4.50430890648652	C1	Microglia
TGGCTGGCACGGTTTA.46	5.57140695651265	-7.36034391974153	C1	Microglia
TGGGAAGTCAATAAGG.46	-18.4580624317696	12.1881666503887	C0	Microglia
TGTTCCGTCATGCATG.46	14.0236739454365	-3.71121265702797	C2	HAM
TTGAACGTCCAACCAA.46	14.412496841515	-4.11981343769535	C2	HAM
AAATGCCAGATGCCTT.47	-16.8643290278134	13.4070603678102	C0	Microglia
AACTCAGAGGGAACGG.47	-9.55747287705867	-5.01495202171325	C0	Microglia
ACGGGTCTCTCTAGGA.47	-19.3639680576029	12.0358094061793	C0	Microglia
AGAGTGGAGCTAGTCT.47	-9.41104260394185	3.00818500966335	C0	Microglia
AGATTGCGTCCAGTGC.47	-8.68253544016093	-11.7714589784538	C0	Microglia
AGCTCTCTCACCGTAA.47	-1.54215415058157	7.09298296271528	C0	Microglia
AGGGAGTGTTACCGAT.47	-6.17093188536617	-15.6969050133768	C1	Microglia
AGTGTCATCTGAGGGA.47	-7.54485072131285	7.85694569343428	C0	Microglia
ATAAGAGTCGAGCCCA.47	-2.34653724142961	10.3881895700196	C0	Microglia
ATGGGAGAGATCACGG.47	-19.5871111088683	9.56972125572057	C0	Microglia
ATGTGTGGTAGAAAGG.47	-8.7410445537757	-12.7851704916926	C0	Microglia
ATTGGACCAGTAGAGC.47	-16.8263475914835	10.1083985448616	C0	Microglia
CAAGAAAAGTCTTGCA.47	1.78908997920684	32.1642379574348	C3	NK
CAAGAAATCCGAATGT.47	-9.14826759381579	-11.9776321090379	C0	Microglia
CAGCTAACATGCGCAC.47	-5.94375991979835	-15.6910779991021	C1	Microglia
CATGACAGTCTCCACT.47	-12.2713851836778	10.316871521984	C0	Microglia
CCCAATCGTGGCAAAC.47	-4.01916995017061	4.35815584918881	C0	Microglia
CCCAGTTTCGAACTGT.47	-8.71044935775424	-11.8846122564725	C0	Microglia
CGCTGGAAGGTGGGTT.47	-2.96316974542663	3.62481613378721	C0	Microglia
CGGACACTCTCCCTGA.47	-7.74896249689672	-11.0077254481246	C0	Microglia
CTACATTTCTACTATC.47	-15.4456889233382	-11.7042876419251	C4	Macrophage
CTAGTGATCCTCAATT.47	-8.41913434081449	-14.4286431696211	C1	Microglia
CTCTACGCAGGACGTA.47	-4.86267325951505	8.75828799441894	C0	Microglia
CTTGGCTTCTGTCTCG.47	-1.61623326605661	8.99111947978102	C0	Microglia
GATGCTAAGACTGTAA.47	-14.482966595503	9.04404072313794	C0	Microglia
GATGCTATCTGGTTCC.47	-16.2044725652859	3.64791192197632	C0	Microglia
GCGCAGTTCCTAGTGA.47	-8.94626860582797	5.65580760750855	C0	Microglia
GGAAAGCGTACTCTCC.47	-8.40064383184127	2.16291680049499	C0	Microglia
GGCGACTAGATGCCTT.47	-8.52606693967258	-13.1879512672849	C0	Microglia
GGCGTGTAGATGTGGC.47	-8.25112414910424	3.77230620170588	C0	Microglia
GGCTCGAGTGCACGAA.47	-11.5294462326379	2.0348350384461	C0	Microglia
GGGAGATTCCGGCACA.47	-17.3340943398485	12.2494294722393	C0	Microglia
GTACTTTGTTGTCTTT.47	-14.7864667033028	16.1061993333148	C0	Microglia
GTGCATAGTTGCGTTA.47	-6.78466936956306	-0.0286124454433721	C0	Microglia
GTTAAGCTCTTGAGAC.47	-6.35959809523132	-13.785642001437	C1	Microglia
TACCTATGTATAATGG.47	-12.501864615372	3.78891789527992	C0	Microglia
TACTTGTGTGAAATCA.47	-4.2394038641328	6.42025330909278	C0	Microglia
TATGCCCGTCTAGTGT.47	-9.15739537215524	-9.02887550924205	C0	Microglia
TCAATCTTCCCTAACC.47	-9.05916948633312	-14.340440007538	C0	Microglia
TCGCGTTGTTTCGCTC.47	-17.9265018422168	2.59947217228741	C0	Microglia
TCTTCGGCACGAAACG.47	-7.58004008230687	2.62282930281258	C0	Microglia
TGACGGCAGTAACCCT.47	-9.22139925245663	-8.8781236192296	C0	Microglia
TGAGGGAAGAAGGTGA.47	-8.40985079304708	-11.570861705538	C0	Microglia
TGCCCATTCTCTAGGA.47	-15.1279714842636	10.7207741500301	C0	Microglia
TGCCCTAGTAAAGGAG.47	-19.6051866583698	9.66281216843848	C0	Microglia
TGTGGTAAGCTGCGAA.47	-18.6728843253922	9.93099630434312	C0	Microglia
TGTGGTATCATCTGTT.47	-9.54339208306777	-11.5508223156096	C0	Microglia
TTGGAACGTGTGGTTT.47	-11.5256646098391	4.30593182849023	C0	Microglia
ACTTTCATCAGTTTGG.48	0.982821029284288	-14.7712366332787	C1	Microglia
CCGTTCACAGCGAACA.48	11.9453426530397	-15.1443149258179	C1	Microglia
CCTTCGATCAAACCGT.48	11.4877691996818	-15.0469441024322	C1	Microglia
CGATGTAAGGGTTTCT.48	-12.7113838670759	-20.4730631245079	C4	Macrophage
TAAGAGATCGTGGGAA.48	-17.9348769339781	8.1565175710341	C1	Microglia
TGGCTGGAGTGAATTG.48	0.0640970430829161	-14.4979218441663	C1	Microglia
